# Supplementary material for: Molecular Targets of the 5-Amido-Carboxamide Bumped Kinase Inhibitor BKI-1748 in Cryptosporidium parvum and HCT-8 Host Cells
Source: Int J Mol Sci. 2024 Feb 26;25(5):2707. doi: 10.3390/ijms25052707 (PMC10931551; doi:10.3390/ijms25052707)
Supplement: Supplementary file 1 [file ijms-25-02707-s001.zip › Table S1.xlsx]

## Sheet: Tabelle1
Leading_Protein	GN	Protein ID	Entry Name	Gene	Protein Length	Organism	Protein Existence	Description	Protein Probability	Top Peptide Probability	Combined Total Peptides	Combined Spectral Count	Indistinguishable Proteins	Spectral Count BKI4	Spectral Count BKI8	Spectral Count M1	Spectral Count M7	Spectral Count Q2	Spectral Count Q6	FragI BKI4	FragI BKI8	FragI M1	FragI M7	FragI Q2	FragI Q6	MaxLFQ BKI4	MaxLFQ BKI8	MaxLFQ M1	MaxLFQ M7	MaxLFQ Q2	MaxLFQ Q6	Seen in # reps in BKI4	Seen in # reps in BKI8	Seen in # reps in M1	Seen in # reps in M7	Seen in # reps in Q2	Seen in # reps in Q6	OnOff BKI4 vs BKI8 onIn	OnOff BKI4 vs M1 onIn	OnOff BKI4 vs M7 onIn	OnOff BKI4 vs Q2 onIn	OnOff BKI4 vs Q6 onIn	OnOff BKI8 vs M1 onIn	OnOff BKI8 vs M7 onIn	OnOff BKI8 vs Q2 onIn	OnOff BKI8 vs Q6 onIn	OnOff M1 vs M7 onIn	OnOff M1 vs Q2 onIn	OnOff M1 vs Q6 onIn
gi|1051065279|AOA32955.1|		gi|1051065279|AOA32955.1| 60 kDa glycoprotein, partial [Cryptosporidium parvum]	gi|1051065279|AOA32955.1| 60 kDa glycoprotein, partial [Cryptosporidium parvum]		270			gi|1051065279|AOA32955.1| 60 kDa glycoprotein, partial [Cryptosporidium parvum]	1	0.999	2	20		0	7	0	9	0	4		88323.6		37978.8		54427				18812.2		62430.2	0	1	0	1	0	1	BKI8		M7		Q6	BKI8		BKI8		M7		Q6
gi|113293|P26183.1|ACT_CRYPV		gi|113293|P26183.1|ACT_CRYPV RecName: Full=Actin	gi|113293|P26183.1|ACT_CRYPV RecName: Full=Actin		376			gi|113293|P26183.1|ACT_CRYPV RecName: Full=Actin	1	0.999	29	80	gi|126117204|EAZ51304.1|, gi|126649219|XP_001388282.1|, gi|156695|AAA28295.1|, gi|1928846852|QOY41841.1|, gi|323509783|BAJ77784.1|	0	1	0	0	3	76		22906.2			117997	812618					82705.8	76078.4	0	1	0	0	1	1	BKI8			Q2	Q6	BKI8	BKI8				Q2	Q6
gi|115583753|ABJ09792.1|		gi|115583753|ABJ09792.1| heat shock protein 70, partial [Cryptosporidium parvum]	gi|115583753|ABJ09792.1| heat shock protein 70, partial [Cryptosporidium parvum]		621			gi|115583753|ABJ09792.1| heat shock protein 70, partial [Cryptosporidium parvum]	1	0.999	12	11		0	1	0	0	0	10		45093.8				124750							0	1	0	0	0	1	BKI8				Q6	BKI8	BKI8	BKI8				Q6
gi|119390555|2NPM|A		gi|119390555|2NPM|A Chain A, 14-3-3 domain containing protein	gi|119390555|2NPM|A Chain A, 14-3-3 domain containing protein		260			gi|119390555|2NPM|A Chain A, 14-3-3 domain containing protein	0.9958	0.9989	4	1	gi|119390557|2NPM|B, gi|1928847490|QOY42477.1|, gi|46228383|EAK89282.1|, gi|66359052|XP_626704.1|	0	0	0	0	0	1						12809.1							0	0	0	0	0	1					Q6				Q6			Q6
gi|1214147187|ASH97463.1|		gi|1214147187|ASH97463.1| 60 kDa glycoprotein, partial [Cryptosporidium parvum]	gi|1214147187|ASH97463.1| 60 kDa glycoprotein, partial [Cryptosporidium parvum]		257			gi|1214147187|ASH97463.1| 60 kDa glycoprotein, partial [Cryptosporidium parvum]	0.994	0.999	9	37		0	7	0	15	0	15		36511.8		106294		214358		26770.4		42589		76793.9	0	1	0	1	0	1	BKI8		M7		Q6	BKI8		BKI8		M7		Q6
gi|126030427|2FN7|A		gi|126030427|2FN7|A Chain A, Lactate Dehydrogenase	gi|126030427|2FN7|A Chain A, Lactate Dehydrogenase		321			gi|126030427|2FN7|A Chain A, Lactate Dehydrogenase	1	0.999	9	26	gi|126030428|2FN7|B, gi|1928845370|QOY40361.1|, gi|323508483|BAJ77135.1|, gi|323509673|BAJ77729.1|, gi|323510113|BAJ77950.1|, gi|46229853|EAK90671.1|, gi|66362544|XP_628238.1|, gi|734458629|4ND1|A, gi|734458630|4ND1|B, gi|734458632|4ND2|A, gi|734458633|4ND2|B, gi|734458634|4ND3|A, gi|734458635|4ND3|B, gi|734458636|4ND4|A, gi|734458637|4ND4|B, gi|734458639|4ND5|A, gi|734458640|4ND5|B, gi|734458641…	0	0	0	0	1	25					29591.5	327603					29591.5	99151.4	0	0	0	0	1	1				Q2	Q6			Q2	Q6		Q2	Q6
gi|126117111|EAZ51211.1|		gi|126117111|EAZ51211.1| ribosomal protein L29 [Cryptosporidium parvum Iowa II]	gi|126117111|EAZ51211.1| ribosomal protein L29 [Cryptosporidium parvum Iowa II]		68			gi|126117111|EAZ51211.1| ribosomal protein L29 [Cryptosporidium parvum Iowa II]	1	0.999	2	11	gi|126644098|XP_001388186.1|, gi|1928848214|QOY43200.1|	0	4	0	0	0	7		14450.7				116426		14450.7				88774.9	0	1	0	0	0	1	BKI8				Q6	BKI8	BKI8	BKI8				Q6
gi|126117142|EAZ51242.1|		gi|126117142|EAZ51242.1| thioredoxin peroxidase-like protein [Cryptosporidium parvum Iowa II]	gi|126117142|EAZ51242.1| thioredoxin peroxidase-like protein [Cryptosporidium parvum Iowa II]		196			gi|126117142|EAZ51242.1| thioredoxin peroxidase-like protein [Cryptosporidium parvum Iowa II]	1	0.999	26	979	gi|126645720|XP_001388054.1|, gi|1928846975|QOY41963.1|, gi|51951320|AAU15129.1|	0	0	0	12	1	966				61374.2	13891.4	43482212				14604.8	99091.8	2.47918e+06	0	0	0	1	1	1			M7	Q2	Q6		M7	Q2	Q6	M7	Q2	Q6
gi|126117162|EAZ51262.1|		gi|126117162|EAZ51262.1| putative DNA-directed RNA polymerases I, II, and III 8.3 kda polypeptide, partial [Cryptosporidium parvum Iowa II]	gi|126117162|EAZ51262.1| putative DNA-directed RNA polymerases I, II, and III 8.3 kda polypeptide, partial [Cryptosporidium parvum Iowa II]		72			gi|126117162|EAZ51262.1| putative DNA-directed RNA polymerases I, II, and III 8.3 kda polypeptide, partial [Cryptosporidium parvum Iowa II]	1	0.999	2	6	gi|126649024|XP_001388074.1|, gi|1928847124|QOY42112.1|	0	0	0	0	0	6						36627.6							0	0	0	0	0	1					Q6				Q6			Q6
gi|126117216|EAZ51316.1|		gi|126117216|EAZ51316.1| hypothetical protein cgd1_530, partial [Cryptosporidium parvum Iowa II]	gi|126117216|EAZ51316.1| hypothetical protein cgd1_530, partial [Cryptosporidium parvum Iowa II]		60			gi|126117216|EAZ51316.1| hypothetical protein cgd1_530, partial [Cryptosporidium parvum Iowa II]	1	0.999	5	11	gi|126643905|XP_001388139.1|, gi|1928848592|QOY43577.1|	0	5	0	1	0	5		15082.6		5614.48		83694.9		10701.5				44366.3	0	1	0	1	0	1	BKI8		M7		Q6	BKI8		BKI8		M7		Q6
gi|126117273|EAZ51373.1|		gi|126117273|EAZ51373.1| ATP synthase beta chain, mitochondrial precursor, putative [Cryptosporidium parvum Iowa II]	gi|126117273|EAZ51373.1| ATP synthase beta chain, mitochondrial precursor, putative [Cryptosporidium parvum Iowa II]		540			gi|126117273|EAZ51373.1| ATP synthase beta chain, mitochondrial precursor, putative [Cryptosporidium parvum Iowa II]	0.9956	0.9989	2	2	gi|126644128|XP_001388200.1|, gi|1928848112|QOY43098.1|	0	0	0	2	0	0				14435.4									0	0	0	1	0	0			M7				M7			M7
gi|126117283|EAZ51383.1|		gi|126117283|EAZ51383.1| guanine nucleotide-binding protein, putative [Cryptosporidium parvum Iowa II]	gi|126117283|EAZ51383.1| guanine nucleotide-binding protein, putative [Cryptosporidium parvum Iowa II]		313			gi|126117283|EAZ51383.1| guanine nucleotide-binding protein, putative [Cryptosporidium parvum Iowa II]	1	0.999	15	68	gi|126644148|XP_001388210.1|, gi|1928848060|QOY43046.1|, gi|323508487|BAJ77137.1|	0	0	0	0	0	68						1.02067e+06							0	0	0	0	0	1					Q6				Q6			Q6
gi|126117302|EAZ51402.1|		gi|126117302|EAZ51402.1| 60S ribosomal protein L13, putative [Cryptosporidium parvum Iowa II]	gi|126117302|EAZ51402.1| 60S ribosomal protein L13, putative [Cryptosporidium parvum Iowa II]		207			gi|126117302|EAZ51402.1| 60S ribosomal protein L13, putative [Cryptosporidium parvum Iowa II]	1	0.999	18	65	gi|126644220|XP_001388229.1|, gi|1928847945|QOY42931.1|, gi|323509303|BAJ77544.1|, gi|323509993|BAJ77889.1|	0	0	0	0	0	65						674953							0	0	0	0	0	1					Q6				Q6			Q6
gi|126117314|EAZ51414.1|		gi|126117314|EAZ51414.1| deoxyhypusine synthase [Cryptosporidium parvum Iowa II]	gi|126117314|EAZ51414.1| deoxyhypusine synthase [Cryptosporidium parvum Iowa II]		362			gi|126117314|EAZ51414.1| deoxyhypusine synthase [Cryptosporidium parvum Iowa II]	1	0.999	15	52	gi|126644244|XP_001388241.1|, gi|1928847849|QOY42835.1|, gi|323508951|BAJ77368.1|, gi|323510175|BAJ77981.1|	0	0	0	0	0	52						501839							0	0	0	0	0	1					Q6				Q6			Q6
gi|126117380|EAZ51480.1|		gi|126117380|EAZ51480.1| hypothetical protein cgd8_4110, partial [Cryptosporidium parvum Iowa II]	gi|126117380|EAZ51480.1| hypothetical protein cgd8_4110, partial [Cryptosporidium parvum Iowa II]		601			gi|126117380|EAZ51480.1| hypothetical protein cgd8_4110, partial [Cryptosporidium parvum Iowa II]	1	0.999	4	8	gi|126654540|XP_001388440.1|, gi|1928845185|QOY40177.1|	1	0	0	0	0	7	26086					32746.3							1	0	0	0	0	1	BKI4	BKI4	BKI4	BKI4					Q6			Q6
gi|126117382|EAZ51482.1|		gi|126117382|EAZ51482.1| hypothetical protein cgd8_4310 [Cryptosporidium parvum Iowa II]	gi|126117382|EAZ51482.1| hypothetical protein cgd8_4310 [Cryptosporidium parvum Iowa II]		204			gi|126117382|EAZ51482.1| hypothetical protein cgd8_4310 [Cryptosporidium parvum Iowa II]	0.9999	0.9958	5	18	gi|126654544|XP_001388442.1|	3	0	3	0	6	6	29874.9		18646.7		191985	260244	29874.9		18646.7		191985	260244	1	0	1	0	1	1	BKI4		BKI4			M1		Q2	Q6	M1
gi|126117384|EAZ51484.1|		gi|126117384|EAZ51484.1| hypothetical protein cgd8_4470 [Cryptosporidium parvum Iowa II]	gi|126117384|EAZ51484.1| hypothetical protein cgd8_4470 [Cryptosporidium parvum Iowa II]		874			gi|126117384|EAZ51484.1| hypothetical protein cgd8_4470 [Cryptosporidium parvum Iowa II]	1	0.999	13	41	gi|126654548|XP_001388444.1|, gi|1928845219|QOY40211.1|	0	0	0	0	0	41						391730							0	0	0	0	0	1					Q6				Q6			Q6
gi|126117404|EAZ51504.1|		gi|126117404|EAZ51504.1| ribosomal protein S23, partial [Cryptosporidium parvum Iowa II]	gi|126117404|EAZ51504.1| ribosomal protein S23, partial [Cryptosporidium parvum Iowa II]		161			gi|126117404|EAZ51504.1| ribosomal protein S23, partial [Cryptosporidium parvum Iowa II]	1	0.999	5	24	gi|126649277|XP_001388310.1|, gi|1928846027|QOY41017.1|, gi|32398723|CAD98683.1|	0	8	0	0	0	16		36286.5				93536.4		17003.4				33852.5	0	1	0	0	0	1	BKI8				Q6	BKI8	BKI8	BKI8				Q6
gi|126117428|EAZ51528.1|		gi|126117428|EAZ51528.1| poly(a)-binding protein fabm, putative [Cryptosporidium parvum Iowa II]	gi|126117428|EAZ51528.1| poly(a)-binding protein fabm, putative [Cryptosporidium parvum Iowa II]		746			gi|126117428|EAZ51528.1| poly(a)-binding protein fabm, putative [Cryptosporidium parvum Iowa II]	1	0.999	29	89	gi|126649325|XP_001388334.1|, gi|1928846195|QOY41185.1|, gi|32398879|CAD98589.1|	0	0	0	0	1	88					18713.9	1.4069e+06							0	0	0	0	1	1				Q2	Q6			Q2	Q6		Q2	Q6
gi|126117429|EAZ51529.1|		gi|126117429|EAZ51529.1| 60S ribosomal protein-like, putative [Cryptosporidium parvum Iowa II]	gi|126117429|EAZ51529.1| 60S ribosomal protein-like, putative [Cryptosporidium parvum Iowa II]		394			gi|126117429|EAZ51529.1| 60S ribosomal protein-like, putative [Cryptosporidium parvum Iowa II]	1	0.999	8	21	gi|126649327|XP_001388335.1|, gi|1928846214|QOY41204.1|, gi|323508547|BAJ77167.1|, gi|323510201|BAJ77994.1|, gi|32398896|CAD98361.1|	0	0	0	0	0	21						169934							0	0	0	0	0	1					Q6				Q6			Q6
gi|126117438|EAZ51538.1|		gi|126117438|EAZ51538.1| elongation factor 1 alpha [Cryptosporidium parvum Iowa II]	gi|126117438|EAZ51538.1| elongation factor 1 alpha [Cryptosporidium parvum Iowa II]		435			gi|126117438|EAZ51538.1| elongation factor 1 alpha [Cryptosporidium parvum Iowa II]	1	0.9987	6	3	gi|126649345|XP_001388344.1|, gi|1737177|AAC47526.1|, gi|1928846296|QOY41286.1|, gi|300682021|BAJ11711.1|, gi|300682023|BAJ11712.1|, gi|300682025|BAJ11713.1|, gi|300682027|BAJ11714.1|, gi|300682029|BAJ11715.1|, gi|300682031|BAJ11716.1|, gi|300682033|BAJ11717.1|, gi|300682035|BAJ11718.1|, gi|300682037|BAJ11719.1|, gi|300682039|BAJ11720.1|, gi|3122068|P90519.1|EF1A_CRYPV, gi|323508577|BAJ77182.1|, …	0	0	0	0	0	3						30436.9							0	0	0	0	0	1					Q6				Q6			Q6
gi|126117457|EAZ51557.1|		gi|126117457|EAZ51557.1| GTP-binding nuclear protein ran/tc4 [Cryptosporidium parvum Iowa II]	gi|126117457|EAZ51557.1| GTP-binding nuclear protein ran/tc4 [Cryptosporidium parvum Iowa II]		212			gi|126117457|EAZ51557.1| GTP-binding nuclear protein ran/tc4 [Cryptosporidium parvum Iowa II]	1	0.999	15	33	gi|126652003|XP_001388364.1|, gi|1928845343|QOY40334.1|, gi|323509217|BAJ77501.1|, gi|323510123|BAJ77955.1|	0	0	0	0	0	33						325574							0	0	0	0	0	1					Q6				Q6			Q6
gi|126117481|EAZ51581.1|		gi|126117481|EAZ51581.1| serine/threonine protein phosphatase, putative [Cryptosporidium parvum Iowa II]	gi|126117481|EAZ51581.1| serine/threonine protein phosphatase, putative [Cryptosporidium parvum Iowa II]		320			gi|126117481|EAZ51581.1| serine/threonine protein phosphatase, putative [Cryptosporidium parvum Iowa II]	1	0.999	4	8	gi|126653305|XP_001388388.1|, gi|1928845594|QOY40585.1|, gi|323509415|BAJ77600.1|	0	0	0	0	0	8						63283.3							0	0	0	0	0	1					Q6				Q6			Q6
gi|134141911|ABO61336.1|		gi|134141911|ABO61336.1| 15 kDa sporozoite surface antigen, partial [Cryptosporidium parvum]	gi|134141911|ABO61336.1| 15 kDa sporozoite surface antigen, partial [Cryptosporidium parvum]		119			gi|134141911|ABO61336.1| 15 kDa sporozoite surface antigen, partial [Cryptosporidium parvum]	1	0.999	2	8	gi|1928846213|QOY41203.1|, gi|323508489|BAJ77138.1|, gi|323509809|BAJ77797.1|, gi|32398895|CAD98360.1|, gi|46229299|EAK90148.1|, gi|509599|AAB47433.1|, gi|66475696|XP_627664.1|	0	0	0	0	0	8						48922							0	0	0	0	0	1					Q6				Q6			Q6
gi|183448392|3CPS|A		gi|183448392|3CPS|A Chain A, Glyceraldehyde 3-phosphate dehydrogenase	gi|183448392|3CPS|A Chain A, Glyceraldehyde 3-phosphate dehydrogenase		354			gi|183448392|3CPS|A Chain A, Glyceraldehyde 3-phosphate dehydrogenase	1	0.999	4	9	gi|183448393|3CPS|B, gi|1928846275|QOY41265.1|, gi|225733887|1VSU|A, gi|225733888|1VSU|B, gi|225733889|1VSU|C, gi|225733890|1VSU|D, gi|225733891|1VSV|A, gi|225733892|1VSV|B, gi|225733893|1VSV|C, gi|225733894|1VSV|D, gi|323508541|BAJ77164.1|, gi|323510517|BAJ78152.1|, gi|32398956|CAD98421.1|, gi|46229140|EAK89989.1|, gi|66475804|XP_627718.1|	0	0	0	0	0	9						59260.1							0	0	0	0	0	1					Q6				Q6			Q6
gi|1928844799|QOY39791.1|		gi|1928844799|QOY39791.1| 60S ribosomal protein L7A [Cryptosporidium parvum]	gi|1928844799|QOY39791.1| 60S ribosomal protein L7A [Cryptosporidium parvum]		259			gi|1928844799|QOY39791.1| 60S ribosomal protein L7A [Cryptosporidium parvum]	1	0.999	3	4	gi|323509329|BAJ77557.1|, gi|323510431|BAJ78109.1|, gi|46226515|EAK87509.1|, gi|66356652|XP_625504.1|	0	0	0	0	0	4						32787.5							0	0	0	0	0	1					Q6				Q6			Q6
gi|1928844800|QOY39792.1|		gi|1928844800|QOY39792.1| 60S ribosomal protein L5 [Cryptosporidium parvum]	gi|1928844800|QOY39792.1| 60S ribosomal protein L5 [Cryptosporidium parvum]		311			gi|1928844800|QOY39792.1| 60S ribosomal protein L5 [Cryptosporidium parvum]	1	0.999	3	4	gi|323508695|BAJ77241.1|, gi|323510389|BAJ78088.1|, gi|46226516|EAK87510.1|, gi|66356654|XP_625505.1|	0	0	0	0	0	4						48548.1							0	0	0	0	0	1					Q6				Q6			Q6
gi|1928844804|QOY39796.1|		gi|1928844804|QOY39796.1| Histone deacetylase [Cryptosporidium parvum]	gi|1928844804|QOY39796.1| Histone deacetylase [Cryptosporidium parvum]		973			gi|1928844804|QOY39796.1| Histone deacetylase [Cryptosporidium parvum]	1	0.999	2	2	gi|46226498|EAK87492.1|, gi|66356662|XP_625509.1|	0	0	0	0	0	2						13489.8							0	0	0	0	0	1					Q6				Q6			Q6
gi|1928844823|QOY39815.1|		gi|1928844823|QOY39815.1| 60S ribosomal protein L23A [Cryptosporidium parvum]	gi|1928844823|QOY39815.1| 60S ribosomal protein L23A [Cryptosporidium parvum]		154			gi|1928844823|QOY39815.1| 60S ribosomal protein L23A [Cryptosporidium parvum]	1	0.999	7	26	gi|46226522|EAK87516.1|, gi|66356692|XP_625524.1|	0	5	0	0	0	21		21248.5				288705		12426.8				66898.8	0	1	0	0	0	1	BKI8				Q6	BKI8	BKI8	BKI8				Q6
gi|1928844831|QOY39823.1|		gi|1928844831|QOY39823.1| Modulator of levamisole receptor-1 [Cryptosporidium parvum]	gi|1928844831|QOY39823.1| Modulator of levamisole receptor-1 [Cryptosporidium parvum]		393			gi|1928844831|QOY39823.1| Modulator of levamisole receptor-1 [Cryptosporidium parvum]	1	0.999	2	5		0	0	0	0	0	5						23883.4							0	0	0	0	0	1					Q6				Q6			Q6
gi|1928844884|QOY39876.1|		gi|1928844884|QOY39876.1| Sec23/Sec24 [Cryptosporidium parvum]	gi|1928844884|QOY39876.1| Sec23/Sec24 [Cryptosporidium parvum]		1156			gi|1928844884|QOY39876.1| Sec23/Sec24 [Cryptosporidium parvum]	1	0.999	2	7	gi|46228473|EAK89343.1|, gi|66359708|XP_627032.1|	0	0	0	0	0	7						27651.2							0	0	0	0	0	1					Q6				Q6			Q6
gi|1928844929|QOY39921.1|		gi|1928844929|QOY39921.1| Vacuolar ATP synthase subunit B [Cryptosporidium parvum]	gi|1928844929|QOY39921.1| Vacuolar ATP synthase subunit B [Cryptosporidium parvum]		493			gi|1928844929|QOY39921.1| Vacuolar ATP synthase subunit B [Cryptosporidium parvum]	1	0.999	22	69	gi|323509569|BAJ77677.1|, gi|323510041|BAJ77914.1|	0	0	0	1	0	68				10085.3		964357				10085.3		122390	0	0	0	1	0	1			M7		Q6		M7		Q6	M7		Q6
gi|1928844982|QOY39974.1|		gi|1928844982|QOY39974.1| Histone H2A [Cryptosporidium parvum]	gi|1928844982|QOY39974.1| Histone H2A [Cryptosporidium parvum]		137			gi|1928844982|QOY39974.1| Histone H2A [Cryptosporidium parvum]	0.996	0.999	2	4	gi|46228544|EAK89414.1|, gi|66359884|XP_627120.1|	0	1	0	0	0	3		6047.94				18254.2		6047.94				18254.2	0	1	0	0	0	1	BKI8				Q6	BKI8	BKI8	BKI8				Q6
gi|1928844998|QOY39990.1|		gi|1928844998|QOY39990.1| Cold-shock DNA-binding domain-containing protein [Cryptosporidium parvum]	gi|1928844998|QOY39990.1| Cold-shock DNA-binding domain-containing protein [Cryptosporidium parvum]		127			gi|1928844998|QOY39990.1| Cold-shock DNA-binding domain-containing protein [Cryptosporidium parvum]	1	0.999	10	109		0	0	0	0	0	109						3326172							0	0	0	0	0	1					Q6				Q6			Q6
gi|1928845054|QOY40046.1|		gi|1928845054|QOY40046.1| 60S ribosomal protein L10A [Cryptosporidium parvum]	gi|1928845054|QOY40046.1| 60S ribosomal protein L10A [Cryptosporidium parvum]		218			gi|1928845054|QOY40046.1| 60S ribosomal protein L10A [Cryptosporidium parvum]	1	0.999	10	41	gi|323508915|BAJ77350.1|, gi|323510555|BAJ78171.1|, gi|46228831|EAK89701.1|, gi|66360018|XP_627187.1|	0	0	0	0	0	41						469192							0	0	0	0	0	1					Q6				Q6			Q6
gi|1928845077|QOY40069.1|		gi|1928845077|QOY40069.1| Proteasome activator p28/ Ki autoantigen [Cryptosporidium parvum]	gi|1928845077|QOY40069.1| Proteasome activator p28/ Ki autoantigen [Cryptosporidium parvum]		234			gi|1928845077|QOY40069.1| Proteasome activator p28/ Ki autoantigen [Cryptosporidium parvum]	1	0.999	7	17	gi|46228615|EAK89485.1|, gi|66360058|XP_627206.1|	0	0	0	0	0	17						128122							0	0	0	0	0	1					Q6				Q6			Q6
gi|1928845096|QOY40088.1|		gi|1928845096|QOY40088.1| Importin [Cryptosporidium parvum]	gi|1928845096|QOY40088.1| Importin [Cryptosporidium parvum]		546			gi|1928845096|QOY40088.1| Importin [Cryptosporidium parvum]	1	0.999	5	14	gi|46228837|EAK89707.1|, gi|66360216|XP_627222.1|	0	0	0	0	0	14						64417.3							0	0	0	0	0	1					Q6				Q6			Q6
gi|1928845121|QOY40113.1|		gi|1928845121|QOY40113.1| 60S ribosomal protein L34 [Cryptosporidium parvum]	gi|1928845121|QOY40113.1| 60S ribosomal protein L34 [Cryptosporidium parvum]		135			gi|1928845121|QOY40113.1| 60S ribosomal protein L34 [Cryptosporidium parvum]	1	0.999	5	33	gi|46228843|EAK89713.1|, gi|66360398|XP_627241.1|	0	1	0	0	0	32		12585.1				656126		12585.1				229280	0	1	0	0	0	1	BKI8				Q6	BKI8	BKI8	BKI8				Q6
gi|1928845178|QOY40170.1|		gi|1928845178|QOY40170.1| Ribosomal protein S29 [Cryptosporidium parvum]	gi|1928845178|QOY40170.1| Ribosomal protein S29 [Cryptosporidium parvum]		56			gi|1928845178|QOY40170.1| Ribosomal protein S29 [Cryptosporidium parvum]	1	0.999	5	30	gi|46228856|EAK89726.1|, gi|66361305|XP_627296.1|	0	12	0	2	0	16		61376.9		6367.95		121800		16746.9		6997.38		41677.3	0	1	0	1	0	1	BKI8		M7		Q6	BKI8		BKI8		M7		Q6
gi|1928845202|QOY40194.1|		gi|1928845202|QOY40194.1| PH domain-like protein [Cryptosporidium parvum]	gi|1928845202|QOY40194.1| PH domain-like protein [Cryptosporidium parvum]		310			gi|1928845202|QOY40194.1| PH domain-like protein [Cryptosporidium parvum]	1	0.999	14	36		0	0	0	0	0	36						683913							0	0	0	0	0	1					Q6				Q6			Q6
gi|1928845203|QOY40195.1|		gi|1928845203|QOY40195.1| Uncharacterized protein CPATCC_0004510 [Cryptosporidium parvum]	gi|1928845203|QOY40195.1| Uncharacterized protein CPATCC_0004510 [Cryptosporidium parvum]		353			gi|1928845203|QOY40195.1| Uncharacterized protein CPATCC_0004510 [Cryptosporidium parvum]	1	0.999	11	38		0	0	0	0	0	38						681344							0	0	0	0	0	1					Q6				Q6			Q6
gi|1928845207|QOY40199.1|		gi|1928845207|QOY40199.1| 60S ribosomal protein L7/L30 [Cryptosporidium parvum]	gi|1928845207|QOY40199.1| 60S ribosomal protein L7/L30 [Cryptosporidium parvum]		251			gi|1928845207|QOY40199.1| 60S ribosomal protein L7/L30 [Cryptosporidium parvum]	0.9999	0.999	2	3	gi|323508527|BAJ77157.1|, gi|323510463|BAJ78125.1|, gi|46228704|EAK89574.1|, gi|66361594|XP_627323.1|	0	0	0	0	0	3						19098.6							0	0	0	0	0	1					Q6				Q6			Q6
gi|1928845208|QOY40200.1|		gi|1928845208|QOY40200.1| Ribosomal protein S8 [Cryptosporidium parvum]	gi|1928845208|QOY40200.1| Ribosomal protein S8 [Cryptosporidium parvum]		130			gi|1928845208|QOY40200.1| Ribosomal protein S8 [Cryptosporidium parvum]	1	0.999	7	15		0	0	0	0	0	15						153454							0	0	0	0	0	1					Q6				Q6			Q6
gi|1928845211|QOY40203.1|		gi|1928845211|QOY40203.1| Uncharacterized protein CPATCC_0004590 [Cryptosporidium parvum]	gi|1928845211|QOY40203.1| Uncharacterized protein CPATCC_0004590 [Cryptosporidium parvum]		177			gi|1928845211|QOY40203.1| Uncharacterized protein CPATCC_0004590 [Cryptosporidium parvum]	1	0.999	2	5	gi|46228707|EAK89577.1|, gi|66361607|XP_627327.1|	0	0	0	0	0	5						72802.4							0	0	0	0	0	1					Q6				Q6			Q6
gi|1928845333|QOY40324.1|		gi|1928845333|QOY40324.1| Ribosomal protein S11 [Cryptosporidium parvum]	gi|1928845333|QOY40324.1| Ribosomal protein S11 [Cryptosporidium parvum]		148			gi|1928845333|QOY40324.1| Ribosomal protein S11 [Cryptosporidium parvum]	1	0.999	5	21	gi|323509143|BAJ77464.1|, gi|323510395|BAJ78091.1|	0	7	0	0	0	14		24264.5				161510		24264.5				80323.8	0	1	0	0	0	1	BKI8				Q6	BKI8	BKI8	BKI8				Q6
gi|1928845351|QOY40342.1|		gi|1928845351|QOY40342.1| CpCCP2 extracellular protein with a signal peptide [Cryptosporidium parvum]	gi|1928845351|QOY40342.1| CpCCP2 extracellular protein with a signal peptide [Cryptosporidium parvum]		1674			gi|1928845351|QOY40342.1| CpCCP2 extracellular protein with a signal peptide [Cryptosporidium parvum]	1	0.999	37	88	gi|46229704|EAK90522.1|, gi|66362512|XP_628222.1|	0	0	0	0	2	86					215930	959482							0	0	0	0	1	1				Q2	Q6			Q2	Q6		Q2	Q6
gi|1928845353|QOY40344.1|		gi|1928845353|QOY40344.1| 50S-L18Ae/60S-L20/60S-L18A ribosomal protein [Cryptosporidium parvum]	gi|1928845353|QOY40344.1| 50S-L18Ae/60S-L20/60S-L18A ribosomal protein [Cryptosporidium parvum]		185			gi|1928845353|QOY40344.1| 50S-L18Ae/60S-L20/60S-L18A ribosomal protein [Cryptosporidium parvum]	1	0.999	15	57	gi|46229707|EAK90525.1|, gi|66362516|XP_628224.1|	0	0	0	0	0	57						775877							0	0	0	0	0	1					Q6				Q6			Q6
gi|1928845358|QOY40349.1|		gi|1928845358|QOY40349.1| Heat shock protein 70 [Cryptosporidium parvum]	gi|1928845358|QOY40349.1| Heat shock protein 70 [Cryptosporidium parvum]		655			gi|1928845358|QOY40349.1| Heat shock protein 70 [Cryptosporidium parvum]	1	0.999	8	22	gi|323509193|BAJ77489.1|, gi|323510425|BAJ78106.1|, gi|46229711|EAK90529.1|, gi|66362524|XP_628228.1|	3	4	0	4	4	7	6289.41	57852		40453.2	30988.9	133306	6289.41	36492.1		27246.2	20188.5	60578.5	1	1	0	1	1	1		BKI4				BKI8				M7	Q2	Q6
gi|1928845468|QOY40459.1|		gi|1928845468|QOY40459.1| 40S ribosomal protein S27 [Cryptosporidium parvum]	gi|1928845468|QOY40459.1| 40S ribosomal protein S27 [Cryptosporidium parvum]		82			gi|1928845468|QOY40459.1| 40S ribosomal protein S27 [Cryptosporidium parvum]	1	0.999	2	4		0	0	0	0	0	4						39386.9							0	0	0	0	0	1					Q6				Q6			Q6
gi|1928845499|QOY40490.1|		gi|1928845499|QOY40490.1| CpCCp1/Cpa135 [Cryptosporidium parvum]	gi|1928845499|QOY40490.1| CpCCp1/Cpa135 [Cryptosporidium parvum]		1556			gi|1928845499|QOY40490.1| CpCCp1/Cpa135 [Cryptosporidium parvum]	1	0.999	23	71	gi|20513131|CAA07157.2|, gi|46229398|EAK90216.1|, gi|66362770|XP_628351.1|	0	0	0	0	0	71						465552							0	0	0	0	0	1					Q6				Q6			Q6
gi|1928845537|QOY40528.1|		gi|1928845537|QOY40528.1| 60S ribosomal protein L8/L2 [Cryptosporidium parvum]	gi|1928845537|QOY40528.1| 60S ribosomal protein L8/L2 [Cryptosporidium parvum]		261			gi|1928845537|QOY40528.1| 60S ribosomal protein L8/L2 [Cryptosporidium parvum]	1	0.999	11	34	gi|323508975|BAJ77380.1|, gi|323510335|BAJ78061.1|, gi|46229424|EAK90242.1|, gi|66362842|XP_628387.1|	0	0	0	0	0	34						384021							0	0	0	0	0	1					Q6				Q6			Q6
gi|1928845569|QOY40560.1|		gi|1928845569|QOY40560.1| 60S ribosomal protein L22 [Cryptosporidium parvum]	gi|1928845569|QOY40560.1| 60S ribosomal protein L22 [Cryptosporidium parvum]		115			gi|1928845569|QOY40560.1| 60S ribosomal protein L22 [Cryptosporidium parvum]	1	0.999	4	37	gi|46229445|EAK90263.1|, gi|66362898|XP_628415.1|	0	8	0	0	0	29		53724.7				319111		35835				158680	0	1	0	0	0	1	BKI8				Q6	BKI8	BKI8	BKI8				Q6
gi|1928845582|QOY40573.1|		gi|1928845582|QOY40573.1| 60S ribosomal protein L35A [Cryptosporidium parvum]	gi|1928845582|QOY40573.1| 60S ribosomal protein L35A [Cryptosporidium parvum]		120			gi|1928845582|QOY40573.1| 60S ribosomal protein L35A [Cryptosporidium parvum]	1	0.999	11	41	gi|46229456|EAK90274.1|, gi|66362920|XP_628426.1|	0	0	0	0	0	41						669408							0	0	0	0	0	1					Q6				Q6			Q6
gi|1928845651|QOY40642.1|		gi|1928845651|QOY40642.1| RNA polymerase archaeal subunit P/eukaryotic subunit RPABC4 [Cryptosporidium parvum]	gi|1928845651|QOY40642.1| RNA polymerase archaeal subunit P/eukaryotic subunit RPABC4 [Cryptosporidium parvum]		71			gi|1928845651|QOY40642.1| RNA polymerase archaeal subunit P/eukaryotic subunit RPABC4 [Cryptosporidium parvum]	1	0.999	2	6		0	0	0	0	0	6						112224							0	0	0	0	0	1					Q6				Q6			Q6
gi|1928845732|QOY40723.1|		gi|1928845732|QOY40723.1| Cryptopsoridial mucin [Cryptosporidium parvum]	gi|1928845732|QOY40723.1| Cryptopsoridial mucin [Cryptosporidium parvum]		1937			gi|1928845732|QOY40723.1| Cryptopsoridial mucin [Cryptosporidium parvum]	1	0.999	9	27	gi|4063042|AAC98153.1|, gi|46229571|EAK90389.1|, gi|66363186|XP_628559.1|	0	1	0	0	0	26		7057.22				182382		7453.38				28715.8	0	1	0	0	0	1	BKI8				Q6	BKI8	BKI8	BKI8				Q6
gi|1928845735|QOY40726.1|		gi|1928845735|QOY40726.1| Ribosomal protein L38 [Cryptosporidium parvum]	gi|1928845735|QOY40726.1| Ribosomal protein L38 [Cryptosporidium parvum]		79			gi|1928845735|QOY40726.1| Ribosomal protein L38 [Cryptosporidium parvum]	1	0.999	5	38		0	13	0	4	0	21		159236		6964.36		374807		67685.5		6964.36		151808	0	1	0	1	0	1	BKI8		M7		Q6	BKI8		BKI8		M7		Q6
gi|1928845752|QOY40743.1|		gi|1928845752|QOY40743.1| RNA polymerase Rpb4 [Cryptosporidium parvum]	gi|1928845752|QOY40743.1| RNA polymerase Rpb4 [Cryptosporidium parvum]		134			gi|1928845752|QOY40743.1| RNA polymerase Rpb4 [Cryptosporidium parvum]	1	0.999	2	8	gi|46229583|EAK90401.1|, gi|66363218|XP_628575.1|	0	0	0	0	0	8						26949.7							0	0	0	0	0	1					Q6				Q6			Q6
gi|1928845761|QOY40752.1|		gi|1928845761|QOY40752.1| Uncharacterized Protein CPATCC_0010160 [Cryptosporidium parvum]	gi|1928845761|QOY40752.1| Uncharacterized Protein CPATCC_0010160 [Cryptosporidium parvum]		1113			gi|1928845761|QOY40752.1| Uncharacterized Protein CPATCC_0010160 [Cryptosporidium parvum]	1	0.999	13	19	gi|46229589|EAK90407.1|, gi|66363232|XP_628582.1|	0	15	0	0	0	4		108500				121211							0	1	0	0	0	1	BKI8				Q6	BKI8	BKI8	BKI8				Q6
gi|1928845770|QOY40761.1|		gi|1928845770|QOY40761.1| Thioredoxin-like protein [Cryptosporidium parvum]	gi|1928845770|QOY40761.1| Thioredoxin-like protein [Cryptosporidium parvum]		224			gi|1928845770|QOY40761.1| Thioredoxin-like protein [Cryptosporidium parvum]	1	0.999	7	26	gi|323510033|BAJ77910.1|	0	0	0	0	0	26						383847							0	0	0	0	0	1					Q6				Q6			Q6
gi|1928845771|QOY40762.1|		gi|1928845771|QOY40762.1| RNA polymerase II Rpb3/Rpb11 [Cryptosporidium parvum]	gi|1928845771|QOY40762.1| RNA polymerase II Rpb3/Rpb11 [Cryptosporidium parvum]		121			gi|1928845771|QOY40762.1| RNA polymerase II Rpb3/Rpb11 [Cryptosporidium parvum]	1	0.999	4	10		0	0	0	0	0	10						108231							0	0	0	0	0	1					Q6				Q6			Q6
gi|1928845779|QOY40770.1|		gi|1928845779|QOY40770.1| 60S ribosomal protein L6 [Cryptosporidium parvum]	gi|1928845779|QOY40770.1| 60S ribosomal protein L6 [Cryptosporidium parvum]		184			gi|1928845779|QOY40770.1| 60S ribosomal protein L6 [Cryptosporidium parvum]	1	0.999	16	102	gi|323508857|BAJ77321.1|, gi|46229604|EAK90422.1|, gi|66363262|XP_628597.1|	0	0	0	0	0	102						2.11767e+06							0	0	0	0	0	1					Q6				Q6			Q6
gi|1928845801|QOY40792.1|		gi|1928845801|QOY40792.1| Uncharacterized protein CPATCC_0010560 [Cryptosporidium parvum]	gi|1928845801|QOY40792.1| Uncharacterized protein CPATCC_0010560 [Cryptosporidium parvum]		151			gi|1928845801|QOY40792.1| Uncharacterized protein CPATCC_0010560 [Cryptosporidium parvum]	1	0.999	2	10	gi|46229618|EAK90436.1|, gi|66363298|XP_628615.1|	0	0	0	0	0	10						74025.6							0	0	0	0	0	1					Q6				Q6			Q6
gi|1928845802|QOY40793.1|		gi|1928845802|QOY40793.1| Uncharacterized protein CPATCC_0010570 [Cryptosporidium parvum]	gi|1928845802|QOY40793.1| Uncharacterized protein CPATCC_0010570 [Cryptosporidium parvum]		388			gi|1928845802|QOY40793.1| Uncharacterized protein CPATCC_0010570 [Cryptosporidium parvum]	0.9964	0.9988	2	3	gi|46229619|EAK90437.1|, gi|66363300|XP_628616.1|	0	1	0	0	0	2		56757				9416.77							0	1	0	0	0	1	BKI8				Q6	BKI8	BKI8	BKI8				Q6
gi|1928845812|QOY40803.1|		gi|1928845812|QOY40803.1| DNA-directed RNA polymerase,subunit RPB6 [Cryptosporidium parvum]	gi|1928845812|QOY40803.1| DNA-directed RNA polymerase,subunit RPB6 [Cryptosporidium parvum]		129			gi|1928845812|QOY40803.1| DNA-directed RNA polymerase,subunit RPB6 [Cryptosporidium parvum]	0.9991	0.9987	2	5	gi|46229627|EAK90445.1|, gi|66363316|XP_628624.1|	0	0	0	0	0	5						40491							0	0	0	0	0	1					Q6				Q6			Q6
gi|1928845816|QOY40807.1|		gi|1928845816|QOY40807.1| Fibronectin II collagen-binding/PA14 domain containing protein [Cryptosporidium parvum]	gi|1928845816|QOY40807.1| Fibronectin II collagen-binding/PA14 domain containing protein [Cryptosporidium parvum]		760			gi|1928845816|QOY40807.1| Fibronectin II collagen-binding/PA14 domain containing protein [Cryptosporidium parvum]	1	0.999	15	46	gi|46229630|EAK90448.1|, gi|66363324|XP_628628.1|	0	0	0	0	0	46						557681							0	0	0	0	0	1					Q6				Q6			Q6
gi|1928845841|QOY40832.1|		gi|1928845841|QOY40832.1| Ribosomal protein S20 [Cryptosporidium parvum]	gi|1928845841|QOY40832.1| Ribosomal protein S20 [Cryptosporidium parvum]		127			gi|1928845841|QOY40832.1| Ribosomal protein S20 [Cryptosporidium parvum]	1	0.999	2	2	gi|323508699|BAJ77243.1|, gi|323510477|BAJ78132.1|	0	0	0	0	0	2						19477.8							0	0	0	0	0	1					Q6				Q6			Q6
gi|1928845845|QOY40836.1|		gi|1928845845|QOY40836.1| Thioredoxin [Cryptosporidium parvum]	gi|1928845845|QOY40836.1| Thioredoxin [Cryptosporidium parvum]		556			gi|1928845845|QOY40836.1| Thioredoxin [Cryptosporidium parvum]	1	0.999	53	404	gi|46229649|EAK90467.1|, gi|66363374|XP_628653.1|	0	0	0	0	1	403					56293.6	9140425					161093	172037	0	0	0	0	1	1				Q2	Q6			Q2	Q6		Q2	Q6
gi|1928845850|QOY40841.1|		gi|1928845850|QOY40841.1| Uncharacterized Protein CPATCC_0011090 [Cryptosporidium parvum]	gi|1928845850|QOY40841.1| Uncharacterized Protein CPATCC_0011090 [Cryptosporidium parvum]		302			gi|1928845850|QOY40841.1| Uncharacterized Protein CPATCC_0011090 [Cryptosporidium parvum]	1	0.999	10	34		0	0	0	0	0	34						340625							0	0	0	0	0	1					Q6				Q6			Q6
gi|1928845891|QOY40881.1|		gi|1928845891|QOY40881.1| Uncharacterized protein CPATCC_0011490 [Cryptosporidium parvum]	gi|1928845891|QOY40881.1| Uncharacterized protein CPATCC_0011490 [Cryptosporidium parvum]		211			gi|1928845891|QOY40881.1| Uncharacterized protein CPATCC_0011490 [Cryptosporidium parvum]	1	0.999	2	5	gi|323508517|BAJ77152.1|, gi|323510319|BAJ78053.1|, gi|32398643|CAD98603.1|, gi|46226322|EAK87331.1|, gi|550827510|AGX93490.1|, gi|66475148|XP_625341.1|	0	3	0	0	0	2		11362.8				21570.1							0	1	0	0	0	1	BKI8				Q6	BKI8	BKI8	BKI8				Q6
gi|1928845902|QOY40892.1|		gi|1928845902|QOY40892.1| Disulfide-isomerase,signal peptide plus ER retention motif [Cryptosporidium parvum]	gi|1928845902|QOY40892.1| Disulfide-isomerase,signal peptide plus ER retention motif [Cryptosporidium parvum]		481			gi|1928845902|QOY40892.1| Disulfide-isomerase,signal peptide plus ER retention motif [Cryptosporidium parvum]	1	0.999	29	156	gi|32398654|CAD98614.1|, gi|46226331|EAK87340.1|, gi|66475170|XP_625352.1|	0	0	0	0	0	156						2.17594e+06							0	0	0	0	0	1					Q6				Q6			Q6
gi|1928845924|QOY40914.1|		gi|1928845924|QOY40914.1| Uncharacterized protein CPATCC_0011820 [Cryptosporidium parvum]	gi|1928845924|QOY40914.1| Uncharacterized protein CPATCC_0011820 [Cryptosporidium parvum]		195			gi|1928845924|QOY40914.1| Uncharacterized protein CPATCC_0011820 [Cryptosporidium parvum]	1	0.999	4	7		0	0	0	0	0	7						99219.6							0	0	0	0	0	1					Q6				Q6			Q6
gi|1928845964|QOY40954.1|		gi|1928845964|QOY40954.1| Anaphase-promoting complex APC subunit CDC26 [Cryptosporidium parvum]	gi|1928845964|QOY40954.1| Anaphase-promoting complex APC subunit CDC26 [Cryptosporidium parvum]		71			gi|1928845964|QOY40954.1| Anaphase-promoting complex APC subunit CDC26 [Cryptosporidium parvum]	1	0.9989	2	3		0	0	0	0	0	3						15961.1							0	0	0	0	0	1					Q6				Q6			Q6
gi|1928845969|QOY40959.1|		gi|1928845969|QOY40959.1| putative Secreted Protein [Cryptosporidium parvum]	gi|1928845969|QOY40959.1| putative Secreted Protein [Cryptosporidium parvum]		304			gi|1928845969|QOY40959.1| putative Secreted Protein [Cryptosporidium parvum]	1	0.999	4	6	gi|32398670|CAD98630.1|, gi|46228922|EAK89771.1|, gi|66475280|XP_627456.1|	0	0	0	0	0	6						44316							0	0	0	0	0	1					Q6				Q6			Q6
gi|1928846124|QOY41114.1|		gi|1928846124|QOY41114.1| Uncharacterized protein CPATCC_0013850 [Cryptosporidium parvum]	gi|1928846124|QOY41114.1| Uncharacterized protein CPATCC_0013850 [Cryptosporidium parvum]		302			gi|1928846124|QOY41114.1| Uncharacterized protein CPATCC_0013850 [Cryptosporidium parvum]	1	0.999	4	8	gi|32398814|CAD98524.1|, gi|34733995|AAQ81880.1|, gi|34733997|AAQ81881.1|, gi|46229034|EAK89883.1|, gi|66475548|XP_627590.1|	0	0	0	0	0	8						48498.4							0	0	0	0	0	1					Q6				Q6			Q6
gi|1928846132|QOY41122.1|		gi|1928846132|QOY41122.1| Divalent ion tolerance protein,CutA/Nitrogen regulatory protein PII/ATP phosphoribosyltransferase [Cryptosporidium parvum]	gi|1928846132|QOY41122.1| Divalent ion tolerance protein,CutA/Nitrogen regulatory protein PII/ATP phosphoribosyltransferase [Cryptosporidium parvum]		112			gi|1928846132|QOY41122.1| Divalent ion tolerance protein,CutA/Nitrogen regulatory protein PII/ATP phosphoribosyltransferase [Cryptosporidium parvum]	1	0.999	7	21	gi|32398821|CAD98531.1|, gi|383875746|4E98|A, gi|383875747|4E98|B, gi|383875748|4E98|C, gi|387942527|Q5CX58.2|CUTA_CRYPI, gi|46229289|EAK90138.1|, gi|66475560|XP_627596.1|	0	0	0	0	0	21						365130							0	0	0	0	0	1					Q6				Q6			Q6
gi|1928846138|QOY41128.1|		gi|1928846138|QOY41128.1| 60s ribosomal protein L21 [Cryptosporidium parvum]	gi|1928846138|QOY41128.1| 60s ribosomal protein L21 [Cryptosporidium parvum]		159			gi|1928846138|QOY41128.1| 60s ribosomal protein L21 [Cryptosporidium parvum]	1	0.999	4	17	gi|32398826|CAD98536.1|, gi|46229043|EAK89892.1|, gi|66475570|XP_627601.1|	0	0	0	0	0	17						104800							0	0	0	0	0	1					Q6				Q6			Q6
gi|1928846199|QOY41189.1|		gi|1928846199|QOY41189.1| Uncharacterized protein CPATCC_0014610 [Cryptosporidium parvum]	gi|1928846199|QOY41189.1| Uncharacterized protein CPATCC_0014610 [Cryptosporidium parvum]		1012			gi|1928846199|QOY41189.1| Uncharacterized protein CPATCC_0014610 [Cryptosporidium parvum]	1	0.999	26	103	gi|32398883|CAD98593.1|, gi|46229086|EAK89935.1|, gi|66475670|XP_627651.1|	0	1	0	0	0	102		6193.2				1.50106e+06		7709.34				211028	0	1	0	0	0	1	BKI8				Q6	BKI8	BKI8	BKI8				Q6
gi|1928846267|QOY41257.1|		gi|1928846267|QOY41257.1| 40S ribosomal protein S30 [Cryptosporidium parvum]	gi|1928846267|QOY41257.1| 40S ribosomal protein S30 [Cryptosporidium parvum]		58			gi|1928846267|QOY41257.1| 40S ribosomal protein S30 [Cryptosporidium parvum]	1	0.999	3	5	gi|32398948|CAD98413.1|	0	1	0	0	0	4		4795.2				70432.4							0	1	0	0	0	1	BKI8				Q6	BKI8	BKI8	BKI8				Q6
gi|1928846289|QOY41279.1|		gi|1928846289|QOY41279.1| Uncharacterized protein with Tetratricopeptide-like helical [Cryptosporidium parvum]	gi|1928846289|QOY41279.1| Uncharacterized protein with Tetratricopeptide-like helical [Cryptosporidium parvum]		789			gi|1928846289|QOY41279.1| Uncharacterized protein with Tetratricopeptide-like helical [Cryptosporidium parvum]	1	0.999	3	3	gi|323508717|BAJ77252.1|, gi|32398968|CAD98433.1|, gi|46229151|EAK90000.1|, gi|66475826|XP_627729.1|	0	2	0	0	0	1		15793.8				5577.74							0	1	0	0	0	1	BKI8				Q6	BKI8	BKI8	BKI8				Q6
gi|1928846330|QOY41320.1|		gi|1928846330|QOY41320.1| 40S ribosomal protein S5 [Cryptosporidium parvum]	gi|1928846330|QOY41320.1| 40S ribosomal protein S5 [Cryptosporidium parvum]		196			gi|1928846330|QOY41320.1| 40S ribosomal protein S5 [Cryptosporidium parvum]	1	0.999	7	8	gi|323509985|BAJ77885.1|, gi|32399008|CAD98473.1|, gi|46229314|EAK90163.1|, gi|66475896|XP_627764.1|	0	0	0	0	0	8						53170.7							0	0	0	0	0	1					Q6				Q6			Q6
gi|1928846344|QOY41334.1|		gi|1928846344|QOY41334.1| Uncharacterized protein with Armadillo-like helical [Cryptosporidium parvum]	gi|1928846344|QOY41334.1| Uncharacterized protein with Armadillo-like helical [Cryptosporidium parvum]		2564			gi|1928846344|QOY41334.1| Uncharacterized protein with Armadillo-like helical [Cryptosporidium parvum]	1	0.999	113	540	gi|32399022|CAD98262.1|	0	0	0	0	0	540						6.67259e+06							0	0	0	0	0	1					Q6				Q6			Q6
gi|1928846360|QOY41350.1|		gi|1928846360|QOY41350.1| 60S ribosomal protein L26 [Cryptosporidium parvum]	gi|1928846360|QOY41350.1| 60S ribosomal protein L26 [Cryptosporidium parvum]		139			gi|1928846360|QOY41350.1| 60S ribosomal protein L26 [Cryptosporidium parvum]	1	0.999	9	36	gi|46229335|EAK90184.1|, gi|66475950|XP_627791.1|	0	5	0	0	0	31		28964.6				257980		13172.4				58379.8	0	1	0	0	0	1	BKI8				Q6	BKI8	BKI8	BKI8				Q6
gi|1928846361|QOY41351.1|		gi|1928846361|QOY41351.1| 40S ribosomal protein S8 [Cryptosporidium parvum]	gi|1928846361|QOY41351.1| 40S ribosomal protein S8 [Cryptosporidium parvum]		208			gi|1928846361|QOY41351.1| 40S ribosomal protein S8 [Cryptosporidium parvum]	1	0.999	4	14	gi|32399039|CAD98279.1|, gi|46229202|EAK90051.1|, gi|66475952|XP_627792.1|	0	0	0	0	0	14						101245							0	0	0	0	0	1					Q6				Q6			Q6
gi|1928846374|QOY41364.1|		gi|1928846374|QOY41364.1| Tubulin beta chain [Cryptosporidium parvum]	gi|1928846374|QOY41364.1| Tubulin beta chain [Cryptosporidium parvum]		444			gi|1928846374|QOY41364.1| Tubulin beta chain [Cryptosporidium parvum]	1	0.999	24	131	gi|21634439|AAM69360.1|U65381_1, gi|32399052|CAD98292.1|, gi|46229336|EAK90185.1|, gi|66475974|XP_627803.1|	0	0	0	0	2	129					5693.04	2132289					9948.72	84244.2	0	0	0	0	1	1				Q2	Q6			Q2	Q6		Q2	Q6
gi|1928846439|QOY41429.1|		gi|1928846439|QOY41429.1| Uncharacterized protein CPATCC_0017050 [Cryptosporidium parvum]	gi|1928846439|QOY41429.1| Uncharacterized protein CPATCC_0017050 [Cryptosporidium parvum]		1277			gi|1928846439|QOY41429.1| Uncharacterized protein CPATCC_0017050 [Cryptosporidium parvum]	0.9997	0.999	2	2	gi|32399114|CAD98354.1|, gi|46229263|EAK90112.1|, gi|66476092|XP_627862.1|	0	0	0	0	0	2						9702.42							0	0	0	0	0	1					Q6				Q6			Q6
gi|1928846488|QOY41477.1|		gi|1928846488|QOY41477.1| Adenylate cyclase-associated CAP [Cryptosporidium parvum]	gi|1928846488|QOY41477.1| Adenylate cyclase-associated CAP [Cryptosporidium parvum]		172			gi|1928846488|QOY41477.1| Adenylate cyclase-associated CAP [Cryptosporidium parvum]	1	0.999	5	19	gi|46227316|EAK88266.1|, gi|66357652|XP_626004.1|, gi|78101527|2B0R|A, gi|78101528|2B0R|B	0	0	0	0	0	19						187842							0	0	0	0	0	1					Q6				Q6			Q6
gi|1928846544|QOY41533.1|		gi|1928846544|QOY41533.1| 60S ribosomal protein L13A [Cryptosporidium parvum]	gi|1928846544|QOY41533.1| 60S ribosomal protein L13A [Cryptosporidium parvum]		202			gi|1928846544|QOY41533.1| 60S ribosomal protein L13A [Cryptosporidium parvum]	1	0.999	5	9	gi|323509179|BAJ77482.1|, gi|323510301|BAJ78044.1|, gi|46227302|EAK88252.1|, gi|66357740|XP_626048.1|	0	0	0	0	0	9						140889							0	0	0	0	0	1					Q6				Q6			Q6
gi|1928846591|QOY41580.1|		gi|1928846591|QOY41580.1| Nucleoside diphosphate kinase [Cryptosporidium parvum]	gi|1928846591|QOY41580.1| Nucleoside diphosphate kinase [Cryptosporidium parvum]		222			gi|1928846591|QOY41580.1| Nucleoside diphosphate kinase [Cryptosporidium parvum]	1	0.999	9	49	gi|323509307|BAJ77546.1|, gi|323509739|BAJ77762.1|, gi|46227296|EAK88246.1|, gi|66357832|XP_626094.1|	0	0	0	0	0	49						711562							0	0	0	0	0	1					Q6				Q6			Q6
gi|1928846602|QOY41591.1|		gi|1928846602|QOY41591.1| Ribosomal protein L3 [Cryptosporidium parvum]	gi|1928846602|QOY41591.1| Ribosomal protein L3 [Cryptosporidium parvum]		388			gi|1928846602|QOY41591.1| Ribosomal protein L3 [Cryptosporidium parvum]	0.9986	0.999	2	4	gi|323510289|BAJ78038.1|	0	0	0	0	0	4						21198.1							0	0	0	0	0	1					Q6				Q6			Q6
gi|1928846619|QOY41608.1|		gi|1928846619|QOY41608.1| H/ACA ribonucleoprotein complex subunit [Cryptosporidium parvum]	gi|1928846619|QOY41608.1| H/ACA ribonucleoprotein complex subunit [Cryptosporidium parvum]		182			gi|1928846619|QOY41608.1| H/ACA ribonucleoprotein complex subunit [Cryptosporidium parvum]	1	0.999	3	7	gi|46227131|EAK88081.1|, gi|66357884|XP_626120.1|	0	0	0	0	0	7						108524							0	0	0	0	0	1					Q6				Q6			Q6
gi|1928846649|QOY41638.1|		gi|1928846649|QOY41638.1| Uncharacterized protein CPATCC_0023840 [Cryptosporidium parvum]	gi|1928846649|QOY41638.1| Uncharacterized protein CPATCC_0023840 [Cryptosporidium parvum]		617			gi|1928846649|QOY41638.1| Uncharacterized protein CPATCC_0023840 [Cryptosporidium parvum]	1	0.999	14	38	gi|323508563|BAJ77175.1|, gi|323510453|BAJ78120.1|, gi|46227113|EAK88063.1|, gi|66357936|XP_626146.1|	0	0	0	0	0	38						253874							0	0	0	0	0	1					Q6				Q6			Q6
gi|1928846665|QOY41654.1|		gi|1928846665|QOY41654.1| 40S ribosomal protein S13 [Cryptosporidium parvum]	gi|1928846665|QOY41654.1| 40S ribosomal protein S13 [Cryptosporidium parvum]		151			gi|1928846665|QOY41654.1| 40S ribosomal protein S13 [Cryptosporidium parvum]	1	0.999	2	5	gi|46227254|EAK88204.1|, gi|66357962|XP_626159.1|	0	0	0	0	0	5						29462.9							0	0	0	0	0	1					Q6				Q6			Q6
gi|1928846681|QOY41670.1|		gi|1928846681|QOY41670.1| 60S acidic ribosomal protein L12/LP1-like protein [Cryptosporidium parvum]	gi|1928846681|QOY41670.1| 60S acidic ribosomal protein L12/LP1-like protein [Cryptosporidium parvum]		122			gi|1928846681|QOY41670.1| 60S acidic ribosomal protein L12/LP1-like protein [Cryptosporidium parvum]	1	0.999	3	10	gi|323509229|BAJ77507.1|, gi|46227012|EAK87962.1|, gi|66357992|XP_626174.1|	0	0	0	0	0	10						32671.9							0	0	0	0	0	1					Q6				Q6			Q6
gi|1928846747|QOY41736.1|		gi|1928846747|QOY41736.1| 40S ribosomal protein S7 [Cryptosporidium parvum]	gi|1928846747|QOY41736.1| 40S ribosomal protein S7 [Cryptosporidium parvum]		200			gi|1928846747|QOY41736.1| 40S ribosomal protein S7 [Cryptosporidium parvum]	1	0.999	7	15	gi|46227275|EAK88225.1|, gi|66358116|XP_626236.1|	0	0	0	0	0	15						150153							0	0	0	0	0	1					Q6				Q6			Q6
gi|1928846766|QOY41755.1|		gi|1928846766|QOY41755.1| Peptidase S9 prolyl oligopeptidase [Cryptosporidium parvum]	gi|1928846766|QOY41755.1| Peptidase S9 prolyl oligopeptidase [Cryptosporidium parvum]		810			gi|1928846766|QOY41755.1| Peptidase S9 prolyl oligopeptidase [Cryptosporidium parvum]	1	0.999	2	5	gi|46226596|EAK87584.1|, gi|66356842|XP_625599.1|	0	0	0	0	0	5						21846.6							0	0	0	0	0	1					Q6				Q6			Q6
gi|1928846812|QOY41801.1|		gi|1928846812|QOY41801.1| Calmodulin-like protein [Cryptosporidium parvum]	gi|1928846812|QOY41801.1| Calmodulin-like protein [Cryptosporidium parvum]		220			gi|1928846812|QOY41801.1| Calmodulin-like protein [Cryptosporidium parvum]	1	0.999	3	7	gi|46226553|EAK87541.1|, gi|66356756|XP_625556.1|	0	0	0	0	0	7						22765.6							0	0	0	0	0	1					Q6				Q6			Q6
gi|1928846822|QOY41811.1|		gi|1928846822|QOY41811.1| Chromatin target of PRMT1 protein-like protein [Cryptosporidium parvum]	gi|1928846822|QOY41811.1| Chromatin target of PRMT1 protein-like protein [Cryptosporidium parvum]		216			gi|1928846822|QOY41811.1| Chromatin target of PRMT1 protein-like protein [Cryptosporidium parvum]	0.9999	0.999	2	3	gi|323510089|BAJ77938.1|	0	0	0	0	0	3						17847.7							0	0	0	0	0	1					Q6				Q6			Q6
gi|1928846831|QOY41820.1|		gi|1928846831|QOY41820.1| 50S ribosomal protein L7e/L30e/S12e/Gadd45 [Cryptosporidium parvum]	gi|1928846831|QOY41820.1| 50S ribosomal protein L7e/L30e/S12e/Gadd45 [Cryptosporidium parvum]		143			gi|1928846831|QOY41820.1| 50S ribosomal protein L7e/L30e/S12e/Gadd45 [Cryptosporidium parvum]	1	0.999	11	92	gi|46226541|EAK87529.1|, gi|66356722|XP_625539.1|	0	1	0	4	0	87		4021.45		9632.52		2861989		4021.45		9632.52		721538	0	1	0	1	0	1	BKI8		M7		Q6	BKI8		BKI8		M7		Q6
gi|1928846833|QOY41822.1|		gi|1928846833|QOY41822.1| 30S ribosomal protein S17e [Cryptosporidium parvum]	gi|1928846833|QOY41822.1| 30S ribosomal protein S17e [Cryptosporidium parvum]		131			gi|1928846833|QOY41822.1| 30S ribosomal protein S17e [Cryptosporidium parvum]	1	0.999	9	21	gi|46226539|EAK87527.1|, gi|66356718|XP_625537.1|	0	3	0	1	0	17		18054.7		2818.85		220223		19164.9		2992.2		40447.8	0	1	0	1	0	1	BKI8		M7		Q6	BKI8		BKI8		M7		Q6
gi|1928846846|QOY41835.1|		gi|1928846846|QOY41835.1| hypothetical protein CPATCC_0025850 [Cryptosporidium parvum]	gi|1928846846|QOY41835.1| hypothetical protein CPATCC_0025850 [Cryptosporidium parvum]		165			gi|1928846846|QOY41835.1| hypothetical protein CPATCC_0025850 [Cryptosporidium parvum]	1	0.999	4	10		0	0	0	0	0	10						76376.7							0	0	0	0	0	1					Q6				Q6			Q6
gi|1928846853|QOY41842.1|		gi|1928846853|QOY41842.1| Histone H2B [Cryptosporidium parvum]	gi|1928846853|QOY41842.1| Histone H2B [Cryptosporidium parvum]		115			gi|1928846853|QOY41842.1| Histone H2B [Cryptosporidium parvum]	1	0.999	7	13	gi|46227276|EAK88226.1|, gi|66358134|XP_626245.1|	0	1	0	0	0	12		3915.44				85867.7		3915.44				40382.6	0	1	0	0	0	1	BKI8				Q6	BKI8	BKI8	BKI8				Q6
gi|1928846900|QOY41888.1|		gi|1928846900|QOY41888.1| hypothetical protein CPATCC_0017110 [Cryptosporidium parvum]	gi|1928846900|QOY41888.1| hypothetical protein CPATCC_0017110 [Cryptosporidium parvum]		95			gi|1928846900|QOY41888.1| hypothetical protein CPATCC_0017110 [Cryptosporidium parvum]	1	0.999	2	4		0	1	0	0	0	3		8024.41				17009.1		8024.41				15279.9	0	1	0	0	0	1	BKI8				Q6	BKI8	BKI8	BKI8				Q6
gi|1928846948|QOY41936.1|		gi|1928846948|QOY41936.1| 60S ribosomal protein L18 [Cryptosporidium parvum]	gi|1928846948|QOY41936.1| 60S ribosomal protein L18 [Cryptosporidium parvum]		187			gi|1928846948|QOY41936.1| 60S ribosomal protein L18 [Cryptosporidium parvum]	1	0.999	5	8	gi|46226749|EAK87728.1|, gi|66356952|XP_625654.1|	0	0	0	0	0	8						78760.7							0	0	0	0	0	1					Q6				Q6			Q6
gi|1928847015|QOY42003.1|		gi|1928847015|QOY42003.1| Uncharacterized protein CPATCC_0018260 [Cryptosporidium parvum]	gi|1928847015|QOY42003.1| Uncharacterized protein CPATCC_0018260 [Cryptosporidium parvum]		121			gi|1928847015|QOY42003.1| Uncharacterized protein CPATCC_0018260 [Cryptosporidium parvum]	1	0.999	3	8		0	0	0	0	0	8						51162.2							0	0	0	0	0	1					Q6				Q6			Q6
gi|1928847025|QOY42013.1|		gi|1928847025|QOY42013.1| 60S ribosomal protein L28 [Cryptosporidium parvum]	gi|1928847025|QOY42013.1| 60S ribosomal protein L28 [Cryptosporidium parvum]		127			gi|1928847025|QOY42013.1| 60S ribosomal protein L28 [Cryptosporidium parvum]	1	0.999	6	19	gi|46226643|EAK87622.1|, gi|66357084|XP_625720.1|	0	0	0	0	0	19						162449							0	0	0	0	0	1					Q6				Q6			Q6
gi|1928847080|QOY42068.1|		gi|1928847080|QOY42068.1| Uncharacterized protein CPATCC_0018910 [Cryptosporidium parvum]	gi|1928847080|QOY42068.1| Uncharacterized protein CPATCC_0018910 [Cryptosporidium parvum]		286			gi|1928847080|QOY42068.1| Uncharacterized protein CPATCC_0018910 [Cryptosporidium parvum]	1	0.999	6	11	gi|323508661|BAJ77224.1|, gi|46226794|EAK87760.1|, gi|66357532|XP_625944.1|	0	0	0	0	0	11						116729							0	0	0	0	0	1					Q6				Q6			Q6
gi|1928847095|QOY42083.1|		gi|1928847095|QOY42083.1| Uncharacterized protein CPATCC_0019060 [Cryptosporidium parvum]	gi|1928847095|QOY42083.1| Uncharacterized protein CPATCC_0019060 [Cryptosporidium parvum]		1578			gi|1928847095|QOY42083.1| Uncharacterized protein CPATCC_0019060 [Cryptosporidium parvum]	1	0.999	13	29	gi|46226809|EAK87775.1|, gi|66357502|XP_625929.1|	0	1	0	0	0	28		7625.47				270126							0	1	0	0	0	1	BKI8				Q6	BKI8	BKI8	BKI8				Q6
gi|1928847135|QOY42123.1|		gi|1928847135|QOY42123.1| 40S ribosomal protein S3a [Cryptosporidium parvum]	gi|1928847135|QOY42123.1| 40S ribosomal protein S3a [Cryptosporidium parvum]		262			gi|1928847135|QOY42123.1| 40S ribosomal protein S3a [Cryptosporidium parvum]	1	0.999	2	4	gi|323509057|BAJ77421.1|, gi|323509967|BAJ77876.1|, gi|46226833|EAK87799.1|, gi|66357444|XP_625900.1|	0	0	0	0	0	4						22759.5							0	0	0	0	0	1					Q6				Q6			Q6
gi|1928847143|QOY42131.1|		gi|1928847143|QOY42131.1| Ribosomal protein S27a with Zinc-binding domain/ubiquitin/Zinc-binding domain [Cryptosporidium parvum]	gi|1928847143|QOY42131.1| Ribosomal protein S27a with Zinc-binding domain/ubiquitin/Zinc-binding domain [Cryptosporidium parvum]		156			gi|1928847143|QOY42131.1| Ribosomal protein S27a with Zinc-binding domain/ubiquitin/Zinc-binding domain [Cryptosporidium parvum]	1	0.999	7	53	gi|46226959|EAK87925.1|, gi|66357428|XP_625892.1|	0	9	0	0	0	44		23897.5				803903		19080.4				275366	0	1	0	0	0	1	BKI8				Q6	BKI8	BKI8	BKI8				Q6
gi|1928847165|QOY42153.1|		gi|1928847165|QOY42153.1| Tubulin alpha chain [Cryptosporidium parvum]	gi|1928847165|QOY42153.1| Tubulin alpha chain [Cryptosporidium parvum]		454			gi|1928847165|QOY42153.1| Tubulin alpha chain [Cryptosporidium parvum]	1	0.999	21	211	gi|21634435|AAM69358.1|U65379_1, gi|26419472|AAN78303.1|, gi|4416179|AAD20239.1|, gi|46226963|EAK87929.1|, gi|66357386|XP_625871.1|	10	10	9	4	92	86	95542.4	61399.3	15978.2	33274.8	1.81781e+06	3713923	95542.4	61399.3	15978.2	33274.8	2.00689e+06	2.61834e+06	1	1	1	1	1	1
gi|1928847213|QOY42201.1|		gi|1928847213|QOY42201.1| 60S ribosomal protein L31 [Cryptosporidium parvum]	gi|1928847213|QOY42201.1| 60S ribosomal protein L31 [Cryptosporidium parvum]		115			gi|1928847213|QOY42201.1| 60S ribosomal protein L31 [Cryptosporidium parvum]	1	0.999	3	14	gi|46226988|EAK87954.1|, gi|66357300|XP_625828.1|	0	0	0	0	0	14						187509							0	0	0	0	0	1					Q6				Q6			Q6
gi|1928847227|QOY42215.1|		gi|1928847227|QOY42215.1| 60S acidic ribosomal protein P0 [Cryptosporidium parvum]	gi|1928847227|QOY42215.1| 60S acidic ribosomal protein P0 [Cryptosporidium parvum]		310			gi|1928847227|QOY42215.1| 60S acidic ribosomal protein P0 [Cryptosporidium parvum]	1	0.999	7	24	gi|323508789|BAJ77288.1|, gi|323510551|BAJ78169.1|, gi|46226972|EAK87938.1|, gi|66357276|XP_625816.1|	0	0	0	0	0	24						146755							0	0	0	0	0	1					Q6				Q6			Q6
gi|1928847241|QOY42229.1|		gi|1928847241|QOY42229.1| PX domain containing protein [Cryptosporidium parvum]	gi|1928847241|QOY42229.1| PX domain containing protein [Cryptosporidium parvum]		493			gi|1928847241|QOY42229.1| PX domain containing protein [Cryptosporidium parvum]	1	0.999	17	48	gi|46226910|EAK87876.1|, gi|66357252|XP_625804.1|	0	0	0	0	0	48						361279							0	0	0	0	0	1					Q6				Q6			Q6
gi|1928847290|QOY42278.1|		gi|1928847290|QOY42278.1| Thioredoxin [Cryptosporidium parvum]	gi|1928847290|QOY42278.1| Thioredoxin [Cryptosporidium parvum]		105			gi|1928847290|QOY42278.1| Thioredoxin [Cryptosporidium parvum]	1	0.999	3	17	gi|46226985|EAK87951.1|, gi|66357166|XP_625761.1|	0	0	0	0	0	17						230778							0	0	0	0	0	1					Q6				Q6			Q6
gi|1928847303|QOY42291.1|		gi|1928847303|QOY42291.1| hypothetical protein CPATCC_0021220 [Cryptosporidium parvum]	gi|1928847303|QOY42291.1| hypothetical protein CPATCC_0021220 [Cryptosporidium parvum]		168			gi|1928847303|QOY42291.1| hypothetical protein CPATCC_0021220 [Cryptosporidium parvum]	1	0.999	5	8		0	0	0	0	0	8						60614.9							0	0	0	0	0	1					Q6				Q6			Q6
gi|1928847314|QOY42302.1|		gi|1928847314|QOY42302.1| Ribosomal protein S5 [Cryptosporidium parvum]	gi|1928847314|QOY42302.1| Ribosomal protein S5 [Cryptosporidium parvum]		267			gi|1928847314|QOY42302.1| Ribosomal protein S5 [Cryptosporidium parvum]	1	0.999	4	7	gi|323510081|BAJ77934.1|, gi|46226453|EAK87453.1|, gi|66356488|XP_625422.1|	0	0	0	0	0	7						62289.5							0	0	0	0	0	1					Q6				Q6			Q6
gi|1928847445|QOY42432.1|		gi|1928847445|QOY42432.1| 60S ribosomal protein L35 [Cryptosporidium parvum]	gi|1928847445|QOY42432.1| 60S ribosomal protein L35 [Cryptosporidium parvum]		126			gi|1928847445|QOY42432.1| 60S ribosomal protein L35 [Cryptosporidium parvum]	1	0.999	6	21	gi|46228284|EAK89183.1|, gi|66358974|XP_626665.1|	0	6	0	0	0	15		29735.4				320167		17483.1				84418	0	1	0	0	0	1	BKI8				Q6	BKI8	BKI8	BKI8				Q6
gi|1928847486|QOY42473.1|		gi|1928847486|QOY42473.1| Ribosomal protein L14 [Cryptosporidium parvum]	gi|1928847486|QOY42473.1| Ribosomal protein L14 [Cryptosporidium parvum]		133			gi|1928847486|QOY42473.1| Ribosomal protein L14 [Cryptosporidium parvum]	1	0.999	9	41		0	0	0	0	0	41						1.04685e+06							0	0	0	0	0	1					Q6				Q6			Q6
gi|1928847491|QOY42478.1|		gi|1928847491|QOY42478.1| 60S ribosomal protein L12 [Cryptosporidium parvum]	gi|1928847491|QOY42478.1| 60S ribosomal protein L12 [Cryptosporidium parvum]		167			gi|1928847491|QOY42478.1| 60S ribosomal protein L12 [Cryptosporidium parvum]	1	0.999	6	41	gi|323508835|BAJ77310.1|, gi|323509757|BAJ77771.1|, gi|46228384|EAK89283.1|, gi|66359054|XP_626705.1|	0	9	0	0	0	32		45080.4				433340		21506.7				202104	0	1	0	0	0	1	BKI8				Q6	BKI8	BKI8	BKI8				Q6
gi|1928847519|QOY42506.1|		gi|1928847519|QOY42506.1| Profilin [Cryptosporidium parvum]	gi|1928847519|QOY42506.1| Profilin [Cryptosporidium parvum]		162			gi|1928847519|QOY42506.1| Profilin [Cryptosporidium parvum]	1	0.999	7	38		0	0	0	0	0	38						709866							0	0	0	0	0	1					Q6				Q6			Q6
gi|1928847531|QOY42518.1|		gi|1928847531|QOY42518.1| Uncharacterized protein CPATCC_0032650 [Cryptosporidium parvum]	gi|1928847531|QOY42518.1| Uncharacterized protein CPATCC_0032650 [Cryptosporidium parvum]		329			gi|1928847531|QOY42518.1| Uncharacterized protein CPATCC_0032650 [Cryptosporidium parvum]	1	0.999	3	6	gi|46228227|EAK89126.1|, gi|66359126|XP_626741.1|	0	0	0	0	0	6						44300.5							0	0	0	0	0	1					Q6				Q6			Q6
gi|1928847533|QOY42520.1|		gi|1928847533|QOY42520.1| Uncharacterized protein CPATCC_0032670 [Cryptosporidium parvum]	gi|1928847533|QOY42520.1| Uncharacterized protein CPATCC_0032670 [Cryptosporidium parvum]		300			gi|1928847533|QOY42520.1| Uncharacterized protein CPATCC_0032670 [Cryptosporidium parvum]	1	0.999	5	13	gi|46228224|EAK89123.1|, gi|66359130|XP_626743.1|	0	2	0	0	0	11		10721.9				147645		10721.9				53658.4	0	1	0	0	0	1	BKI8				Q6	BKI8	BKI8	BKI8				Q6
gi|1928847535|QOY42522.1|		gi|1928847535|QOY42522.1| Uncharacterized protein CPATCC_0032690 [Cryptosporidium parvum]	gi|1928847535|QOY42522.1| Uncharacterized protein CPATCC_0032690 [Cryptosporidium parvum]		298			gi|1928847535|QOY42522.1| Uncharacterized protein CPATCC_0032690 [Cryptosporidium parvum]	1	0.999	5	20	gi|46228222|EAK89121.1|, gi|66359134|XP_626745.1|	0	6	0	1	0	13		33965.7		4276		121891		14411.6		5010.04		28404.2	0	1	0	1	0	1	BKI8		M7		Q6	BKI8		BKI8		M7		Q6
gi|1928847538|QOY42525.1|		gi|1928847538|QOY42525.1| Uncharacterized protein CPATCC_0032720 [Cryptosporidium parvum]	gi|1928847538|QOY42525.1| Uncharacterized protein CPATCC_0032720 [Cryptosporidium parvum]		294			gi|1928847538|QOY42525.1| Uncharacterized protein CPATCC_0032720 [Cryptosporidium parvum]	1	0.999	10	50	gi|46228219|EAK89118.1|, gi|66359140|XP_626748.1|	0	15	0	6	0	29		129380		21904.3		242803		34023.1		13308.7		50072.1	0	1	0	1	0	1	BKI8		M7		Q6	BKI8		BKI8		M7		Q6
gi|1928847544|QOY42531.1|		gi|1928847544|QOY42531.1| Sec23 [Cryptosporidium parvum]	gi|1928847544|QOY42531.1| Sec23 [Cryptosporidium parvum]		757			gi|1928847544|QOY42531.1| Sec23 [Cryptosporidium parvum]	1	0.999	20	56	gi|46228377|EAK89276.1|, gi|66359150|XP_626753.1|	0	0	0	0	0	56						477238							0	0	0	0	0	1					Q6				Q6			Q6
gi|1928847556|QOY42543.1|		gi|1928847556|QOY42543.1| Translationally controlled tumor protein associated protein [Cryptosporidium parvum]	gi|1928847556|QOY42543.1| Translationally controlled tumor protein associated protein [Cryptosporidium parvum]		172			gi|1928847556|QOY42543.1| Translationally controlled tumor protein associated protein [Cryptosporidium parvum]	1	0.999	2	2	gi|323509487|BAJ77636.1|, gi|323509833|BAJ77809.1|, gi|46228204|EAK89103.1|, gi|66359174|XP_626765.1|	0	0	0	0	0	2						21827.5							0	0	0	0	0	1					Q6				Q6			Q6
gi|1928847572|QOY42559.1|		gi|1928847572|QOY42559.1| 40S ribosomal protein Sae [Cryptosporidium parvum]	gi|1928847572|QOY42559.1| 40S ribosomal protein Sae [Cryptosporidium parvum]		256			gi|1928847572|QOY42559.1| 40S ribosomal protein Sae [Cryptosporidium parvum]	1	0.999	9	30	gi|323509441|BAJ77613.1|, gi|323510093|BAJ77940.1|, gi|46228372|EAK89271.1|, gi|66359200|XP_626778.1|	0	0	0	0	0	30						379603							0	0	0	0	0	1					Q6				Q6			Q6
gi|1928847588|QOY42575.1|		gi|1928847588|QOY42575.1| 60S ribosomal protein L37A [Cryptosporidium parvum]	gi|1928847588|QOY42575.1| 60S ribosomal protein L37A [Cryptosporidium parvum]		94			gi|1928847588|QOY42575.1| 60S ribosomal protein L37A [Cryptosporidium parvum]	1	0.999	6	12		0	0	0	0	0	12						111215							0	0	0	0	0	1					Q6				Q6			Q6
gi|1928847608|QOY42595.1|		gi|1928847608|QOY42595.1| Ribosomal protein S18A [Cryptosporidium parvum]	gi|1928847608|QOY42595.1| Ribosomal protein S18A [Cryptosporidium parvum]		153			gi|1928847608|QOY42595.1| Ribosomal protein S18A [Cryptosporidium parvum]	1	0.999	5	20	gi|46228176|EAK89075.1|, gi|66359256|XP_626806.1|	0	9	0	0	0	11		28127.8				109312		15672.5				52076.5	0	1	0	0	0	1	BKI8				Q6	BKI8	BKI8	BKI8				Q6
gi|1928847703|QOY42690.1|		gi|1928847703|QOY42690.1| Uncharacterized protein CPATCC_0034390 [Cryptosporidium parvum]	gi|1928847703|QOY42690.1| Uncharacterized protein CPATCC_0034390 [Cryptosporidium parvum]		1507			gi|1928847703|QOY42690.1| Uncharacterized protein CPATCC_0034390 [Cryptosporidium parvum]	1	0.999	13	34	gi|46228103|EAK89002.1|, gi|66359420|XP_626888.1|	0	0	0	0	0	34						199421							0	0	0	0	0	1					Q6				Q6			Q6
gi|1928847729|QOY42716.1|		gi|1928847729|QOY42716.1| Protein kinase-like domain containing protein [Cryptosporidium parvum]	gi|1928847729|QOY42716.1| Protein kinase-like domain containing protein [Cryptosporidium parvum]		768			gi|1928847729|QOY42716.1| Protein kinase-like domain containing protein [Cryptosporidium parvum]	1	0.999	5	11	gi|46228082|EAK88981.1|, gi|66359470|XP_626913.1|	0	0	0	0	0	11						103151							0	0	0	0	0	1					Q6				Q6			Q6
gi|1928847744|QOY42731.1|		gi|1928847744|QOY42731.1| 60S ribosomal protein L19 [Cryptosporidium parvum]	gi|1928847744|QOY42731.1| 60S ribosomal protein L19 [Cryptosporidium parvum]		176			gi|1928847744|QOY42731.1| 60S ribosomal protein L19 [Cryptosporidium parvum]	0.998	0.999	2	3	gi|46228346|EAK89245.1|, gi|66359496|XP_626926.1|	0	0	0	0	1	2					7315.89	21177.4							0	0	0	0	1	1				Q2	Q6			Q2	Q6		Q2	Q6
gi|1928847754|QOY42741.1|		gi|1928847754|QOY42741.1| 60S ribosomal protein L30 [Cryptosporidium parvum]	gi|1928847754|QOY42741.1| 60S ribosomal protein L30 [Cryptosporidium parvum]		109			gi|1928847754|QOY42741.1| 60S ribosomal protein L30 [Cryptosporidium parvum]	1	0.999	6	35	gi|46228341|EAK89240.1|, gi|66359514|XP_626935.1|	0	0	0	0	1	34					14868.4	713794					16870.9	160015	0	0	0	0	1	1				Q2	Q6			Q2	Q6		Q2	Q6
gi|1928847815|QOY42801.1|		gi|1928847815|QOY42801.1| 40S ribosomal protein S6 [Cryptosporidium parvum]	gi|1928847815|QOY42801.1| 40S ribosomal protein S6 [Cryptosporidium parvum]		221			gi|1928847815|QOY42801.1| 40S ribosomal protein S6 [Cryptosporidium parvum]	0.9999	0.999	2	3	gi|323509197|BAJ77491.1|, gi|46227971|EAK88891.1|, gi|66358854|XP_626605.1|	0	0	0	0	0	3						17058.8							0	0	0	0	0	1					Q6				Q6			Q6
gi|1928847851|QOY42837.1|		gi|1928847851|QOY42837.1| Uncharacterized protein CPATCC_0026880 [Cryptosporidium parvum]	gi|1928847851|QOY42837.1| Uncharacterized protein CPATCC_0026880 [Cryptosporidium parvum]		188			gi|1928847851|QOY42837.1| Uncharacterized protein CPATCC_0026880 [Cryptosporidium parvum]	1	0.999	4	9		0	0	0	0	0	9						110338							0	0	0	0	0	1					Q6				Q6			Q6
gi|1928847869|QOY42855.1|		gi|1928847869|QOY42855.1| Glutathione S-transferase C-terminal domain containing protein [Cryptosporidium parvum]	gi|1928847869|QOY42855.1| Glutathione S-transferase C-terminal domain containing protein [Cryptosporidium parvum]		268			gi|1928847869|QOY42855.1| Glutathione S-transferase C-terminal domain containing protein [Cryptosporidium parvum]	1	0.999	5	9	gi|323508519|BAJ77153.1|, gi|323509701|BAJ77743.1|, gi|46227740|EAK88660.1|, gi|66358760|XP_626558.1|	0	0	0	0	0	9						74546.9							0	0	0	0	0	1					Q6				Q6			Q6
gi|1928847944|QOY42930.1|		gi|1928847944|QOY42930.1| 40S ribosomal protein S16 [Cryptosporidium parvum]	gi|1928847944|QOY42930.1| 40S ribosomal protein S16 [Cryptosporidium parvum]		144			gi|1928847944|QOY42930.1| 40S ribosomal protein S16 [Cryptosporidium parvum]	1	0.999	4	9	gi|323509407|BAJ77596.1|, gi|46227794|EAK88714.1|, gi|66358632|XP_626494.1|	0	0	0	0	0	9						75365.9							0	0	0	0	0	1					Q6				Q6			Q6
gi|1928847957|QOY42943.1|		gi|1928847957|QOY42943.1| Ribosomal protein S28e [Cryptosporidium parvum]	gi|1928847957|QOY42943.1| Ribosomal protein S28e [Cryptosporidium parvum]		69			gi|1928847957|QOY42943.1| Ribosomal protein S28e [Cryptosporidium parvum]	1	0.999	2	3	gi|46227984|EAK88904.1|, gi|66358614|XP_626485.1|	0	0	0	1	0	2				6603.53		3027.69							0	0	0	1	0	1			M7		Q6		M7		Q6	M7		Q6
gi|1928847993|QOY42979.1|		gi|1928847993|QOY42979.1| Uncharacterized protein CPATCC_0028270 [Cryptosporidium parvum]	gi|1928847993|QOY42979.1| Uncharacterized protein CPATCC_0028270 [Cryptosporidium parvum]		342			gi|1928847993|QOY42979.1| Uncharacterized protein CPATCC_0028270 [Cryptosporidium parvum]	1	0.999	21	109	gi|46227829|EAK88749.1|, gi|66358554|XP_626455.1|	0	24	0	9	1	75		147537		24356.1	17949.8	846524		27525.4		11000.5	90926.6	95929.3	0	1	0	1	1	1	BKI8		M7	Q2	Q6	BKI8				M7	Q2	Q6
gi|1928848027|QOY43013.1|		gi|1928848027|QOY43013.1| Ribosomal protein L37 [Cryptosporidium parvum]	gi|1928848027|QOY43013.1| Ribosomal protein L37 [Cryptosporidium parvum]		96			gi|1928848027|QOY43013.1| Ribosomal protein L37 [Cryptosporidium parvum]	1	0.999	2	5	gi|46227990|EAK88910.1|, gi|66358494|XP_626425.1|	0	0	0	0	0	5						23879.3							0	0	0	0	0	1					Q6				Q6			Q6
gi|1928848035|QOY43021.1|		gi|1928848035|QOY43021.1| High mobility group box domain containing protein [Cryptosporidium parvum]	gi|1928848035|QOY43021.1| High mobility group box domain containing protein [Cryptosporidium parvum]		95			gi|1928848035|QOY43021.1| High mobility group box domain containing protein [Cryptosporidium parvum]	0.9999	0.999	2	3	gi|46227992|EAK88912.1|, gi|66358478|XP_626417.1|	0	0	0	0	0	3						19122.2							0	0	0	0	0	1					Q6				Q6			Q6
gi|1928848036|QOY43022.1|		gi|1928848036|QOY43022.1| Uncharacterized protein CPATCC_0028700 [Cryptosporidium parvum]	gi|1928848036|QOY43022.1| Uncharacterized protein CPATCC_0028700 [Cryptosporidium parvum]		188			gi|1928848036|QOY43022.1| Uncharacterized protein CPATCC_0028700 [Cryptosporidium parvum]	1	0.999	4	8	gi|46227862|EAK88782.1|, gi|66358476|XP_626416.1|	0	0	0	0	0	8						88393.3							0	0	0	0	0	1					Q6				Q6			Q6
gi|1928848037|QOY43023.1|		gi|1928848037|QOY43023.1| Uncharacterized protein CPATCC_0028710 [Cryptosporidium parvum]	gi|1928848037|QOY43023.1| Uncharacterized protein CPATCC_0028710 [Cryptosporidium parvum]		209			gi|1928848037|QOY43023.1| Uncharacterized protein CPATCC_0028710 [Cryptosporidium parvum]	1	0.999	2	7	gi|46227863|EAK88783.1|, gi|66358474|XP_626415.1|	0	0	0	0	0	7						51813.7							0	0	0	0	0	1					Q6				Q6			Q6
gi|1928848140|QOY43126.1|		gi|1928848140|QOY43126.1| 40S ribosomal protein S25 [Cryptosporidium parvum]	gi|1928848140|QOY43126.1| 40S ribosomal protein S25 [Cryptosporidium parvum]		106			gi|1928848140|QOY43126.1| 40S ribosomal protein S25 [Cryptosporidium parvum]	1	0.999	9	39	gi|46227928|EAK88848.1|, gi|66358314|XP_626335.1|	0	10	0	0	0	29		27507.9				357555		18776.7				63811.4	0	1	0	0	0	1	BKI8				Q6	BKI8	BKI8	BKI8				Q6
gi|1928848149|QOY43135.1|		gi|1928848149|QOY43135.1| RNA polymerase Rpb5 [Cryptosporidium parvum]	gi|1928848149|QOY43135.1| RNA polymerase Rpb5 [Cryptosporidium parvum]		205			gi|1928848149|QOY43135.1| RNA polymerase Rpb5 [Cryptosporidium parvum]	1	0.999	4	5	gi|323509171|BAJ77478.1|, gi|323509997|BAJ77891.1|, gi|46228002|EAK88922.1|, gi|66358302|XP_626329.1|	0	0	0	0	0	5						52230.5							0	0	0	0	0	1					Q6				Q6			Q6
gi|1928848169|QOY43155.1|		gi|1928848169|QOY43155.1| LH2/LCCL/SRCR domain containing protein [Cryptosporidium parvum]	gi|1928848169|QOY43155.1| LH2/LCCL/SRCR domain containing protein [Cryptosporidium parvum]		1247			gi|1928848169|QOY43155.1| LH2/LCCL/SRCR domain containing protein [Cryptosporidium parvum]	1	0.999	27	87	gi|46227948|EAK88868.1|, gi|66358270|XP_626313.1|	0	0	0	0	0	87						595535							0	0	0	0	0	1					Q6				Q6			Q6
gi|1928848215|QOY43201.1|		gi|1928848215|QOY43201.1| 60S acidic ribosomal protein LP2 [Cryptosporidium parvum]	gi|1928848215|QOY43201.1| 60S acidic ribosomal protein LP2 [Cryptosporidium parvum]		112			gi|1928848215|QOY43201.1| 60S acidic ribosomal protein LP2 [Cryptosporidium parvum]	1	0.999	7	35	gi|46226381|EAK87386.1|, gi|66356408|XP_625382.1|	0	0	0	0	0	35						320071							0	0	0	0	0	1					Q6				Q6			Q6
gi|1928848219|QOY43205.1|		gi|1928848219|QOY43205.1| 40s ribosomal protein s24 [Cryptosporidium parvum]	gi|1928848219|QOY43205.1| 40s ribosomal protein s24 [Cryptosporidium parvum]		131			gi|1928848219|QOY43205.1| 40s ribosomal protein s24 [Cryptosporidium parvum]	1	0.999	4	15	gi|323509403|BAJ77594.1|, gi|46226392|EAK87397.1|, gi|66356416|XP_625386.1|	0	0	0	0	0	15						112584							0	0	0	0	0	1					Q6				Q6			Q6
gi|1928848223|QOY43209.1|		gi|1928848223|QOY43209.1| Glycerol-3-phosphate dehydrogenase [NAD(+)] [Cryptosporidium parvum]	gi|1928848223|QOY43209.1| Glycerol-3-phosphate dehydrogenase [NAD(+)] [Cryptosporidium parvum]		416			gi|1928848223|QOY43209.1| Glycerol-3-phosphate dehydrogenase [NAD(+)] [Cryptosporidium parvum]	1	0.999	9	41		0	0	0	0	0	41						437217							0	0	0	0	0	1					Q6				Q6			Q6
gi|1928848237|QOY43223.1|		gi|1928848237|QOY43223.1| 60S ribosomal protein L39 [Cryptosporidium parvum]	gi|1928848237|QOY43223.1| 60S ribosomal protein L39 [Cryptosporidium parvum]		51			gi|1928848237|QOY43223.1| 60S ribosomal protein L39 [Cryptosporidium parvum]	1	0.999	4	19	gi|46226390|EAK87395.1|, gi|66356450|XP_625403.1|	0	13	0	0	0	6		165611				166723		93364.4				120796	0	1	0	0	0	1	BKI8				Q6	BKI8	BKI8	BKI8				Q6
gi|1928848285|QOY43270.1|		gi|1928848285|QOY43270.1| RNA recognition motif domain containing protein [Cryptosporidium parvum]	gi|1928848285|QOY43270.1| RNA recognition motif domain containing protein [Cryptosporidium parvum]		198			gi|1928848285|QOY43270.1| RNA recognition motif domain containing protein [Cryptosporidium parvum]	1	0.999	4	6	gi|28395327|AAO39067.1|, gi|323508647|BAJ77217.1|, gi|46227370|EAK88305.1|, gi|66362402|XP_628165.1|	0	0	0	0	0	6						53999.9							0	0	0	0	0	1					Q6				Q6			Q6
gi|1928848337|QOY43322.1|		gi|1928848337|QOY43322.1| Fructose-bisphosphate aldolase [Cryptosporidium parvum]	gi|1928848337|QOY43322.1| Fructose-bisphosphate aldolase [Cryptosporidium parvum]		358			gi|1928848337|QOY43322.1| Fructose-bisphosphate aldolase [Cryptosporidium parvum]	1	0.999	5	12	gi|46227620|EAK88555.1|, gi|66362308|XP_628118.1|	0	0	0	0	0	12						66289.8							0	0	0	0	0	1					Q6				Q6			Q6
gi|1928848339|QOY43324.1|		gi|1928848339|QOY43324.1| 60S ribosomal protein L27 [Cryptosporidium parvum]	gi|1928848339|QOY43324.1| 60S ribosomal protein L27 [Cryptosporidium parvum]		145			gi|1928848339|QOY43324.1| 60S ribosomal protein L27 [Cryptosporidium parvum]	1	0.999	12	68	gi|46227621|EAK88556.1|, gi|66362304|XP_628116.1|	0	17	0	0	0	51		77391.5				679581		24905.1				83521.8	0	1	0	0	0	1	BKI8				Q6	BKI8	BKI8	BKI8				Q6
gi|1928848369|QOY43354.1|		gi|1928848369|QOY43354.1| RNA polymerase II B3 subunit [Cryptosporidium parvum]	gi|1928848369|QOY43354.1| RNA polymerase II B3 subunit [Cryptosporidium parvum]		355			gi|1928848369|QOY43354.1| RNA polymerase II B3 subunit [Cryptosporidium parvum]	1	0.999	8	19	gi|46227424|EAK88359.1|, gi|66362260|XP_628094.1|	0	0	0	0	0	19						148554							0	0	0	0	0	1					Q6				Q6			Q6
gi|1928848417|QOY43402.1|		gi|1928848417|QOY43402.1| RNA polymerase II B8 subunit [Cryptosporidium parvum]	gi|1928848417|QOY43402.1| RNA polymerase II B8 subunit [Cryptosporidium parvum]		144			gi|1928848417|QOY43402.1| RNA polymerase II B8 subunit [Cryptosporidium parvum]	1	0.999	3	4	gi|46227448|EAK88383.1|, gi|66362188|XP_628058.1|	0	0	0	0	0	4						46738.2							0	0	0	0	0	1					Q6				Q6			Q6
gi|1928848477|QOY43462.1|		gi|1928848477|QOY43462.1| 60S ribosomal protein L36 [Cryptosporidium parvum]	gi|1928848477|QOY43462.1| 60S ribosomal protein L36 [Cryptosporidium parvum]		107			gi|1928848477|QOY43462.1| 60S ribosomal protein L36 [Cryptosporidium parvum]	1	0.999	6	29	gi|323509069|BAJ77427.1|, gi|46227493|EAK88428.1|, gi|66362084|XP_628006.1|	0	7	0	2	0	20		55662.7		7670.46		491508		24212.9		9496.69		117961	0	1	0	1	0	1	BKI8		M7		Q6	BKI8		BKI8		M7		Q6
gi|1928848492|QOY43477.1|		gi|1928848492|QOY43477.1| Signal peptide region containing protein [Cryptosporidium parvum]	gi|1928848492|QOY43477.1| Signal peptide region containing protein [Cryptosporidium parvum]		277			gi|1928848492|QOY43477.1| Signal peptide region containing protein [Cryptosporidium parvum]	1	0.999	4	9	gi|46227507|EAK88442.1|, gi|66362054|XP_627991.1|	0	0	0	0	0	9						136245							0	0	0	0	0	1					Q6				Q6			Q6
gi|1928848550|QOY43535.1|		gi|1928848550|QOY43535.1| Actin [Cryptosporidium parvum]	gi|1928848550|QOY43535.1| Actin [Cryptosporidium parvum]		399			gi|1928848550|QOY43535.1| Actin [Cryptosporidium parvum]	1	0.999	30	126		0	0	0	0	0	126						1.63949e+06							0	0	0	0	0	1					Q6				Q6			Q6
gi|1928848557|QOY43542.1|		gi|1928848557|QOY43542.1| 40S ribosomal protein S19 [Cryptosporidium parvum]	gi|1928848557|QOY43542.1| 40S ribosomal protein S19 [Cryptosporidium parvum]		150			gi|1928848557|QOY43542.1| 40S ribosomal protein S19 [Cryptosporidium parvum]	1	0.999	7	50		0	16	0	0	0	34		82352.2				525226		42737.2				148669	0	1	0	0	0	1	BKI8				Q6	BKI8	BKI8	BKI8				Q6
gi|1928848615|QOY43600.1|		gi|1928848615|QOY43600.1| 40S ribosomal protein S21 [Cryptosporidium parvum]	gi|1928848615|QOY43600.1| 40S ribosomal protein S21 [Cryptosporidium parvum]		82			gi|1928848615|QOY43600.1| 40S ribosomal protein S21 [Cryptosporidium parvum]	1	0.9988	3	7	gi|46227658|EAK88593.1|, gi|66361852|XP_627890.1|	0	0	0	0	0	7						71980.8							0	0	0	0	0	1					Q6				Q6			Q6
gi|238914522|ACR78125.1|		gi|238914522|ACR78125.1| 60 kDa glycoprotein, partial [Cryptosporidium parvum]	gi|238914522|ACR78125.1| 60 kDa glycoprotein, partial [Cryptosporidium parvum]		301			gi|238914522|ACR78125.1| 60 kDa glycoprotein, partial [Cryptosporidium parvum]	0.9992	0.999	6	17		0	3	0	4	0	10		2943.25		21831.8		77342.8		6357.47		7728.3		31776	0	1	0	1	0	1	BKI8		M7		Q6	BKI8		BKI8		M7		Q6
gi|259414636|ACW82410.1|		gi|259414636|ACW82410.1| thioredoxin peroxidase, partial [Cryptosporidium parvum]	gi|259414636|ACW82410.1| thioredoxin peroxidase, partial [Cryptosporidium parvum]		65			gi|259414636|ACW82410.1| thioredoxin peroxidase, partial [Cryptosporidium parvum]	1	0.999	5	6		0	0	0	0	0	6						28675							0	0	0	0	0	1					Q6				Q6			Q6
										Sum	1389
sp|A0A075B6P5|KV228_HUMAN	IGKV2-28	A0A075B6P5	KV228_HUMAN	IGKV2-28	120	Homo sapiens	3:Protein inferred from homology	Immunoglobulin kappa variable 2-28	0.996	0.999	2	10	sp|A0A087WW87|KV240_HUMAN, sp|P01614|KVD40_HUMAN, sp|P01615|KVD28_HUMAN	0	3	0	7	0	0		91721.6		29140.5				108681		14363.1			0	1	0	1	0	0	BKI8		M7			BKI8		BKI8	BKI8	M7
sp|A0A0B4J1V1|HV321_HUMAN	IGHV3-21	A0A0B4J1V1	HV321_HUMAN	IGHV3-21	117	Homo sapiens	1:Experimental evidence at protein level	Immunoglobulin heavy variable 3-21	0.9957	0.9989	2	3	sp|A0A0B4J1X8|HV343_HUMAN, sp|A0A0C4DH32|HV320_HUMAN, sp|P01762|HV311_HUMAN, sp|P01763|HV348_HUMAN, sp|P01766|HV313_HUMAN, sp|P01780|HV307_HUMAN, sp|P01782|HV309_HUMAN, sp|P0DP04|HV43D_HUMAN	0	0	0	3	0	0				13020.6									0	0	0	1	0	0			M7				M7			M7
sp|A0A0B4J1X5|HV374_HUMAN	IGHV3-74	A0A0B4J1X5	HV374_HUMAN	IGHV3-74	117	Homo sapiens	3:Protein inferred from homology	Immunoglobulin heavy variable 3-74	0.996	0.999	2	6	sp|A0A0C4DH42|HV366_HUMAN, sp|P01764|HV323_HUMAN, sp|P01767|HV353_HUMAN, sp|P01768|HV330_HUMAN, sp|P01772|HV333_HUMAN, sp|P0DP02|HVC33_HUMAN, sp|P0DP03|HVC05_HUMAN	0	0	0	6	0	0				24933.4									0	0	0	1	0	0			M7				M7			M7
sp|A0A0B4J2D5-2|GAL3B_HUMAN	GATD3B	A0A0B4J2D5-2	GAL3B_HUMAN	GATD3B	237	Homo sapiens		Isoform 2 of Putative glutamine amidotransferase-like class 1 domain-containing protein 3B, mitochondrial	1	0.999	3	6	sp|A0A0B4J2D5|GAL3B_HUMAN, sp|P0DPI2-2|GAL3A_HUMAN, sp|P0DPI2|GAL3A_HUMAN	0	0	0	0	1	5					6083.65	22322							0	0	0	0	1	1				Q2	Q6			Q2	Q6		Q2	Q6
sp|A0AV96|RBM47_HUMAN	RBM47	A0AV96	RBM47_HUMAN	RBM47	593	Homo sapiens	1:Experimental evidence at protein level	RNA-binding protein 47	1	0.999	23	135		0	0	0	0	45	90					193083	777878					45696.7	109373	0	0	0	0	1	1				Q2	Q6			Q2	Q6		Q2	Q6
sp|A1KXE4|F168B_HUMAN	FAM168B	A1KXE4	F168B_HUMAN	FAM168B	195	Homo sapiens	1:Experimental evidence at protein level	Myelin-associated neurite-outgrowth inhibitor	1	0.999	4	42		5	3	0	0	13	21	9632.06	54788.9			83331.2	265633	9632.06	54788.9			59947.9	142618	1	1	0	0	1	1		BKI4	BKI4			BKI8	BKI8				Q2	Q6
sp|A1L0T0|HACL2_HUMAN	ILVBL	A1L0T0	HACL2_HUMAN	ILVBL	632	Homo sapiens	1:Experimental evidence at protein level	2-hydroxyacyl-CoA lyase 2	1	0.999	9	38		1	2	0	0	7	28	3652.86	3575.57			18605	163073	3267.64	5631.38			6836.39	23881.1	1	1	0	0	1	1		BKI4	BKI4			BKI8	BKI8				Q2	Q6
sp|A3KMH1|VWA8_HUMAN	VWA8	A3KMH1	VWA8_HUMAN	VWA8	1905	Homo sapiens	1:Experimental evidence at protein level	von Willebrand factor A domain-containing protein 8	1	0.999	16	32		0	0	0	0	12	20					76491.2	91201.9					15339.8	16545.8	0	0	0	0	1	1				Q2	Q6			Q2	Q6		Q2	Q6
sp|A4D2B0|MBLC1_HUMAN	MBLAC1	A4D2B0	MBLC1_HUMAN	MBLAC1	266	Homo sapiens	1:Experimental evidence at protein level	Metallo-beta-lactamase domain-containing protein 1	1	0.999	9	59		0	0	0	0	9	50					47842.9	517949					18910.5	76652.8	0	0	0	0	1	1				Q2	Q6			Q2	Q6		Q2	Q6
sp|A5A3E0|POTEF_HUMAN	POTEF	A5A3E0	POTEF_HUMAN	POTEF	1075	Homo sapiens	1:Experimental evidence at protein level	POTE ankyrin domain family member F	1	0.999	16	48		0	0	0	0	33	15					192148	136835					84554	42407	0	0	0	0	1	1				Q2	Q6			Q2	Q6		Q2	Q6
sp|A5D8V6|VP37C_HUMAN	VPS37C	A5D8V6	VP37C_HUMAN	VPS37C	355	Homo sapiens	1:Experimental evidence at protein level	Vacuolar protein sorting-associated protein 37C	1	0.999	4	10		0	0	0	0	3	7					27345.4	71425.1					25408.1	32045.3	0	0	0	0	1	1				Q2	Q6			Q2	Q6		Q2	Q6
sp|A6NDG6|PGP_HUMAN	PGP	A6NDG6	PGP_HUMAN	PGP	321	Homo sapiens	1:Experimental evidence at protein level	Glycerol-3-phosphate phosphatase	1	0.999	5	13		0	0	0	0	4	9					20763.3	98406.3					12344.6	41740	0	0	0	0	1	1				Q2	Q6			Q2	Q6		Q2	Q6
sp|A6NDU8|RIMC1_HUMAN	RIMOC1	A6NDU8	RIMC1_HUMAN	RIMOC1	294	Homo sapiens	1:Experimental evidence at protein level	RAB7A-interacting MON1-CCZ1 complex subunit 1	1	0.999	2	10		0	0	0	0	8	2					23775.8	18564.1					12463	18564.1	0	0	0	0	1	1				Q2	Q6			Q2	Q6		Q2	Q6
sp|A6NHL2-2|TBAL3_HUMAN	TUBAL3	A6NHL2-2	TBAL3_HUMAN	TUBAL3	406	Homo sapiens		Isoform 2 of Tubulin alpha chain-like 3	1	0.999	7	11	sp|A6NHL2|TBAL3_HUMAN	0	0	0	0	8	3					65430.9	141446					48636.6	141446	0	0	0	0	1	1				Q2	Q6			Q2	Q6		Q2	Q6
sp|A6NHX0|CAST2_HUMAN	CASTOR2	A6NHX0	CAST2_HUMAN	CASTOR2	329	Homo sapiens	1:Experimental evidence at protein level	Cytosolic arginine sensor for mTORC1 subunit 2	1	0.999	5	20		0	0	0	0	12	8					33262.5	46224.1					8882.27	17761.2	0	0	0	0	1	1				Q2	Q6			Q2	Q6		Q2	Q6
sp|A8K2U0|A2ML1_HUMAN	A2ML1	A8K2U0	A2ML1_HUMAN	A2ML1	1454	Homo sapiens	1:Experimental evidence at protein level	Alpha-2-macroglobulin-like protein 1	1	0.999	6	15		0	8	0	7	0	0		31951.6		27110.6				12856.9		8310.42			0	1	0	1	0	0	BKI8		M7			BKI8		BKI8	BKI8	M7
sp|A8MXQ7|IQAK1_HUMAN	IQANK1	A8MXQ7	IQAK1_HUMAN	IQANK1	560	Homo sapiens	4:Protein predicted	IQ motif and ankyrin repeat domain-containing protein 1	0.9964	0.9985	2	3		1	1	0	0	0	1	6894.8	56926.7				14112.6	6894.8					14112.6	1	1	0	0	0	1		BKI4	BKI4	BKI4		BKI8	BKI8	BKI8				Q6
sp|A9UHW6|MI4GD_HUMAN	MIF4GD	A9UHW6	MI4GD_HUMAN	MIF4GD	222	Homo sapiens	1:Experimental evidence at protein level	MIF4G domain-containing protein	1	0.999	9	57		0	0	0	0	27	30					285942	455907					79725	117157	0	0	0	0	1	1				Q2	Q6			Q2	Q6		Q2	Q6
sp|B9A064|IGLL5_HUMAN	IGLL5	B9A064	IGLL5_HUMAN	IGLL5	214	Homo sapiens	2:Experimental evidence at transcript level	Immunoglobulin lambda-like polypeptide 5	0.9992	0.999	4	16	sp|P0CG04|IGLC1_HUMAN, sp|P0DOX8|IGL1_HUMAN	0	0	0	16	0	0				39773.1									0	0	0	1	0	0			M7				M7			M7
sp|C9J7I0|UMAD1_HUMAN	UMAD1	C9J7I0	UMAD1_HUMAN	UMAD1	137	Homo sapiens	1:Experimental evidence at protein level	UBAP1-MVB12-associated (UMA)-domain containing protein 1	1	0.999	3	21		0	0	0	0	11	10					67544.2	88406.1					28909.2	37441.5	0	0	0	0	1	1				Q2	Q6			Q2	Q6		Q2	Q6
sp|C9JLW8|MCRI1_HUMAN	MCRIP1	C9JLW8	MCRI1_HUMAN	MCRIP1	97	Homo sapiens	1:Experimental evidence at protein level	Mapk-regulated corepressor-interacting protein 1	1	0.999	4	18		5	1	0	0	7	5	10913.3	20331.3			30617.8	43101.2	6294.53	21127.4			16883.4	25046.4	1	1	0	0	1	1		BKI4	BKI4			BKI8	BKI8				Q2	Q6
sp|E9PAV3-2|NACAM_HUMAN	NACA	E9PAV3-2	NACAM_HUMAN	NACA	925	Homo sapiens		Isoform skNAC-2 of Nascent polypeptide-associated complex subunit alpha, muscle-specific form	1	0.999	8	100	sp|E9PAV3|NACAM_HUMAN, sp|Q13765|NACA_HUMAN	14	27	15	6	10	28	34228.9	141165	29896.6	63945.4	77600.2	536528	10226.1	23099.9	10116.3	28731.5	22974.1	142143	1	1	1	1	1	1
sp|E9PRG8|CK098_HUMAN	C11orf98	E9PRG8	CK098_HUMAN	C11orf98	123	Homo sapiens	4:Protein predicted	Uncharacterized protein C11orf98	1	0.999	6	51		2	6	5	0	13	25	3627.77	83182.4	9853.54		101958	411542	26318	31123	4548.61		34730.8	102076	1	1	1	0	1	1			BKI4				BKI8			M1
sp|L0R8F8|MIDUO_HUMAN	MIEF1	L0R8F8	MIDUO_HUMAN	MIEF1	70	Homo sapiens	1:Experimental evidence at protein level	MIEF1 upstream open reading frame protein	1	0.999	3	7		0	0	0	0	3	4					25214.6	42491.7					13182.3	23733.8	0	0	0	0	1	1				Q2	Q6			Q2	Q6		Q2	Q6
sp|O00116|ADAS_HUMAN	AGPS	O00116	ADAS_HUMAN	AGPS	658	Homo sapiens	1:Experimental evidence at protein level	Alkyldihydroxyacetonephosphate synthase, peroxisomal	1	0.999	23	188		63	7	4	10	25	79	165104	39912.1	5019.11	36928.2	94774.4	723867	20029.5	13170.5	7375.48	7810.48	17692	61859.1	1	1	1	1	1	1
sp|O00148|DX39A_HUMAN	DDX39A	O00148	DX39A_HUMAN	DDX39A	427	Homo sapiens	1:Experimental evidence at protein level	ATP-dependent RNA helicase DDX39A	1	0.999	3	9	sp|Q13838-2|DX39B_HUMAN, sp|Q13838|DX39B_HUMAN	0	0	0	0	2	7					8738.11	43936.1					6376.24	23200.8	0	0	0	0	1	1				Q2	Q6			Q2	Q6		Q2	Q6
sp|O00151|PDLI1_HUMAN	PDLIM1	O00151	PDLI1_HUMAN	PDLIM1	329	Homo sapiens	1:Experimental evidence at protein level	PDZ and LIM domain protein 1	1	0.999	8	22		1	0	0	0	0	21	4661.05					172513	6144.72					33660.9	1	0	0	0	0	1	BKI4	BKI4	BKI4	BKI4					Q6			Q6
sp|O00159-2|MYO1C_HUMAN	MYO1C	O00159-2	MYO1C_HUMAN	MYO1C	1028	Homo sapiens		Isoform 2 of Unconventional myosin-Ic	1	0.999	4	10	sp|O00159-3|MYO1C_HUMAN, sp|O00159|MYO1C_HUMAN	0	6	0	0	3	1		55664.8			15523.7	12017.7		21989			12453.1		0	1	0	0	1	1	BKI8			Q2	Q6	BKI8	BKI8				Q2	Q6
sp|O00165-5|HAX1_HUMAN	HAX1	O00165-5	HAX1_HUMAN	HAX1	231	Homo sapiens		Isoform 5 of HCLS1-associated protein X-1	1	0.999	5	17	sp|O00165|HAX1_HUMAN	0	0	0	0	10	7					57490.3	65502.2					32055.2	29434.9	0	0	0	0	1	1				Q2	Q6			Q2	Q6		Q2	Q6
sp|O00189|AP4M1_HUMAN	AP4M1	O00189	AP4M1_HUMAN	AP4M1	453	Homo sapiens	1:Experimental evidence at protein level	AP-4 complex subunit mu-1	1	0.999	6	22		0	0	0	0	3	19					11201.2	113066					5752.33	25917.9	0	0	0	0	1	1				Q2	Q6			Q2	Q6		Q2	Q6
sp|O00193|SMAP_HUMAN	SMAP	O00193	SMAP_HUMAN	SMAP	183	Homo sapiens	1:Experimental evidence at protein level	Small acidic protein	0.9991	0.999	2	2		0	0	0	0	0	2						21425.6							0	0	0	0	0	1					Q6				Q6			Q6
sp|O00194|RB27B_HUMAN	RAB27B	O00194	RB27B_HUMAN	RAB27B	218	Homo sapiens	1:Experimental evidence at protein level	Ras-related protein Rab-27B	1	0.999	8	35		0	0	0	0	15	20					111158	261512					53767.8	123051	0	0	0	0	1	1				Q2	Q6			Q2	Q6		Q2	Q6
sp|O00217|NDUS8_HUMAN	NDUFS8	O00217	NDUS8_HUMAN	NDUFS8	210	Homo sapiens	1:Experimental evidence at protein level	NADH dehydrogenase [ubiquinone] iron-sulfur protein 8, mitochondrial	1	0.999	11	124		0	1	3	5	49	66		17437	10831.1	28846.2	444052	1.32795e+06		17437	10831.1	18774.7	141226	318469	0	1	1	1	1	1	BKI8	M1	M7	Q2	Q6
sp|O00231-2|PSD11_HUMAN	PSMD11	O00231-2	PSD11_HUMAN	PSMD11	423	Homo sapiens		Isoform 2 of 26S proteasome non-ATPase regulatory subunit 11	1	0.999	8	29	sp|O00231|PSD11_HUMAN	0	0	0	0	9	20					44699.9	139854					12046.4	27162.4	0	0	0	0	1	1				Q2	Q6			Q2	Q6		Q2	Q6
sp|O00232|PSD12_HUMAN	PSMD12	O00232	PSD12_HUMAN	PSMD12	456	Homo sapiens	1:Experimental evidence at protein level	26S proteasome non-ATPase regulatory subunit 12	1	0.999	3	4		0	0	0	0	0	4						27748							0	0	0	0	0	1					Q6				Q6			Q6
sp|O00233|PSMD9_HUMAN	PSMD9	O00233	PSMD9_HUMAN	PSMD9	223	Homo sapiens	1:Experimental evidence at protein level	26S proteasome non-ATPase regulatory subunit 9	1	0.999	8	34		0	1	0	0	16	17		4767.75			87620.2	177453		6589.65			20774.8	34220.4	0	1	0	0	1	1	BKI8			Q2	Q6	BKI8	BKI8				Q2	Q6
sp|O00244|ATOX1_HUMAN	ATOX1	O00244	ATOX1_HUMAN	ATOX1	68	Homo sapiens	1:Experimental evidence at protein level	Copper transport protein ATOX1	1	0.999	2	4		0	0	0	0	1	3					6535.62	20732.7					6535.62	11655.9	0	0	0	0	1	1				Q2	Q6			Q2	Q6		Q2	Q6
sp|O00257-3|CBX4_HUMAN	CBX4	O00257-3	CBX4_HUMAN	CBX4	290	Homo sapiens		Isoform 2 of E3 SUMO-protein ligase CBX4	1	0.999	3	6	sp|O00257|CBX4_HUMAN	0	0	0	0	0	6						65827.2							0	0	0	0	0	1					Q6				Q6			Q6
sp|O00264|PGRC1_HUMAN	PGRMC1	O00264	PGRC1_HUMAN	PGRMC1	195	Homo sapiens	1:Experimental evidence at protein level	Membrane-associated progesterone receptor component 1	1	0.999	5	33		0	0	0	0	13	20					136911	273554					64834.6	102969	0	0	0	0	1	1				Q2	Q6			Q2	Q6		Q2	Q6
sp|O00273-2|DFFA_HUMAN	DFFA	O00273-2	DFFA_HUMAN	DFFA	268	Homo sapiens		Isoform DFF35 of DNA fragmentation factor subunit alpha	1	0.999	4	10	sp|O00273|DFFA_HUMAN	0	0	0	0	3	7					14275.7	54165.5					10167.1	26492.7	0	0	0	0	1	1				Q2	Q6			Q2	Q6		Q2	Q6
sp|O00299|CLIC1_HUMAN	CLIC1	O00299	CLIC1_HUMAN	CLIC1	241	Homo sapiens	1:Experimental evidence at protein level	Chloride intracellular channel protein 1	1	0.999	18	101		0	0	0	2	17	82				6456.41	144759	1.04715e+06				6624.12	30560.9	162640	0	0	0	1	1	1			M7	Q2	Q6		M7	Q2	Q6	M7	Q2	Q6
sp|O00303|EIF3F_HUMAN	EIF3F	O00303	EIF3F_HUMAN	EIF3F	357	Homo sapiens	1:Experimental evidence at protein level	Eukaryotic translation initiation factor 3 subunit F	1	0.999	15	83		3	0	3	0	22	55	4553.11		4203.72		222433	680303	4553.11		4203.72		58639.6	102489	1	0	1	0	1	1	BKI4		BKI4			M1		Q2	Q6	M1
sp|O00391-2|QSOX1_HUMAN	QSOX1	O00391-2	QSOX1_HUMAN	QSOX1	604	Homo sapiens		Isoform 2 of Sulfhydryl oxidase 1	1	0.999	3	7	sp|O00391|QSOX1_HUMAN	0	5	0	2	0	0		15687		6469.36				7753.84		6469.36			0	1	0	1	0	0	BKI8		M7			BKI8		BKI8	BKI8	M7
sp|O00410|IPO5_HUMAN	IPO5	O00410	IPO5_HUMAN	IPO5	1097	Homo sapiens	1:Experimental evidence at protein level	Importin-5	1	0.999	59	557		0	0	0	0	211	346					1.78252e+06	5.5416e+06					136443	349340	0	0	0	0	1	1				Q2	Q6			Q2	Q6		Q2	Q6
sp|O00422-2|SAP18_HUMAN	SAP18	O00422-2	SAP18_HUMAN	SAP18	172	Homo sapiens		Isoform 2 of Histone deacetylase complex subunit SAP18	1	0.999	8	20	sp|O00422|SAP18_HUMAN	0	1	0	0	0	19		9860.58				140534							0	1	0	0	0	1	BKI8				Q6	BKI8	BKI8	BKI8				Q6
sp|O00425|IF2B3_HUMAN	IGF2BP3	O00425	IF2B3_HUMAN	IGF2BP3	579	Homo sapiens	1:Experimental evidence at protein level	Insulin-like growth factor 2 mRNA-binding protein 3	1	0.999	36	410		0	0	0	0	197	213					2.82723e+06	4196363					232618	328184	0	0	0	0	1	1				Q2	Q6			Q2	Q6		Q2	Q6
sp|O00479|HMGN4_HUMAN	HMGN4	O00479	HMGN4_HUMAN	HMGN4	90	Homo sapiens	1:Experimental evidence at protein level	High mobility group nucleosome-binding domain-containing protein 4	1	0.999	3	21		0	2	1	0	7	11		6417.85	2199.56		48831.5	74721.1		9106.02	3120.86		16086.7	28538.8	0	1	1	0	1	1	BKI8	M1		Q2	Q6		BKI8			M1
sp|O00483|NDUA4_HUMAN	NDUFA4	O00483	NDUA4_HUMAN	NDUFA4	81	Homo sapiens	1:Experimental evidence at protein level	Cytochrome c oxidase subunit NDUFA4	1	0.999	4	24		3	0	4	6	3	8	12404.4		16614.2	41814.7	133867	254419	12404.4		11846.6	29928.2	133867	153038	1	0	1	1	1	1	BKI4					M1	M7	Q2	Q6
sp|O00487|PSDE_HUMAN	PSMD14	O00487	PSDE_HUMAN	PSMD14	310	Homo sapiens	1:Experimental evidence at protein level	26S proteasome non-ATPase regulatory subunit 14	1	0.999	8	39		0	1	0	0	6	32		3814.38			23140.3	208826					13651.2	29761.9	0	1	0	0	1	1	BKI8			Q2	Q6	BKI8	BKI8				Q2	Q6
sp|O00488|ZN593_HUMAN	ZNF593	O00488	ZN593_HUMAN	ZNF593	134	Homo sapiens	1:Experimental evidence at protein level	Zinc finger protein 593	1	0.999	6	33		0	0	1	0	16	16			2568		96994.7	195324			3411.32		25199	38948.6	0	0	1	0	1	1		M1		Q2	Q6	M1		Q2	Q6	M1
sp|O00505|IMA4_HUMAN	KPNA3	O00505	IMA4_HUMAN	KPNA3	521	Homo sapiens	1:Experimental evidence at protein level	Importin subunit alpha-4	1	0.999	22	147		0	0	0	0	54	93					328942	1.3299e+06					74666.6	283765	0	0	0	0	1	1				Q2	Q6			Q2	Q6		Q2	Q6
sp|O00515|LAD1_HUMAN	LAD1	O00515	LAD1_HUMAN	LAD1	517	Homo sapiens	1:Experimental evidence at protein level	Ladinin-1	1	0.999	3	3		1	2	0	0	0	0	2199.39	10487.8											1	1	0	0	0	0		BKI4	BKI4	BKI4	BKI4	BKI8	BKI8	BKI8	BKI8
sp|O00560-2|SDCB1_HUMAN	SDCBP	O00560-2	SDCB1_HUMAN	SDCBP	297	Homo sapiens		Isoform 2 of Syntenin-1	1	0.999	10	55	sp|O00560|SDCB1_HUMAN	7	0	3	0	23	22	24977.1		3955.73		117374	228587	8824.81		7191.07		25821.6	39277.3	1	0	1	0	1	1	BKI4		BKI4			M1		Q2	Q6	M1
sp|O00571|DDX3X_HUMAN	DDX3X	O00571	DDX3X_HUMAN	DDX3X	662	Homo sapiens	1:Experimental evidence at protein level	ATP-dependent RNA helicase DDX3X	1	0.999	22	79		0	1	1	5	30	42		5214.47	3549.62	16111.7	185737	358258		11687.8	3697.96	12645.8	23508.9	32034.1	0	1	1	1	1	1	BKI8	M1	M7	Q2	Q6
sp|O00625|PIR_HUMAN	PIR	O00625	PIR_HUMAN	PIR	290	Homo sapiens	1:Experimental evidence at protein level	Pirin	1	0.999	4	7		0	0	0	0	0	7						37962.8							0	0	0	0	0	1					Q6				Q6			Q6
sp|O00628|PEX7_HUMAN	PEX7	O00628	PEX7_HUMAN	PEX7	323	Homo sapiens	1:Experimental evidence at protein level	Peroxisomal targeting signal 2 receptor	1	0.999	9	29		0	0	0	0	4	25					50438	277777					24565.9	58528.3	0	0	0	0	1	1				Q2	Q6			Q2	Q6		Q2	Q6
sp|O00629|IMA3_HUMAN	KPNA4	O00629	IMA3_HUMAN	KPNA4	521	Homo sapiens	1:Experimental evidence at protein level	Importin subunit alpha-3	1	0.999	20	89		0	0	0	0	19	70					94487.2	619917					19043.3	71574.8	0	0	0	0	1	1				Q2	Q6			Q2	Q6		Q2	Q6
sp|O00743|PPP6_HUMAN	PPP6C	O00743	PPP6_HUMAN	PPP6C	305	Homo sapiens	1:Experimental evidence at protein level	Serine/threonine-protein phosphatase 6 catalytic subunit	1	0.999	18	180		2	0	0	0	55	123	4504.71				598998	2.09404e+06	4504.71				83992.2	256664	1	0	0	0	1	1	BKI4	BKI4	BKI4					Q2	Q6		Q2	Q6
sp|O00764|PDXK_HUMAN	PDXK	O00764	PDXK_HUMAN	PDXK	312	Homo sapiens	1:Experimental evidence at protein level	Pyridoxal kinase	1	0.999	20	149		0	0	0	0	55	94					321014	1.00934e+06					65377.2	132003	0	0	0	0	1	1				Q2	Q6			Q2	Q6		Q2	Q6
sp|O00767|SCD_HUMAN	SCD	O00767	SCD_HUMAN	SCD	359	Homo sapiens	1:Experimental evidence at protein level	Stearoyl-CoA desaturase	1	0.999	3	21		0	0	0	0	16	5					79656.2	71003.5					58731.6	62055.8	0	0	0	0	1	1				Q2	Q6			Q2	Q6		Q2	Q6
sp|O14519|CDKA1_HUMAN	CDK2AP1	O14519	CDKA1_HUMAN	CDK2AP1	115	Homo sapiens	1:Experimental evidence at protein level	Cyclin-dependent kinase 2-associated protein 1	1	0.999	3	7		0	0	0	0	4	3					19468.8	22305.3					7899.43	12329.2	0	0	0	0	1	1				Q2	Q6			Q2	Q6		Q2	Q6
sp|O14548|COX7R_HUMAN	COX7A2L	O14548	COX7R_HUMAN	COX7A2L	114	Homo sapiens	1:Experimental evidence at protein level	Cytochrome c oxidase subunit 7A-related protein, mitochondrial	1	0.999	8	107		0	0	5	16	50	36			7880.34	63651.5	522717	595850			10758.2	29475.7	180793	214624	0	0	1	1	1	1		M1	M7	Q2	Q6	M1	M7	Q2	Q6
sp|O14556|G3PT_HUMAN	GAPDHS	O14556	G3PT_HUMAN	GAPDHS	408	Homo sapiens	1:Experimental evidence at protein level	Glyceraldehyde-3-phosphate dehydrogenase, testis-specific	0.9999	0.9989	2	4		0	4	0	0	0	0		15798.9											0	1	0	0	0	0	BKI8					BKI8	BKI8	BKI8	BKI8
sp|O14561|ACPM_HUMAN	NDUFAB1	O14561	ACPM_HUMAN	NDUFAB1	156	Homo sapiens	1:Experimental evidence at protein level	Acyl carrier protein, mitochondrial	1	0.999	4	16		0	0	0	2	3	11				6765.24	11869.2	133604				6765.24	11869.2	50838.4	0	0	0	1	1	1			M7	Q2	Q6		M7	Q2	Q6	M7	Q2	Q6
sp|O14579|COPE_HUMAN	COPE	O14579	COPE_HUMAN	COPE	308	Homo sapiens	1:Experimental evidence at protein level	Coatomer subunit epsilon	1	0.999	14	94		9	0	0	1	37	47	29505.2			4494.1	246919	471590	9005.32			8613.14	42533.4	73206.2	1	0	0	1	1	1	BKI4	BKI4					M7	Q2	Q6	M7	Q2	Q6
sp|O14618|CCS_HUMAN	CCS	O14618	CCS_HUMAN	CCS	274	Homo sapiens	1:Experimental evidence at protein level	Copper chaperone for superoxide dismutase	1	0.999	5	15		0	0	0	0	3	12					24913.2	75849.7					15061.2	23080.4	0	0	0	0	1	1				Q2	Q6			Q2	Q6		Q2	Q6
sp|O14633|LCE2B_HUMAN	LCE2B	O14633	LCE2B_HUMAN	LCE2B	110	Homo sapiens	1:Experimental evidence at protein level	Late cornified envelope protein 2B	1	0.999	3	29		0	13	0	16	0	0		139985		71168.3				72484.6		35704.2			0	1	0	1	0	0	BKI8		M7			BKI8		BKI8	BKI8	M7
sp|O14672|ADA10_HUMAN	ADAM10	O14672	ADA10_HUMAN	ADAM10	748	Homo sapiens	1:Experimental evidence at protein level	Disintegrin and metalloproteinase domain-containing protein 10	1	0.999	11	27		0	0	0	0	4	23					12134.6	169600					6694.63	21873.3	0	0	0	0	1	1				Q2	Q6			Q2	Q6		Q2	Q6
sp|O14732-2|IMPA2_HUMAN	IMPA2	O14732-2	IMPA2_HUMAN	IMPA2	261	Homo sapiens		Isoform 2 of Inositol monophosphatase 2	1	0.999	3	8	sp|O14732|IMPA2_HUMAN	0	5	0	3	0	0		19932.2		12923.4				13785.4		9229.38			0	1	0	1	0	0	BKI8		M7			BKI8		BKI8	BKI8	M7
sp|O14744|ANM5_HUMAN	PRMT5	O14744	ANM5_HUMAN	PRMT5	637	Homo sapiens	1:Experimental evidence at protein level	Protein arginine N-methyltransferase 5	1	0.999	49	596		5	9	0	8	235	339	11433	17928.4		31327	3.26608e+06	8888709	10118.6	17602		28856.2	227412	721023	1	1	0	1	1	1		BKI4				BKI8				M7	Q2	Q6
sp|O14773|TPP1_HUMAN	TPP1	O14773	TPP1_HUMAN	TPP1	563	Homo sapiens	1:Experimental evidence at protein level	Tripeptidyl-peptidase 1	1	0.999	10	97		0	10	0	4	21	62		82794.4		26974.1	134533	694611		21186.4		11936.3	28681.7	104436	0	1	0	1	1	1	BKI8		M7	Q2	Q6	BKI8				M7	Q2	Q6
sp|O14775-2|GNB5_HUMAN	GNB5	O14775-2	GNB5_HUMAN	GNB5	353	Homo sapiens		Isoform 2 of Guanine nucleotide-binding protein subunit beta-5	1	0.999	5	22	sp|O14775-3|GNB5_HUMAN	0	0	0	0	5	17					19715.3	114770					17500.3	39310.4	0	0	0	0	1	1				Q2	Q6			Q2	Q6		Q2	Q6
sp|O14787-2|TNPO2_HUMAN	TNPO2	O14787-2	TNPO2_HUMAN	TNPO2	887	Homo sapiens		Isoform 2 of Transportin-2	0.9998	0.999	9	1		0	0	0	0	0	1						9469.06							0	0	0	0	0	1					Q6				Q6			Q6
sp|O14818|PSA7_HUMAN	PSMA7	O14818	PSA7_HUMAN	PSMA7	248	Homo sapiens	1:Experimental evidence at protein level	Proteasome subunit alpha type-7	1	0.999	14	160		12	31	2	26	36	53	40692.2	195425	2488.22	106349	235982	799107	7594.68	30196.5	4029.65	21407.8	38528.6	109844	1	1	1	1	1	1
sp|O14828|SCAM3_HUMAN	SCAMP3	O14828	SCAM3_HUMAN	SCAMP3	347	Homo sapiens	1:Experimental evidence at protein level	Secretory carrier-associated membrane protein 3	1	0.999	5	9		0	1	0	0	2	6		23462.3			12902.9	56070.8					7794.69	31016.8	0	1	0	0	1	1	BKI8			Q2	Q6	BKI8	BKI8				Q2	Q6
sp|O14893-5|GEMI2_HUMAN	GEMIN2	O14893-5	GEMI2_HUMAN	GEMIN2	269	Homo sapiens		Isoform 5 of Gem-associated protein 2	1	0.999	2	15		0	0	0	0	13	2					25467.5	24346.7					18380.9	16747.1	0	0	0	0	1	1				Q2	Q6			Q2	Q6		Q2	Q6
sp|O14896|IRF6_HUMAN	IRF6	O14896	IRF6_HUMAN	IRF6	467	Homo sapiens	1:Experimental evidence at protein level	Interferon regulatory factor 6	1	0.999	8	23		0	0	0	0	1	22					4474.82	94304.8					5913.45	14342.4	0	0	0	0	1	1				Q2	Q6			Q2	Q6		Q2	Q6
sp|O14925|TIM23_HUMAN	TIMM23	O14925	TIM23_HUMAN	TIMM23	209	Homo sapiens	1:Experimental evidence at protein level	Mitochondrial import inner membrane translocase subunit Tim23	1	0.999	2	7		0	0	0	0	2	5					13417.3	34576.3					13417.3	23909.7	0	0	0	0	1	1				Q2	Q6			Q2	Q6		Q2	Q6
sp|O14929-2|HAT1_HUMAN	HAT1	O14929-2	HAT1_HUMAN	HAT1	334	Homo sapiens		Isoform B of Histone acetyltransferase type B catalytic subunit	1	0.999	7	38	sp|O14929|HAT1_HUMAN	0	0	0	0	14	24					60992.8	214353					19846.5	52415	0	0	0	0	1	1				Q2	Q6			Q2	Q6		Q2	Q6
sp|O14949|QCR8_HUMAN	UQCRQ	O14949	QCR8_HUMAN	UQCRQ	82	Homo sapiens	1:Experimental evidence at protein level	Cytochrome b-c1 complex subunit 8	1	0.999	6	67		7	0	17	3	19	21	23397.9		30074.6	8969.24	95060.8	204251	10010.7		10028.6	7158.57	29688	50106.3	1	0	1	1	1	1	BKI4					M1	M7	Q2	Q6
sp|O14950|ML12B_HUMAN	MYL12B	O14950	ML12B_HUMAN	MYL12B	172	Homo sapiens	1:Experimental evidence at protein level	Myosin regulatory light chain 12B	1	0.999	15	196		13	42	1	26	33	81	28792.2	516615	6403.89	168275	283835	1.41485e+06	14554.2	96232.4	10086.2	30890.2	39311.8	140425	1	1	1	1	1	1
sp|O14972|VP26C_HUMAN	VPS26C	O14972	VP26C_HUMAN	VPS26C	297	Homo sapiens	1:Experimental evidence at protein level	Vacuolar protein sorting-associated protein 26C	1	0.999	2	5		0	0	0	0	4	1					6033.41	5218.21							0	0	0	0	1	1				Q2	Q6			Q2	Q6		Q2	Q6
sp|O14975-2|S27A2_HUMAN	SLC27A2	O14975-2	S27A2_HUMAN	SLC27A2	567	Homo sapiens		Isoform 2 of Long-chain fatty acid transport protein 2	1	0.999	6	18	sp|O14975|S27A2_HUMAN	6	0	0	0	4	8	10931				29034.6	74706.2	8368.46				17561.8	31185.3	1	0	0	0	1	1	BKI4	BKI4	BKI4					Q2	Q6		Q2	Q6
sp|O14979-2|HNRDL_HUMAN	HNRNPDL	O14979-2	HNRDL_HUMAN	HNRNPDL	301	Homo sapiens		Isoform 2 of Heterogeneous nuclear ribonucleoprotein D-like	1	0.999	21	664	sp|O14979-3|HNRDL_HUMAN	4	25	0	8	163	464	13974.3	141523		38126.8	3.98332e+06	23891430	10679.3	39356.6		22321.4	685569	4.10601e+06	1	1	0	1	1	1		BKI4				BKI8				M7	Q2	Q6
sp|O14979|HNRDL_HUMAN	HNRNPDL	O14979	HNRDL_HUMAN	HNRNPDL	420	Homo sapiens	1:Experimental evidence at protein level	Heterogeneous nuclear ribonucleoprotein D-like	1	0.999	23	10		0	0	0	0	0	10						105402							0	0	0	0	0	1					Q6				Q6			Q6
sp|O14980|XPO1_HUMAN	XPO1	O14980	XPO1_HUMAN	XPO1	1071	Homo sapiens	1:Experimental evidence at protein level	Exportin-1	1	0.999	21	132		0	0	0	0	61	71					257598	496028					32384.8	50472.9	0	0	0	0	1	1				Q2	Q6			Q2	Q6		Q2	Q6
sp|O15027-2|SC16A_HUMAN	SEC16A	O15027-2	SC16A_HUMAN	SEC16A	2312	Homo sapiens		Isoform 2 of Protein transport protein Sec16A	1	0.999	35	121	sp|O15027-3|SC16A_HUMAN, sp|O15027-4|SC16A_HUMAN, sp|O15027|SC16A_HUMAN	0	0	0	0	72	49					362981	312728					35327.8	38099	0	0	0	0	1	1				Q2	Q6			Q2	Q6		Q2	Q6
sp|O15031|PLXB2_HUMAN	PLXNB2	O15031	PLXB2_HUMAN	PLXNB2	1838	Homo sapiens	1:Experimental evidence at protein level	Plexin-B2	1	0.999	3	5		0	0	0	0	1	4					3293.06	25981.3							0	0	0	0	1	1				Q2	Q6			Q2	Q6		Q2	Q6
sp|O15084|ANR28_HUMAN	ANKRD28	O15084	ANR28_HUMAN	ANKRD28	1053	Homo sapiens	1:Experimental evidence at protein level	Serine/threonine-protein phosphatase 6 regulatory ankyrin repeat subunit A	1	0.999	18	48		0	0	0	0	4	44					32048.3	281690					17510.4	45873	0	0	0	0	1	1				Q2	Q6			Q2	Q6		Q2	Q6
sp|O15116|LSM1_HUMAN	LSM1	O15116	LSM1_HUMAN	LSM1	133	Homo sapiens	1:Experimental evidence at protein level	U6 snRNA-associated Sm-like protein LSm1	1	0.999	6	20		0	0	0	0	3	17					19779.2	203064					21937.6	52058	0	0	0	0	1	1				Q2	Q6			Q2	Q6		Q2	Q6
sp|O15126|SCAM1_HUMAN	SCAMP1	O15126	SCAM1_HUMAN	SCAMP1	338	Homo sapiens	1:Experimental evidence at protein level	Secretory carrier-associated membrane protein 1	1	0.999	2	2		0	0	0	0	0	2						22688.7							0	0	0	0	0	1					Q6				Q6			Q6
sp|O15144|ARPC2_HUMAN	ARPC2	O15144	ARPC2_HUMAN	ARPC2	300	Homo sapiens	1:Experimental evidence at protein level	Actin-related protein 2/3 complex subunit 2	1	0.999	2	3		0	0	0	0	0	3						18859.2							0	0	0	0	0	1					Q6				Q6			Q6
sp|O15145|ARPC3_HUMAN	ARPC3	O15145	ARPC3_HUMAN	ARPC3	178	Homo sapiens	1:Experimental evidence at protein level	Actin-related protein 2/3 complex subunit 3	1	0.999	5	18		0	2	0	0	3	13		10154.7			15632	117459		10154.7			15632	48675.8	0	1	0	0	1	1	BKI8			Q2	Q6	BKI8	BKI8				Q2	Q6
sp|O15160-2|RPAC1_HUMAN	POLR1C	O15160-2	RPAC1_HUMAN	POLR1C	342	Homo sapiens		Isoform 2 of DNA-directed RNA polymerases I and III subunit RPAC1	1	0.999	11	54	sp|O15160|RPAC1_HUMAN	0	0	0	0	22	32					97208	289415					21574.5	60518.7	0	0	0	0	1	1				Q2	Q6			Q2	Q6		Q2	Q6
sp|O15173-2|PGRC2_HUMAN	PGRMC2	O15173-2	PGRC2_HUMAN	PGRMC2	247	Homo sapiens		Isoform 2 of Membrane-associated progesterone receptor component 2	1	0.999	6	19	sp|O15173|PGRC2_HUMAN	0	0	0	0	5	14					45619.9	138068					35287	81957.7	0	0	0	0	1	1				Q2	Q6			Q2	Q6		Q2	Q6
sp|O15182|CETN3_HUMAN	CETN3	O15182	CETN3_HUMAN	CETN3	167	Homo sapiens	1:Experimental evidence at protein level	Centrin-3	1	0.999	3	9		0	0	0	1	4	4				4454.86	23680	28335				4454.86	18203.1	19165.9	0	0	0	1	1	1			M7	Q2	Q6		M7	Q2	Q6	M7	Q2	Q6
sp|O15194-2|CTDSL_HUMAN	CTDSPL	O15194-2	CTDSL_HUMAN	CTDSPL	265	Homo sapiens		Isoform 2 of CTD small phosphatase-like protein	1	0.999	2	2	sp|O15194|CTDSL_HUMAN	0	0	0	0	0	2						11719.4							0	0	0	0	0	1					Q6				Q6			Q6
sp|O15212|PFD6_HUMAN	PFDN6	O15212	PFD6_HUMAN	PFDN6	129	Homo sapiens	1:Experimental evidence at protein level	Prefoldin subunit 6	1	0.999	5	22		0	0	0	0	13	9					72051.8	82174.2					26446	43418.7	0	0	0	0	1	1				Q2	Q6			Q2	Q6		Q2	Q6
sp|O15234|CASC3_HUMAN	CASC3	O15234	CASC3_HUMAN	CASC3	703	Homo sapiens	1:Experimental evidence at protein level	Protein CASC3	1	0.999	18	98		0	0	0	0	60	38					419205	341069					83589	86769.7	0	0	0	0	1	1				Q2	Q6			Q2	Q6		Q2	Q6
sp|O15235|RT12_HUMAN	MRPS12	O15235	RT12_HUMAN	MRPS12	138	Homo sapiens	1:Experimental evidence at protein level	28S ribosomal protein S12, mitochondrial	1	0.999	6	53		3	13	1	0	22	14	5205.88	69185.1	4114.97		143800	229153	5530.63	24460.8	4371.67		37374.5	54017.2	1	1	1	0	1	1			BKI4				BKI8			M1
sp|O15260-2|SURF4_HUMAN	SURF4	O15260-2	SURF4_HUMAN	SURF4	159	Homo sapiens		Isoform 2 of Surfeit locus protein 4	1	0.999	2	12	sp|O15260|SURF4_HUMAN	0	0	0	0	5	7					14103.6	46308.5					8033.76	23122.5	0	0	0	0	1	1				Q2	Q6			Q2	Q6		Q2	Q6
sp|O15269|SPTC1_HUMAN	SPTLC1	O15269	SPTC1_HUMAN	SPTLC1	473	Homo sapiens	1:Experimental evidence at protein level	Serine palmitoyltransferase 1	1	0.999	4	23		0	0	0	0	10	13					68129.6	105353					31053.3	44799.1	0	0	0	0	1	1				Q2	Q6			Q2	Q6		Q2	Q6
sp|O15270|SPTC2_HUMAN	SPTLC2	O15270	SPTC2_HUMAN	SPTLC2	562	Homo sapiens	1:Experimental evidence at protein level	Serine palmitoyltransferase 2	1	0.999	2	9		0	0	0	0	4	5					14926.9	40181					14926.9	33426.3	0	0	0	0	1	1				Q2	Q6			Q2	Q6		Q2	Q6
sp|O15304|SIVA_HUMAN	SIVA1	O15304	SIVA_HUMAN	SIVA1	175	Homo sapiens	1:Experimental evidence at protein level	Apoptosis regulatory protein Siva	1	0.999	2	11		0	0	0	0	6	5					24883.9	19274.8					13314.3	19274.8	0	0	0	0	1	1				Q2	Q6			Q2	Q6		Q2	Q6
sp|O15305-2|PMM2_HUMAN	PMM2	O15305-2	PMM2_HUMAN	PMM2	119	Homo sapiens		Isoform 2 of Phosphomannomutase 2	1	0.999	2	4	sp|O15305|PMM2_HUMAN	0	0	0	0	0	4						26606.4							0	0	0	0	0	1					Q6				Q6			Q6
sp|O15318|RPC7_HUMAN	POLR3G	O15318	RPC7_HUMAN	POLR3G	223	Homo sapiens	1:Experimental evidence at protein level	DNA-directed RNA polymerase III subunit RPC7	1	0.9988	4	4		0	0	0	0	0	4						51107.8							0	0	0	0	0	1					Q6				Q6			Q6
sp|O15347|HMGB3_HUMAN	HMGB3	O15347	HMGB3_HUMAN	HMGB3	200	Homo sapiens	1:Experimental evidence at protein level	High mobility group protein B3	1	0.999	2	3		0	0	0	0	0	3						23168.2							0	0	0	0	0	1					Q6				Q6			Q6
sp|O15355|PPM1G_HUMAN	PPM1G	O15355	PPM1G_HUMAN	PPM1G	546	Homo sapiens	1:Experimental evidence at protein level	Protein phosphatase 1G	1	0.999	5	10		0	0	0	0	1	9					3584.49	120377					6632.15	23378.5	0	0	0	0	1	1				Q2	Q6			Q2	Q6		Q2	Q6
sp|O15371-2|EIF3D_HUMAN	EIF3D	O15371-2	EIF3D_HUMAN	EIF3D	499	Homo sapiens		Isoform 2 of Eukaryotic translation initiation factor 3 subunit D	1	0.999	15	67	sp|O15371-3|EIF3D_HUMAN, sp|O15371|EIF3D_HUMAN	2	0	0	0	22	43	3222.09				106902	332904	6606.99				17865.6	32994.9	1	0	0	0	1	1	BKI4	BKI4	BKI4					Q2	Q6		Q2	Q6
sp|O15372|EIF3H_HUMAN	EIF3H	O15372	EIF3H_HUMAN	EIF3H	352	Homo sapiens	1:Experimental evidence at protein level	Eukaryotic translation initiation factor 3 subunit H	1	0.999	19	106		4	0	0	0	30	72	14758.9				250919	757870	10713.1				50504.3	123485	1	0	0	0	1	1	BKI4	BKI4	BKI4					Q2	Q6		Q2	Q6
sp|O15379-2|HDAC3_HUMAN	HDAC3	O15379-2	HDAC3_HUMAN	HDAC3	429	Homo sapiens		Isoform 2 of Histone deacetylase 3	1	0.999	10	28	sp|O15379|HDAC3_HUMAN	0	0	0	0	11	17					51335.3	123429					16299.3	36038	0	0	0	0	1	1				Q2	Q6			Q2	Q6		Q2	Q6
sp|O15400-2|STX7_HUMAN	STX7	O15400-2	STX7_HUMAN	STX7	239	Homo sapiens		Isoform 2 of Syntaxin-7	1	0.999	3	6	sp|O15400|STX7_HUMAN	0	0	0	0	0	6						40460.5							0	0	0	0	0	1					Q6				Q6			Q6
sp|O15460-2|P4HA2_HUMAN	P4HA2	O15460-2	P4HA2_HUMAN	P4HA2	533	Homo sapiens		Isoform IIa of Prolyl 4-hydroxylase subunit alpha-2	1	0.999	2	3	sp|O15460|P4HA2_HUMAN	0	0	0	0	0	3						13743.8							0	0	0	0	0	1					Q6				Q6			Q6
sp|O15504-2|NUP42_HUMAN	NUP42	O15504-2	NUP42_HUMAN	NUP42	224	Homo sapiens		Isoform 2 of Nucleoporin NUP42	1	0.999	4	5	sp|O15504|NUP42_HUMAN	0	0	0	0	1	4					17699.4	149865					28081.6	60981.7	0	0	0	0	1	1				Q2	Q6			Q2	Q6		Q2	Q6
sp|O15511-2|ARPC5_HUMAN	ARPC5	O15511-2	ARPC5_HUMAN	ARPC5	154	Homo sapiens		Isoform 2 of Actin-related protein 2/3 complex subunit 5	1	0.999	2	6	sp|O15511|ARPC5_HUMAN	0	0	0	0	0	6						58953.6							0	0	0	0	0	1					Q6				Q6			Q6
sp|O15514|RPB4_HUMAN	POLR2D	O15514	RPB4_HUMAN	POLR2D	142	Homo sapiens	1:Experimental evidence at protein level	DNA-directed RNA polymerase II subunit RPB4	1	0.999	11	97		0	0	0	0	50	47					369435	674038					126680	192931	0	0	0	0	1	1				Q2	Q6			Q2	Q6		Q2	Q6
sp|O15523|DDX3Y_HUMAN	DDX3Y	O15523	DDX3Y_HUMAN	DDX3Y	660	Homo sapiens	1:Experimental evidence at protein level	ATP-dependent RNA helicase DDX3Y	1	0.999	19	4		0	0	0	0	3	1					19873.2	9997.24							0	0	0	0	1	1				Q2	Q6			Q2	Q6		Q2	Q6
sp|O43143|DHX15_HUMAN	DHX15	O43143	DHX15_HUMAN	DHX15	795	Homo sapiens	1:Experimental evidence at protein level	ATP-dependent RNA helicase DHX15	1	0.999	14	36		0	0	0	0	3	33					25537.1	277288					14238.4	46587.6	0	0	0	0	1	1				Q2	Q6			Q2	Q6		Q2	Q6
sp|O43169|CYB5B_HUMAN	CYB5B	O43169	CYB5B_HUMAN	CYB5B	150	Homo sapiens	1:Experimental evidence at protein level	Cytochrome b5 type B	1	0.999	4	22		0	1	0	0	7	14		8278.73			64929.5	196899		8278.73			40582.7	107307	0	1	0	0	1	1	BKI8			Q2	Q6	BKI8	BKI8				Q2	Q6
sp|O43172-2|PRP4_HUMAN	PRPF4	O43172-2	PRP4_HUMAN	PRPF4	521	Homo sapiens		Isoform 2 of U4/U6 small nuclear ribonucleoprotein Prp4	1	0.9986	2	2	sp|O43172|PRP4_HUMAN	0	0	0	0	1	1					7255.57	7222.02							0	0	0	0	1	1				Q2	Q6			Q2	Q6		Q2	Q6
sp|O43175|SERA_HUMAN	PHGDH	O43175	SERA_HUMAN	PHGDH	533	Homo sapiens	1:Experimental evidence at protein level	D-3-phosphoglycerate dehydrogenase	1	0.999	26	176		6	5	0	2	67	96	15356.2	16145.2		9781.41	604601	1.6818e+06	5631.04	13072.5		8613.78	52503.7	133518	1	1	0	1	1	1		BKI4				BKI8				M7	Q2	Q6
sp|O43181|NDUS4_HUMAN	NDUFS4	O43181	NDUS4_HUMAN	NDUFS4	175	Homo sapiens	1:Experimental evidence at protein level	NADH dehydrogenase [ubiquinone] iron-sulfur protein 4, mitochondrial	1	0.999	6	56		0	1	1	7	11	36		3066.9	3962.31	37606.9	49894.1	403226		4560.12	5581.83	17151.1	17392.4	84824.2	0	1	1	1	1	1	BKI8	M1	M7	Q2	Q6
sp|O43237-2|DC1L2_HUMAN	DYNC1LI2	O43237-2	DC1L2_HUMAN	DYNC1LI2	415	Homo sapiens		Isoform 2 of Cytoplasmic dynein 1 light intermediate chain 2	1	0.999	2	2	sp|O43237|DC1L2_HUMAN	0	0	0	0	1	1					6129.24	11904.3							0	0	0	0	1	1				Q2	Q6			Q2	Q6		Q2	Q6
sp|O43240|KLK10_HUMAN	KLK10	O43240	KLK10_HUMAN	KLK10	276	Homo sapiens	1:Experimental evidence at protein level	Kallikrein-10	1	0.999	7	36		0	24	0	12	0	0		120648		58320.4				22469		12440.4			0	1	0	1	0	0	BKI8		M7			BKI8		BKI8	BKI8	M7
sp|O43242|PSMD3_HUMAN	PSMD3	O43242	PSMD3_HUMAN	PSMD3	534	Homo sapiens	1:Experimental evidence at protein level	26S proteasome non-ATPase regulatory subunit 3	1	0.999	8	21		6	0	0	0	1	14	16605.9				14050.9	100057	11993.7				11439.7	23672.5	1	0	0	0	1	1	BKI4	BKI4	BKI4					Q2	Q6		Q2	Q6
sp|O43251-6|RFOX2_HUMAN	RBFOX2	O43251-6	RFOX2_HUMAN	RBFOX2	450	Homo sapiens		Isoform 6 of RNA binding protein fox-1 homolog 2	1	0.999	7	41	sp|O43251-8|RFOX2_HUMAN	0	0	0	0	22	19					106981	174513					21810.5	39202.4	0	0	0	0	1	1				Q2	Q6			Q2	Q6		Q2	Q6
sp|O43264|ZW10_HUMAN	ZW10	O43264	ZW10_HUMAN	ZW10	779	Homo sapiens	1:Experimental evidence at protein level	Centromere/kinetochore protein zw10 homolog	1	0.999	6	23		0	0	0	0	7	16					34089.3	67791.8					13626.5	21577.1	0	0	0	0	1	1				Q2	Q6			Q2	Q6		Q2	Q6
sp|O43278-2|SPIT1_HUMAN	SPINT1	O43278-2	SPIT1_HUMAN	SPINT1	513	Homo sapiens		Isoform 2 of Kunitz-type protease inhibitor 1	1	0.999	4	11	sp|O43278|SPIT1_HUMAN	0	0	0	0	0	11						58438.5							0	0	0	0	0	1					Q6				Q6			Q6
sp|O43291|SPIT2_HUMAN	SPINT2	O43291	SPIT2_HUMAN	SPINT2	252	Homo sapiens	1:Experimental evidence at protein level	Kunitz-type protease inhibitor 2	1	0.999	6	19		0	1	0	0	4	14		2619.63			18441.8	101098		4745.36			5682.14	13302.1	0	1	0	0	1	1	BKI8			Q2	Q6	BKI8	BKI8				Q2	Q6
sp|O43324-2|MCA3_HUMAN	EEF1E1	O43324-2	MCA3_HUMAN	EEF1E1	139	Homo sapiens		Isoform 2 of Eukaryotic translation elongation factor 1 epsilon-1	1	0.999	5	46	sp|O43324|MCA3_HUMAN	4	6	4	4	14	14	17423.2	39309.2	7991.34	23025.6	100269	343787	14840.7	27361.6	7991.34	15483.7	57889.5	186797	1	1	1	1	1	1
sp|O43390-2|HNRPR_HUMAN	HNRNPR	O43390-2	HNRPR_HUMAN	HNRNPR	636	Homo sapiens		Isoform 2 of Heterogeneous nuclear ribonucleoprotein R	0.9999	0.999	34	3		0	0	0	0	0	3						13676.5							0	0	0	0	0	1					Q6				Q6			Q6
sp|O43390|HNRPR_HUMAN	HNRNPR	O43390	HNRPR_HUMAN	HNRNPR	633	Homo sapiens	1:Experimental evidence at protein level	Heterogeneous nuclear ribonucleoprotein R	1	0.999	35	187		0	0	0	0	68	119					404832	1.25295e+06					65597.2	140797	0	0	0	0	1	1				Q2	Q6			Q2	Q6		Q2	Q6
sp|O43396|TXNL1_HUMAN	TXNL1	O43396	TXNL1_HUMAN	TXNL1	289	Homo sapiens	1:Experimental evidence at protein level	Thioredoxin-like protein 1	1	0.999	10	22		0	0	0	0	6	16					26621.6	113899					11441.9	23095.7	0	0	0	0	1	1				Q2	Q6			Q2	Q6		Q2	Q6
sp|O43399-5|TPD54_HUMAN	TPD52L2	O43399-5	TPD54_HUMAN	TPD52L2	220	Homo sapiens		Isoform 5 of Tumor protein D54	1	0.999	15	78	sp|O43399-7|TPD54_HUMAN	3	7	3	3	15	47	4271.35	40519.5	7309.95	12828.7	81374.4	650447	4323.53	15676.7	7399.24	6965.14	22393	89477.7	1	1	1	1	1	1
sp|O43402|EMC8_HUMAN	EMC8	O43402	EMC8_HUMAN	EMC8	210	Homo sapiens	1:Experimental evidence at protein level	ER membrane protein complex subunit 8	1	0.999	6	21		0	0	1	1	8	11			3819.99	2625.84	45308.8	162074			7207.99		22032.7	56375.2	0	0	1	1	1	1		M1	M7	Q2	Q6	M1	M7	Q2	Q6
sp|O43447|PPIH_HUMAN	PPIH	O43447	PPIH_HUMAN	PPIH	177	Homo sapiens	1:Experimental evidence at protein level	Peptidyl-prolyl cis-trans isomerase H	1	0.999	5	15		0	0	0	0	2	13					9607.05	63695					6125.76	19640.7	0	0	0	0	1	1				Q2	Q6			Q2	Q6		Q2	Q6
sp|O43482|MS18B_HUMAN	OIP5	O43482	MS18B_HUMAN	OIP5	229	Homo sapiens	1:Experimental evidence at protein level	Protein Mis18-beta	1	0.999	6	51		0	0	0	0	15	36					96044.5	386874					36411.8	126271	0	0	0	0	1	1				Q2	Q6			Q2	Q6		Q2	Q6
sp|O43488|ARK72_HUMAN	AKR7A2	O43488	ARK72_HUMAN	AKR7A2	359	Homo sapiens	1:Experimental evidence at protein level	Aflatoxin B1 aldehyde reductase member 2	1	0.999	5	10		0	0	0	0	0	10						167944							0	0	0	0	0	1					Q6				Q6			Q6
sp|O43491-2|E41L2_HUMAN	EPB41L2	O43491-2	E41L2_HUMAN	EPB41L2	673	Homo sapiens		Isoform 2 of Band 4.1-like protein 2	1	0.999	5	12	sp|O43491-3|E41L2_HUMAN, sp|O43491-4|E41L2_HUMAN, sp|O43491|E41L2_HUMAN	1	0	0	0	0	11	1977.39					61534.6							1	0	0	0	0	1	BKI4	BKI4	BKI4	BKI4					Q6			Q6
sp|O43504|LTOR5_HUMAN	LAMTOR5	O43504	LTOR5_HUMAN	LAMTOR5	91	Homo sapiens	1:Experimental evidence at protein level	Ragulator complex protein LAMTOR5	1	0.999	6	100		3	3	4	11	34	45	7593.37	15899.6	7153.07	57371	341077	611970	4670.07	16002.8	7199.5	22587.3	95965.6	157160	1	1	1	1	1	1
sp|O43548-2|TGM5_HUMAN	TGM5	O43548-2	TGM5_HUMAN	TGM5	638	Homo sapiens		Isoform Short of Protein-glutamine gamma-glutamyltransferase 5	1	0.999	17	88	sp|O43548|TGM5_HUMAN	0	48	0	40	0	0		349796		221923				74093.7		53864.3			0	1	0	1	0	0	BKI8		M7			BKI8		BKI8	BKI8	M7
sp|O43572|AKA10_HUMAN	AKAP10	O43572	AKA10_HUMAN	AKAP10	662	Homo sapiens	1:Experimental evidence at protein level	A-kinase anchor protein 10, mitochondrial	1	0.999	2	2		0	0	0	0	0	2						19133.2							0	0	0	0	0	1					Q6				Q6			Q6
sp|O43592|XPOT_HUMAN	XPOT	O43592	XPOT_HUMAN	XPOT	962	Homo sapiens	1:Experimental evidence at protein level	Exportin-T	1	0.999	2	4		0	0	0	0	0	4						42740.3							0	0	0	0	0	1					Q6				Q6			Q6
sp|O43615|TIM44_HUMAN	TIMM44	O43615	TIM44_HUMAN	TIMM44	452	Homo sapiens	1:Experimental evidence at protein level	Mitochondrial import inner membrane translocase subunit TIM44	1	0.999	4	10		0	0	0	0	0	10						72228.6							0	0	0	0	0	1					Q6				Q6			Q6
sp|O43617|TPPC3_HUMAN	TRAPPC3	O43617	TPPC3_HUMAN	TRAPPC3	180	Homo sapiens	1:Experimental evidence at protein level	Trafficking protein particle complex subunit 3	1	0.999	5	14		0	0	0	0	1	13					5049.62	67067.7					5049.62	18444	0	0	0	0	1	1				Q2	Q6			Q2	Q6		Q2	Q6
sp|O43660|PLRG1_HUMAN	PLRG1	O43660	PLRG1_HUMAN	PLRG1	514	Homo sapiens	1:Experimental evidence at protein level	Pleiotropic regulator 1	1	0.999	3	10		0	0	0	0	6	4					21211.3	29580.5					8798.13	11598	0	0	0	0	1	1				Q2	Q6			Q2	Q6		Q2	Q6
sp|O43670-2|ZN207_HUMAN	ZNF207	O43670-2	ZN207_HUMAN	ZNF207	463	Homo sapiens		Isoform 2 of BUB3-interacting and GLEBS motif-containing protein ZNF207	1	0.999	2	9	sp|O43670-3|ZN207_HUMAN, sp|O43670-4|ZN207_HUMAN, sp|O43670|ZN207_HUMAN	0	1	0	0	0	8		6269.03				71768.4		6269.03				21713.5	0	1	0	0	0	1	BKI8				Q6	BKI8	BKI8	BKI8				Q6
sp|O43674-2|NDUB5_HUMAN	NDUFB5	O43674-2	NDUB5_HUMAN	NDUFB5	137	Homo sapiens		Isoform 2 of NADH dehydrogenase [ubiquinone] 1 beta subcomplex subunit 5, mitochondrial	1	0.999	3	11	sp|O43674|NDUB5_HUMAN	0	0	0	0	2	9					9057.31	76740.1					9057.31	43977.1	0	0	0	0	1	1				Q2	Q6			Q2	Q6		Q2	Q6
sp|O43676|NDUB3_HUMAN	NDUFB3	O43676	NDUB3_HUMAN	NDUFB3	98	Homo sapiens	1:Experimental evidence at protein level	NADH dehydrogenase [ubiquinone] 1 beta subcomplex subunit 3	1	0.999	3	6		0	0	0	0	0	6						79988.2							0	0	0	0	0	1					Q6				Q6			Q6
sp|O43678|NDUA2_HUMAN	NDUFA2	O43678	NDUA2_HUMAN	NDUFA2	99	Homo sapiens	1:Experimental evidence at protein level	NADH dehydrogenase [ubiquinone] 1 alpha subcomplex subunit 2	1	0.999	6	72		0	9	8	13	13	29		53774.7	27746.3	71235.4	53974.2	573728		18976.5	14115.9	25682.6	33052.8	209788	0	1	1	1	1	1	BKI8	M1	M7	Q2	Q6
sp|O43681|GET3_HUMAN	GET3	O43681	GET3_HUMAN	GET3	348	Homo sapiens	1:Experimental evidence at protein level	ATPase GET3	1	0.999	7	22		0	0	0	0	3	19					15766.6	140770					15766.6	37789.3	0	0	0	0	1	1				Q2	Q6			Q2	Q6		Q2	Q6
sp|O43684-2|BUB3_HUMAN	BUB3	O43684-2	BUB3_HUMAN	BUB3	326	Homo sapiens		Isoform 2 of Mitotic checkpoint protein BUB3	1	0.999	11	74	sp|O43684|BUB3_HUMAN	10	11	0	0	14	39	15112.2	37835.1			62381.4	313232	8896.62	16757.5			15491.8	53057.8	1	1	0	0	1	1		BKI4	BKI4			BKI8	BKI8				Q2	Q6
sp|O43707|ACTN4_HUMAN	ACTN4	O43707	ACTN4_HUMAN	ACTN4	911	Homo sapiens	1:Experimental evidence at protein level	Alpha-actinin-4	1	0.999	110	2181		12	27	0	50	581	1511	29365.2	115271		244931	10367426	68529912	9435.45	29179		30654.3	521204	2.6551e+06	1	1	0	1	1	1		BKI4				BKI8				M7	Q2	Q6
sp|O43709-3|BUD23_HUMAN	BUD23	O43709-3	BUD23_HUMAN	BUD23	298	Homo sapiens		Isoform 3 of Probable 18S rRNA (guanine-N(7))-methyltransferase	1	0.999	3	3	sp|O43709|BUD23_HUMAN	0	0	0	0	3	0					13382.5								0	0	0	0	1	0				Q2				Q2			Q2
sp|O43716|GATC_HUMAN	GATC	O43716	GATC_HUMAN	GATC	136	Homo sapiens	1:Experimental evidence at protein level	Glutamyl-tRNA(Gln) amidotransferase subunit C, mitochondrial	1	0.999	5	21		0	0	0	0	10	11					48471	112446					17430.8	41865.7	0	0	0	0	1	1				Q2	Q6			Q2	Q6		Q2	Q6
sp|O43739-2|CYH3_HUMAN	CYTH3	O43739-2	CYH3_HUMAN	CYTH3	399	Homo sapiens		Isoform 2 of Cytohesin-3	0.9999	0.999	2	4	sp|O43739|CYH3_HUMAN, sp|Q99418-2|CYH2_HUMAN, sp|Q99418|CYH2_HUMAN	0	0	0	0	3	1					20470.5	12263					10233.6	12485.5	0	0	0	0	1	1				Q2	Q6			Q2	Q6		Q2	Q6
sp|O43741|AAKB2_HUMAN	PRKAB2	O43741	AAKB2_HUMAN	PRKAB2	272	Homo sapiens	1:Experimental evidence at protein level	5'-AMP-activated protein kinase subunit beta-2	1	0.999	2	5		0	0	0	0	3	2					10085.1	7436.93							0	0	0	0	1	1				Q2	Q6			Q2	Q6		Q2	Q6
sp|O43765|SGTA_HUMAN	SGTA	O43765	SGTA_HUMAN	SGTA	313	Homo sapiens	1:Experimental evidence at protein level	Small glutamine-rich tetratricopeptide repeat-containing protein alpha	1	0.999	5	27		0	0	0	0	12	15					70689.1	161950					24640	47704.5	0	0	0	0	1	1				Q2	Q6			Q2	Q6		Q2	Q6
sp|O43795-2|MYO1B_HUMAN	MYO1B	O43795-2	MYO1B_HUMAN	MYO1B	1078	Homo sapiens		Isoform 2 of Unconventional myosin-Ib	1	0.999	9	49	sp|O43795|MYO1B_HUMAN	14	16	0	5	11	3	26434.4	86137.9		13308.7	66336	12310.3	7343.44	20746.8		9196.76	15872.1	12586.8	1	1	0	1	1	1		BKI4				BKI8				M7	Q2	Q6
sp|O43809|CPSF5_HUMAN	NUDT21	O43809	CPSF5_HUMAN	NUDT21	227	Homo sapiens	1:Experimental evidence at protein level	Cleavage and polyadenylation specificity factor subunit 5	1	0.999	20	305		59	10	41	14	91	90	365331	75725.3	220928	99072.3	1.43623e+06	1.82118e+06	94021.2	32917	62128.3	32387.6	285718	287551	1	1	1	1	1	1
sp|O43813|LANC1_HUMAN	LANCL1	O43813	LANC1_HUMAN	LANCL1	399	Homo sapiens	1:Experimental evidence at protein level	Glutathione S-transferase LANCL1	1	0.999	8	28		0	0	0	0	7	21					39690.2	168774					18179.4	50066.6	0	0	0	0	1	1				Q2	Q6			Q2	Q6		Q2	Q6
sp|O43818|U3IP2_HUMAN	RRP9	O43818	U3IP2_HUMAN	RRP9	475	Homo sapiens	1:Experimental evidence at protein level	U3 small nucleolar RNA-interacting protein 2	1	0.999	3	5		0	0	0	0	0	5						33572.1							0	0	0	0	0	1					Q6				Q6			Q6
sp|O43819|SCO2_HUMAN	SCO2	O43819	SCO2_HUMAN	SCO2	266	Homo sapiens	1:Experimental evidence at protein level	Protein SCO2 homolog, mitochondrial	1	0.999	5	16		0	0	0	0	7	9					29323	123543					35345.1	44470.3	0	0	0	0	1	1				Q2	Q6			Q2	Q6		Q2	Q6
sp|O43823|AKAP8_HUMAN	AKAP8	O43823	AKAP8_HUMAN	AKAP8	692	Homo sapiens	1:Experimental evidence at protein level	A-kinase anchor protein 8	1	0.999	5	18		0	0	0	0	8	10					53811.8	93327.6					17965	48460.7	0	0	0	0	1	1				Q2	Q6			Q2	Q6		Q2	Q6
sp|O43837|IDH3B_HUMAN	IDH3B	O43837	IDH3B_HUMAN	IDH3B	385	Homo sapiens	1:Experimental evidence at protein level	Isocitrate dehydrogenase [NAD] subunit beta, mitochondrial	1	0.999	7	19		0	0	0	0	0	19						106487							0	0	0	0	0	1					Q6				Q6			Q6
sp|O43852-2|CALU_HUMAN	CALU	O43852-2	CALU_HUMAN	CALU	315	Homo sapiens		Isoform 2 of Calumenin	1	0.999	55	1764	sp|O43852-4|CALU_HUMAN	8	0	0	25	536	1195	29836.2			175080	15699748	55221344	16711.6			39765.4	1.35868e+06	4.99437e+06	1	0	0	1	1	1	BKI4	BKI4					M7	Q2	Q6	M7	Q2	Q6
sp|O43852-3|CALU_HUMAN	CALU	O43852-3	CALU_HUMAN	CALU	323	Homo sapiens		Isoform 3 of Calumenin	1	0.999	56	308	sp|O43852|CALU_HUMAN	3	0	0	8	113	184	7349.64			33476.6	3.76185e+06	11171234	7787.1			14712	1.30474e+06	3.40337e+06	1	0	0	1	1	1	BKI4	BKI4					M7	Q2	Q6	M7	Q2	Q6
sp|O43865|SAHH2_HUMAN	AHCYL1	O43865	SAHH2_HUMAN	AHCYL1	530	Homo sapiens	1:Experimental evidence at protein level	S-adenosylhomocysteine hydrolase-like protein 1	1	0.999	25	95		0	0	0	0	33	62					154319	605595					31347.5	67039.8	0	0	0	0	1	1				Q2	Q6			Q2	Q6		Q2	Q6
sp|O43920|NDUS5_HUMAN	NDUFS5	O43920	NDUS5_HUMAN	NDUFS5	106	Homo sapiens	1:Experimental evidence at protein level	NADH dehydrogenase [ubiquinone] iron-sulfur protein 5	1	0.999	10	69		1	7	1	11	6	43	3090.24	26713.6	3400.18	57062.1	32410	945995	3569.14	14035.5	3439.19	16893.5	12887.8	171088	1	1	1	1	1	1
sp|O60220|TIM8A_HUMAN	TIMM8A	O60220	TIM8A_HUMAN	TIMM8A	97	Homo sapiens	1:Experimental evidence at protein level	Mitochondrial import inner membrane translocase subunit Tim8 A	1	0.999	7	72		0	0	0	0	38	34					496131	757108					116571	182032	0	0	0	0	1	1				Q2	Q6			Q2	Q6		Q2	Q6
sp|O60232|ZNRD2_HUMAN	ZNRD2	O60232	ZNRD2_HUMAN	ZNRD2	199	Homo sapiens	1:Experimental evidence at protein level	Protein ZNRD2	1	0.999	8	69		0	0	0	0	39	30					379589	365061					72743.5	74149.9	0	0	0	0	1	1				Q2	Q6			Q2	Q6		Q2	Q6
sp|O60256-2|KPRB_HUMAN	PRPSAP2	O60256-2	KPRB_HUMAN	PRPSAP2	329	Homo sapiens		Isoform 2 of Phosphoribosyl pyrophosphate synthase-associated protein 2	1	0.999	3	8	sp|O60256-4|KPRB_HUMAN, sp|O60256|KPRB_HUMAN	0	0	0	0	0	8						44110.4							0	0	0	0	0	1					Q6				Q6			Q6
sp|O60259-2|KLK8_HUMAN	KLK8	O60259-2	KLK8_HUMAN	KLK8	305	Homo sapiens		Isoform 2 of Kallikrein-8	1	0.999	10	43	sp|O60259|KLK8_HUMAN	0	27	0	16	0	0		219425		71544.9				48220		22454.9			0	1	0	1	0	0	BKI8		M7			BKI8		BKI8	BKI8	M7
sp|O60313-10|OPA1_HUMAN	OPA1	O60313-10	OPA1_HUMAN	OPA1	1015	Homo sapiens		Isoform 4 of Dynamin-like 120 kDa protein, mitochondrial	1	0.999	12	22	sp|O60313-11|OPA1_HUMAN, sp|O60313-13|OPA1_HUMAN, sp|O60313-2|OPA1_HUMAN, sp|O60313-9|OPA1_HUMAN, sp|O60313|OPA1_HUMAN	0	0	0	0	1	21					5875.48	141265					10250.3	21233.2	0	0	0	0	1	1				Q2	Q6			Q2	Q6		Q2	Q6
sp|O60333-2|KIF1B_HUMAN	KIF1B	O60333-2	KIF1B_HUMAN	KIF1B	1770	Homo sapiens		Isoform 2 of Kinesin-like protein KIF1B	0.9991	0.999	2	2	sp|O60333|KIF1B_HUMAN	0	0	0	0	1	1					42340.4	2860.88							0	0	0	0	1	1				Q2	Q6			Q2	Q6		Q2	Q6
sp|O60437|PEPL_HUMAN	PPL	O60437	PEPL_HUMAN	PPL	1756	Homo sapiens	1:Experimental evidence at protein level	Periplakin	1	0.999	5	8		0	4	0	4	0	0		37866.7		39707				27967.8		15462.7			0	1	0	1	0	0	BKI8		M7			BKI8		BKI8	BKI8	M7
sp|O60488-2|ACSL4_HUMAN	ACSL4	O60488-2	ACSL4_HUMAN	ACSL4	670	Homo sapiens		Isoform Short of Long-chain-fatty-acid--CoA ligase 4	1	0.999	3	2	sp|O60488|ACSL4_HUMAN	0	0	0	0	0	2						18155.3							0	0	0	0	0	1					Q6				Q6			Q6
sp|O60502|OGA_HUMAN	OGA	O60502	OGA_HUMAN	OGA	916	Homo sapiens	1:Experimental evidence at protein level	Protein O-GlcNAcase	1	0.999	13	52		0	0	0	0	7	45					38330.9	280243					20508.5	58379.6	0	0	0	0	1	1				Q2	Q6			Q2	Q6		Q2	Q6
sp|O60506|HNRPQ_HUMAN	SYNCRIP	O60506	HNRPQ_HUMAN	SYNCRIP	623	Homo sapiens	1:Experimental evidence at protein level	Heterogeneous nuclear ribonucleoprotein Q	1	0.999	40	563		5	1	0	2	239	316	10581.5	9390.91		8396.42	3.35184e+06	8660710	9908.07	11042.8		8813.81	255508	515144	1	1	0	1	1	1		BKI4				BKI8				M7	Q2	Q6
sp|O60518|RNBP6_HUMAN	RANBP6	O60518	RNBP6_HUMAN	RANBP6	1105	Homo sapiens	1:Experimental evidence at protein level	Ran-binding protein 6	1	0.999	6	2		0	0	0	0	0	2						16054.6							0	0	0	0	0	1					Q6				Q6			Q6
sp|O60547|GMDS_HUMAN	GMDS	O60547	GMDS_HUMAN	GMDS	372	Homo sapiens	1:Experimental evidence at protein level	GDP-mannose 4,6 dehydratase	1	0.999	16	67		0	0	0	0	25	42					124332	469654					19971.1	49399	0	0	0	0	1	1				Q2	Q6			Q2	Q6		Q2	Q6
sp|O60573|IF4E2_HUMAN	EIF4E2	O60573	IF4E2_HUMAN	EIF4E2	245	Homo sapiens	1:Experimental evidence at protein level	Eukaryotic translation initiation factor 4E type 2	1	0.999	9	52		0	4	0	0	17	31		7050.49			100286	333663		13375.4			30080.7	57120.4	0	1	0	0	1	1	BKI8			Q2	Q6	BKI8	BKI8				Q2	Q6
sp|O60613|SEP15_HUMAN	SELENOF	O60613	SEP15_HUMAN	SELENOF	165	Homo sapiens	1:Experimental evidence at protein level	Selenoprotein F	1	0.999	7	46		0	0	0	1	18	27				1644.59	97375.6	358036				2373.69	38315.8	102046	0	0	0	1	1	1			M7	Q2	Q6		M7	Q2	Q6	M7	Q2	Q6
sp|O60664-3|PLIN3_HUMAN	PLIN3	O60664-3	PLIN3_HUMAN	PLIN3	433	Homo sapiens		Isoform 3 of Perilipin-3	1	0.999	8	21	sp|O60664-4|PLIN3_HUMAN, sp|O60664|PLIN3_HUMAN	0	0	0	0	3	18					8905.23	422140					34142.5	74399.8	0	0	0	0	1	1				Q2	Q6			Q2	Q6		Q2	Q6
sp|O60678|ANM3_HUMAN	PRMT3	O60678	ANM3_HUMAN	PRMT3	531	Homo sapiens	1:Experimental evidence at protein level	Protein arginine N-methyltransferase 3	1	0.999	4	13		0	0	0	0	1	12					2730.45	79882.1					4021.26	14334	0	0	0	0	1	1				Q2	Q6			Q2	Q6		Q2	Q6
sp|O60684|IMA7_HUMAN	KPNA6	O60684	IMA7_HUMAN	KPNA6	536	Homo sapiens	1:Experimental evidence at protein level	Importin subunit alpha-7	1	0.999	12	46		0	0	0	0	10	36					78825.4	316984					23960.9	46964.5	0	0	0	0	1	1				Q2	Q6			Q2	Q6		Q2	Q6
sp|O60701|UGDH_HUMAN	UGDH	O60701	UGDH_HUMAN	UGDH	494	Homo sapiens	1:Experimental evidence at protein level	UDP-glucose 6-dehydrogenase	1	0.999	10	41		0	10	0	10	5	16		48734.8		24393.2	21281.9	139300		17041.8		8586.59	11683.5	32355.6	0	1	0	1	1	1	BKI8		M7	Q2	Q6	BKI8				M7	Q2	Q6
sp|O60716-10|CTND1_HUMAN	CTNND1	O60716-10	CTND1_HUMAN	CTNND1	908	Homo sapiens		Isoform 2AB of Catenin delta-1	1	0.999	25	115	sp|O60716-11|CTND1_HUMAN, sp|O60716-13|CTND1_HUMAN, sp|O60716-17|CTND1_HUMAN, sp|O60716-18|CTND1_HUMAN, sp|O60716-19|CTND1_HUMAN, sp|O60716-21|CTND1_HUMAN, sp|O60716-2|CTND1_HUMAN, sp|O60716-3|CTND1_HUMAN, sp|O60716-5|CTND1_HUMAN, sp|O60716-9|CTND1_HUMAN, sp|O60716|CTND1_HUMAN	0	0	0	0	64	51					300792	344009					22347.2	28000	0	0	0	0	1	1				Q2	Q6			Q2	Q6		Q2	Q6
sp|O60762|DPM1_HUMAN	DPM1	O60762	DPM1_HUMAN	DPM1	260	Homo sapiens	1:Experimental evidence at protein level	Dolichol-phosphate mannosyltransferase subunit 1	1	0.999	9	55		1	0	0	0	25	29	5035.3				114363	203214	5035.3				20700.6	37812.3	1	0	0	0	1	1	BKI4	BKI4	BKI4					Q2	Q6		Q2	Q6
sp|O60783|RT14_HUMAN	MRPS14	O60783	RT14_HUMAN	MRPS14	128	Homo sapiens	1:Experimental evidence at protein level	28S ribosomal protein S14, mitochondrial	1	0.999	5	78		0	0	0	0	38	40					658582	732880					284356	402605	0	0	0	0	1	1				Q2	Q6			Q2	Q6		Q2	Q6
sp|O60784-2|TOM1_HUMAN	TOM1	O60784-2	TOM1_HUMAN	TOM1	493	Homo sapiens		Isoform 2 of Target of Myb1 membrane trafficking protein	1	0.999	11	36	sp|O60784|TOM1_HUMAN	0	0	0	0	13	23					75151.4	257791					21220	69159.4	0	0	0	0	1	1				Q2	Q6			Q2	Q6		Q2	Q6
sp|O60814|H2B1K_HUMAN	H2BC12	O60814	H2B1K_HUMAN	H2BC12	126	Homo sapiens	1:Experimental evidence at protein level	Histone H2B type 1-K	1	0.999	10	177	sp|P58876|H2B1D_HUMAN, sp|P62807|H2B1C_HUMAN, sp|Q5QNW6-2|H2B2F_HUMAN, sp|Q5QNW6|H2B2F_HUMAN, sp|Q93079|H2B1H_HUMAN, sp|Q99877|H2B1N_HUMAN, sp|Q99879|H2B1M_HUMAN	8	27	12	19	54	57	49145.2	319859	65864.5	99047.5	966441	2.03268e+06	36512.4	138219	43965.2	52844.2	414325	623847	1	1	1	1	1	1
sp|O60828-2|PQBP1_HUMAN	PQBP1	O60828-2	PQBP1_HUMAN	PQBP1	264	Homo sapiens		Isoform 2 of Polyglutamine-binding protein 1	1	0.999	5	30	sp|O60828-4|PQBP1_HUMAN, sp|O60828|PQBP1_HUMAN	7	0	0	0	8	15	23262.8				37383.2	187711	20200.1				31791	39425.6	1	0	0	0	1	1	BKI4	BKI4	BKI4					Q2	Q6		Q2	Q6
sp|O60841|IF2P_HUMAN	EIF5B	O60841	IF2P_HUMAN	EIF5B	1220	Homo sapiens	1:Experimental evidence at protein level	Eukaryotic translation initiation factor 5B	1	0.999	2	2		1	0	0	0	0	1	2924.47					8320.92							1	0	0	0	0	1	BKI4	BKI4	BKI4	BKI4					Q6			Q6
sp|O60869-2|EDF1_HUMAN	EDF1	O60869-2	EDF1_HUMAN	EDF1	139	Homo sapiens		Isoform 2 of Endothelial differentiation-related factor 1	1	0.999	5	28	sp|O60869-3|EDF1_HUMAN, sp|O60869|EDF1_HUMAN	1	4	1	13	0	9	3722.27	25966.4	2630.92	39729.3		59739.9		9851.4	3178.44	10987.1		18443.8	1	1	1	1	0	1				BKI4				BKI8			M1
sp|O60884|DNJA2_HUMAN	DNAJA2	O60884	DNJA2_HUMAN	DNAJA2	412	Homo sapiens	1:Experimental evidence at protein level	DnaJ homolog subfamily A member 2	1	0.999	24	163		3	1	0	0	76	83	7887.06	3675.36			375307	975983	7995.52	4211.9			41632.4	76106	1	1	0	0	1	1		BKI4	BKI4			BKI8	BKI8				Q2	Q6
sp|O60888-2|CUTA_HUMAN	CUTA	O60888-2	CUTA_HUMAN	CUTA	198	Homo sapiens		Isoform A of Protein CutA	1	0.999	7	266	sp|O60888-3|CUTA_HUMAN, sp|O60888|CUTA_HUMAN	1	5	0	12	70	178	5564.43	33419.9		81629.6	1.42437e+06	8.34178e+06	13737	16329.9		32585.5	344889	1.76893e+06	1	1	0	1	1	1		BKI4				BKI8				M7	Q2	Q6
sp|O60911|CATL2_HUMAN	CTSV	O60911	CATL2_HUMAN	CTSV	334	Homo sapiens	1:Experimental evidence at protein level	Cathepsin L2	1	0.999	5	22		0	16	0	6	0	0		92243.1		15083.4				28803.4		12636.2			0	1	0	1	0	0	BKI8		M7			BKI8		BKI8	BKI8	M7
sp|O60925|PFD1_HUMAN	PFDN1	O60925	PFD1_HUMAN	PFDN1	122	Homo sapiens	1:Experimental evidence at protein level	Prefoldin subunit 1	1	0.999	4	18		0	0	0	0	8	10					30364.7	71144.6					14997	26817.1	0	0	0	0	1	1				Q2	Q6			Q2	Q6		Q2	Q6
sp|O75083|WDR1_HUMAN	WDR1	O75083	WDR1_HUMAN	WDR1	606	Homo sapiens	1:Experimental evidence at protein level	WD repeat-containing protein 1	1	0.999	6	13		0	0	0	0	0	13						84695							0	0	0	0	0	1					Q6				Q6			Q6
sp|O75127|PTCD1_HUMAN	PTCD1	O75127	PTCD1_HUMAN	PTCD1	700	Homo sapiens	1:Experimental evidence at protein level	Pentatricopeptide repeat-containing protein 1, mitochondrial	1	0.999	3	9		0	0	0	0	4	5					7675.6	22801					7675.6	11578.8	0	0	0	0	1	1				Q2	Q6			Q2	Q6		Q2	Q6
sp|O75131|CPNE3_HUMAN	CPNE3	O75131	CPNE3_HUMAN	CPNE3	537	Homo sapiens	1:Experimental evidence at protein level	Copine-3	1	0.999	13	61		0	22	0	21	1	17		99437		71717.4	4681.94	135247		15459.1		11640.1	6683.59	25900.9	0	1	0	1	1	1	BKI8		M7	Q2	Q6	BKI8				M7	Q2	Q6
sp|O75146|HIP1R_HUMAN	HIP1R	O75146	HIP1R_HUMAN	HIP1R	1068	Homo sapiens	1:Experimental evidence at protein level	Huntingtin-interacting protein 1-related protein	1	0.999	2	7		0	5	0	2	0	0		16023.6		8946.51				10730.6		8946.51			0	1	0	1	0	0	BKI8		M7			BKI8		BKI8	BKI8	M7
sp|O75153|CLU_HUMAN	CLUH	O75153	CLU_HUMAN	CLUH	1309	Homo sapiens	1:Experimental evidence at protein level	Clustered mitochondria protein homolog	1	0.999	67	525		0	1	0	0	124	400		75010.2			827475	5857563					64016.4	292600	0	1	0	0	1	1	BKI8			Q2	Q6	BKI8	BKI8				Q2	Q6
sp|O75170-4|PP6R2_HUMAN	PPP6R2	O75170-4	PP6R2_HUMAN	PPP6R2	932	Homo sapiens		Isoform 4 of Serine/threonine-protein phosphatase 6 regulatory subunit 2	1	0.999	18	35	sp|O75170-5|PP6R2_HUMAN	0	0	0	0	1	34					8540.14	384586					14848	41554.9	0	0	0	0	1	1				Q2	Q6			Q2	Q6		Q2	Q6
sp|O75175|CNOT3_HUMAN	CNOT3	O75175	CNOT3_HUMAN	CNOT3	753	Homo sapiens	1:Experimental evidence at protein level	CCR4-NOT transcription complex subunit 3	1	0.999	3	10		0	0	0	0	3	7					27685.1	34662.1					10898.3	20584.6	0	0	0	0	1	1				Q2	Q6			Q2	Q6		Q2	Q6
sp|O75177-2|CREST_HUMAN	SS18L1	O75177-2	CREST_HUMAN	SS18L1	374	Homo sapiens		Isoform 2 of Calcium-responsive transactivator	1	0.999	3	8	sp|O75177|CREST_HUMAN	0	0	0	0	2	6					19515.8	49608.5					16574.5	37884.3	0	0	0	0	1	1				Q2	Q6			Q2	Q6		Q2	Q6
sp|O75208|COQ9_HUMAN	COQ9	O75208	COQ9_HUMAN	COQ9	318	Homo sapiens	1:Experimental evidence at protein level	Ubiquinone biosynthesis protein COQ9, mitochondrial	1	0.999	4	19		0	0	0	0	0	19						80739.2							0	0	0	0	0	1					Q6				Q6			Q6
sp|O75223|GGCT_HUMAN	GGCT	O75223	GGCT_HUMAN	GGCT	188	Homo sapiens	1:Experimental evidence at protein level	Gamma-glutamylcyclotransferase	1	0.999	18	134		4	69	9	25	4	23	9750.95	453462	20238.8	366876	18160.6	195144	13162.7	112882	18676.3	80563.3	11655.3	57831.5	1	1	1	1	1	1
sp|O75251|NDUS7_HUMAN	NDUFS7	O75251	NDUS7_HUMAN	NDUFS7	213	Homo sapiens	1:Experimental evidence at protein level	NADH dehydrogenase [ubiquinone] iron-sulfur protein 7, mitochondrial	1	0.999	13	58		1	0	3	2	7	45	7698.9		9433.77	11718.3	113334	591935	7698.9		9433.77	11718.3	67313.9	194017	1	0	1	1	1	1	BKI4					M1	M7	Q2	Q6
sp|O75306|NDUS2_HUMAN	NDUFS2	O75306	NDUS2_HUMAN	NDUFS2	463	Homo sapiens	1:Experimental evidence at protein level	NADH dehydrogenase [ubiquinone] iron-sulfur protein 2, mitochondrial	1	0.999	23	213		1	0	0	0	62	150	6570.41				321103	2.01599e+06	13297.5				32471.6	119263	1	0	0	0	1	1	BKI4	BKI4	BKI4					Q2	Q6		Q2	Q6
sp|O75312|ZPR1_HUMAN	ZPR1	O75312	ZPR1_HUMAN	ZPR1	459	Homo sapiens	1:Experimental evidence at protein level	Zinc finger protein ZPR1	1	0.999	32	273		0	0	0	0	130	143					1.34273e+06	2627826					178371	298033	0	0	0	0	1	1				Q2	Q6			Q2	Q6		Q2	Q6
sp|O75323|NIPS2_HUMAN	NIPSNAP2	O75323	NIPS2_HUMAN	NIPSNAP2	286	Homo sapiens	1:Experimental evidence at protein level	Protein NipSnap homolog 2	1	0.999	11	57		0	0	0	0	19	38					116552	315021					33134.4	66030.5	0	0	0	0	1	1				Q2	Q6			Q2	Q6		Q2	Q6
sp|O75340-2|PDCD6_HUMAN	PDCD6	O75340-2	PDCD6_HUMAN	PDCD6	189	Homo sapiens		Isoform 2 of Programmed cell death protein 6	0.9998	0.9971	14	3		0	0	0	0	0	3						23434.1							0	0	0	0	0	1					Q6				Q6			Q6
sp|O75340|PDCD6_HUMAN	PDCD6	O75340	PDCD6_HUMAN	PDCD6	191	Homo sapiens	1:Experimental evidence at protein level	Programmed cell death protein 6	1	0.999	14	222		0	2	0	7	93	120		9000.94		16593.7	1.57063e+06	4757955		16834.7		11461.8	212178	724472	0	1	0	1	1	1	BKI8		M7	Q2	Q6	BKI8				M7	Q2	Q6
sp|O75342|LX12B_HUMAN	ALOX12B	O75342	LX12B_HUMAN	ALOX12B	701	Homo sapiens	1:Experimental evidence at protein level	Arachidonate 12-lipoxygenase, 12R-type	1	0.999	7	37		0	16	0	21	0	0		65153.1		58196.9				24337.6		16394.3			0	1	0	1	0	0	BKI8		M7			BKI8		BKI8	BKI8	M7
sp|O75347|TBCA_HUMAN	TBCA	O75347	TBCA_HUMAN	TBCA	108	Homo sapiens	1:Experimental evidence at protein level	Tubulin-specific chaperone A	1	0.999	2	6		0	0	0	0	0	6						30809.7							0	0	0	0	0	1					Q6				Q6			Q6
sp|O75348|VATG1_HUMAN	ATP6V1G1	O75348	VATG1_HUMAN	ATP6V1G1	118	Homo sapiens	1:Experimental evidence at protein level	V-type proton ATPase subunit G 1	1	0.999	3	12		0	0	0	0	5	7					25041.5	79958.8					25041.5	53780	0	0	0	0	1	1				Q2	Q6			Q2	Q6		Q2	Q6
sp|O75351|VPS4B_HUMAN	VPS4B	O75351	VPS4B_HUMAN	VPS4B	444	Homo sapiens	1:Experimental evidence at protein level	Vacuolar protein sorting-associated protein 4B	1	0.999	2	2		0	0	0	0	0	2						8907.03							0	0	0	0	0	1					Q6				Q6			Q6
sp|O75368|SH3L1_HUMAN	SH3BGRL	O75368	SH3L1_HUMAN	SH3BGRL	114	Homo sapiens	1:Experimental evidence at protein level	Adapter SH3BGRL	1	0.999	5	18		0	0	0	0	18	0					115649								0	0	0	0	1	0				Q2				Q2			Q2
sp|O75369-2|FLNB_HUMAN	FLNB	O75369-2	FLNB_HUMAN	FLNB	2578	Homo sapiens		Isoform 2 of Filamin-B	1	0.999	45	202	sp|O75369-3|FLNB_HUMAN, sp|O75369-6|FLNB_HUMAN, sp|O75369-7|FLNB_HUMAN, sp|O75369-9|FLNB_HUMAN, sp|O75369|FLNB_HUMAN	3	106	0	71	2	20	6918.92	677285		342667	7674.68	178955	6642.37	48372.1		32144	7415.69	26714.8	1	1	0	1	1	1		BKI4				BKI8				M7	Q2	Q6
sp|O75380|NDUS6_HUMAN	NDUFS6	O75380	NDUS6_HUMAN	NDUFS6	124	Homo sapiens	1:Experimental evidence at protein level	NADH dehydrogenase [ubiquinone] iron-sulfur protein 6, mitochondrial	1	0.999	6	75		0	5	9	11	5	45		34190.5	11592.5	31523.2	32277.1	565241		8144.77	6943.16	16006.7	16056.2	123811	0	1	1	1	1	1	BKI8	M1	M7	Q2	Q6
sp|O75390|CISY_HUMAN	CS	O75390	CISY_HUMAN	CS	466	Homo sapiens	1:Experimental evidence at protein level	Citrate synthase, mitochondrial	1	0.999	3	8		0	0	0	0	0	8						59659.1							0	0	0	0	0	1					Q6				Q6			Q6
sp|O75394|RM33_HUMAN	MRPL33	O75394	RM33_HUMAN	MRPL33	65	Homo sapiens	1:Experimental evidence at protein level	39S ribosomal protein L33, mitochondrial	1	0.999	5	43		0	16	0	0	15	12		141528			207413	229866		39304.8			61645.1	69693	0	1	0	0	1	1	BKI8			Q2	Q6	BKI8	BKI8				Q2	Q6
sp|O75396|SC22B_HUMAN	SEC22B	O75396	SC22B_HUMAN	SEC22B	215	Homo sapiens	1:Experimental evidence at protein level	Vesicle-trafficking protein SEC22b	1	0.999	9	30		0	0	0	0	9	21					74350.3	289182					24947.7	60974.5	0	0	0	0	1	1				Q2	Q6			Q2	Q6		Q2	Q6
sp|O75431|MTX2_HUMAN	MTX2	O75431	MTX2_HUMAN	MTX2	263	Homo sapiens	1:Experimental evidence at protein level	Metaxin-2	1	0.999	4	10		0	0	0	0	0	10						56338.7							0	0	0	0	0	1					Q6				Q6			Q6
sp|O75436-2|VP26A_HUMAN	VPS26A	O75436-2	VP26A_HUMAN	VPS26A	251	Homo sapiens		Isoform 2 of Vacuolar protein sorting-associated protein 26A	1	0.999	3	10		0	2	0	6	1	1		17820.1		17105.7	11971.1	9040.25		9347.4		10321.3		10400	0	1	0	1	1	1	BKI8		M7	Q2	Q6	BKI8				M7	Q2	Q6
sp|O75438|NDUB1_HUMAN	NDUFB1	O75438	NDUB1_HUMAN	NDUFB1	58	Homo sapiens	1:Experimental evidence at protein level	NADH dehydrogenase [ubiquinone] 1 beta subcomplex subunit 1	1	0.999	6	33		0	3	4	10	3	13		17003.1	7982.38	31106.8	21092.9	134367		17003.1	7982.38	18202.3	15157.1	53109.1	0	1	1	1	1	1	BKI8	M1	M7	Q2	Q6
sp|O75439|MPPB_HUMAN	PMPCB	O75439	MPPB_HUMAN	PMPCB	489	Homo sapiens	1:Experimental evidence at protein level	Mitochondrial-processing peptidase subunit beta	1	0.999	26	164		0	0	0	0	65	99					434652	1.49706e+06					48712.1	119744	0	0	0	0	1	1				Q2	Q6			Q2	Q6		Q2	Q6
sp|O75475|PSIP1_HUMAN	PSIP1	O75475	PSIP1_HUMAN	PSIP1	530	Homo sapiens	1:Experimental evidence at protein level	PC4 and SFRS1-interacting protein	1	0.999	5	6		0	0	0	0	5	1					17925.9	13327.1							0	0	0	0	1	1				Q2	Q6			Q2	Q6		Q2	Q6
sp|O75489|NDUS3_HUMAN	NDUFS3	O75489	NDUS3_HUMAN	NDUFS3	264	Homo sapiens	1:Experimental evidence at protein level	NADH dehydrogenase [ubiquinone] iron-sulfur protein 3, mitochondrial	1	0.999	26	241		2	1	4	10	81	143	9425.74	4929.39	10335.4	29341.5	815868	2.93822e+06	10076.6	6054.96	11049	10547.8	92967.3	272677	1	1	1	1	1	1
sp|O75531|BAF_HUMAN	BANF1	O75531	BAF_HUMAN	BANF1	89	Homo sapiens	1:Experimental evidence at protein level	Barrier-to-autointegration factor	1	0.999	4	21		0	0	0	0	13	8					77628.8	54311.3					25338.9	30623.9	0	0	0	0	1	1				Q2	Q6			Q2	Q6		Q2	Q6
sp|O75534-2|CSDE1_HUMAN	CSDE1	O75534-2	CSDE1_HUMAN	CSDE1	767	Homo sapiens		Isoform 2 of Cold shock domain-containing protein E1	1	0.999	3	3	sp|O75534-3|CSDE1_HUMAN, sp|O75534-4|CSDE1_HUMAN, sp|O75534|CSDE1_HUMAN	0	0	0	1	0	2				9376.01		32863.1							0	0	0	1	0	1			M7		Q6		M7		Q6	M7		Q6
sp|O75554|WBP4_HUMAN	WBP4	O75554	WBP4_HUMAN	WBP4	376	Homo sapiens	1:Experimental evidence at protein level	WW domain-binding protein 4	1	0.999	13	119		0	3	37	35	2	42		18711.1	112252	159919	4525.92	557715		17743.5	23854.9	28442.8	9205.6	35866	0	1	1	1	1	1	BKI8	M1	M7	Q2	Q6
sp|O75569|PRKRA_HUMAN	PRKRA	O75569	PRKRA_HUMAN	PRKRA	313	Homo sapiens	1:Experimental evidence at protein level	Interferon-inducible double-stranded RNA-dependent protein kinase activator A	1	0.999	17	143		0	0	0	0	65	78					407533	916710					50966.2	84176.7	0	0	0	0	1	1				Q2	Q6			Q2	Q6		Q2	Q6
sp|O75575|RPC9_HUMAN	CRCP	O75575	RPC9_HUMAN	CRCP	148	Homo sapiens	1:Experimental evidence at protein level	DNA-directed RNA polymerase III subunit RPC9	1	0.999	3	10		0	0	0	0	2	8					6056.57	37470.3					7852.08	13585.7	0	0	0	0	1	1				Q2	Q6			Q2	Q6		Q2	Q6
sp|O75592-2|MYCB2_HUMAN	MYCBP2	O75592-2	MYCB2_HUMAN	MYCBP2	4675	Homo sapiens		Isoform 2 of E3 ubiquitin-protein ligase MYCBP2	1	0.999	2	8	sp|O75592|MYCB2_HUMAN	0	8	0	0	0	0		15924											0	1	0	0	0	0	BKI8					BKI8	BKI8	BKI8	BKI8
sp|O75600-2|KBL_HUMAN	GCAT	O75600-2	KBL_HUMAN	GCAT	445	Homo sapiens		Isoform 2 of 2-amino-3-ketobutyrate coenzyme A ligase, mitochondrial	1	0.999	11	47	sp|O75600|KBL_HUMAN	0	0	0	0	9	38					24374.7	359498					14230.3	68549.2	0	0	0	0	1	1				Q2	Q6			Q2	Q6		Q2	Q6
sp|O75608|LYPA1_HUMAN	LYPLA1	O75608	LYPA1_HUMAN	LYPLA1	230	Homo sapiens	1:Experimental evidence at protein level	Acyl-protein thioesterase 1	1	0.999	10	87		0	10	0	12	17	48		54690.7		44137	107221	482984		20176		15715.8	31590.6	108176	0	1	0	1	1	1	BKI8		M7	Q2	Q6	BKI8				M7	Q2	Q6
sp|O75616|ERAL1_HUMAN	ERAL1	O75616	ERAL1_HUMAN	ERAL1	437	Homo sapiens	1:Experimental evidence at protein level	GTPase Era, mitochondrial	1	0.999	12	38		0	0	0	0	11	27					78575.2	290779					20515	46493.9	0	0	0	0	1	1				Q2	Q6			Q2	Q6		Q2	Q6
sp|O75635-2|SPB7_HUMAN	SERPINB7	O75635-2	SPB7_HUMAN	SERPINB7	363	Homo sapiens		Isoform 2 of Serpin B7	1	0.999	7	14	sp|O75635|SPB7_HUMAN	0	5	0	9	0	0		24666.2		28365.6				10270.4		7741.98			0	1	0	1	0	0	BKI8		M7			BKI8		BKI8	BKI8	M7
sp|O75663|TIPRL_HUMAN	TIPRL	O75663	TIPRL_HUMAN	TIPRL	272	Homo sapiens	1:Experimental evidence at protein level	TIP41-like protein	1	0.999	7	23		0	0	0	0	3	20					9599.17	126052					9599.17	33094.8	0	0	0	0	1	1				Q2	Q6			Q2	Q6		Q2	Q6
sp|O75674|TM1L1_HUMAN	TOM1L1	O75674	TM1L1_HUMAN	TOM1L1	476	Homo sapiens	1:Experimental evidence at protein level	TOM1-like protein 1	1	0.999	10	51		0	0	0	0	11	40					57402	279578					16796.6	49786.3	0	0	0	0	1	1				Q2	Q6			Q2	Q6		Q2	Q6
sp|O75694|NU155_HUMAN	NUP155	O75694	NU155_HUMAN	NUP155	1391	Homo sapiens	1:Experimental evidence at protein level	Nuclear pore complex protein Nup155	1	0.999	38	157		0	0	0	1	15	141				23896.7	69160.8	1.27841e+06					20367.6	119567	0	0	0	1	1	1			M7	Q2	Q6		M7	Q2	Q6	M7	Q2	Q6
sp|O75718|CRTAP_HUMAN	CRTAP	O75718	CRTAP_HUMAN	CRTAP	401	Homo sapiens	1:Experimental evidence at protein level	Cartilage-associated protein	1	0.999	34	305		0	0	0	0	87	218					1.04776e+06	5.01364e+06					103980	431423	0	0	0	0	1	1				Q2	Q6			Q2	Q6		Q2	Q6
sp|O75794|CD123_HUMAN	CDC123	O75794	CD123_HUMAN	CDC123	336	Homo sapiens	1:Experimental evidence at protein level	Cell division cycle protein 123 homolog	1	0.999	4	6		0	0	0	0	1	5					8423.36	39672.5							0	0	0	0	1	1				Q2	Q6			Q2	Q6		Q2	Q6
sp|O75817|POP7_HUMAN	POP7	O75817	POP7_HUMAN	POP7	140	Homo sapiens	1:Experimental evidence at protein level	Ribonuclease P protein subunit p20	1	0.999	2	11		0	0	0	0	5	6					21943.5	46272.5					13783.6	18627.4	0	0	0	0	1	1				Q2	Q6			Q2	Q6		Q2	Q6
sp|O75821|EIF3G_HUMAN	EIF3G	O75821	EIF3G_HUMAN	EIF3G	320	Homo sapiens	1:Experimental evidence at protein level	Eukaryotic translation initiation factor 3 subunit G	1	0.999	12	110		10	0	1	1	43	55	17458		3959.1	4097.55	199783	546519	9621.16		4464.4	4620.51	33336.5	61330.3	1	0	1	1	1	1	BKI4					M1	M7	Q2	Q6
sp|O75832|PSD10_HUMAN	PSMD10	O75832	PSD10_HUMAN	PSMD10	226	Homo sapiens	1:Experimental evidence at protein level	26S proteasome non-ATPase regulatory subunit 10	1	0.999	8	41		0	0	0	0	9	32					47513.8	200947					23363.1	44761.7	0	0	0	0	1	1				Q2	Q6			Q2	Q6		Q2	Q6
sp|O75844|FACE1_HUMAN	ZMPSTE24	O75844	FACE1_HUMAN	ZMPSTE24	475	Homo sapiens	1:Experimental evidence at protein level	CAAX prenyl protease 1 homolog	1	0.999	5	7		0	0	0	0	0	7						46170.1							0	0	0	0	0	1					Q6				Q6			Q6
sp|O75874|IDHC_HUMAN	IDH1	O75874	IDHC_HUMAN	IDH1	414	Homo sapiens	1:Experimental evidence at protein level	Isocitrate dehydrogenase [NADP] cytoplasmic	1	0.999	9	33		0	3	0	0	0	30		15819.9				155328		8295.71				34336.9	0	1	0	0	0	1	BKI8				Q6	BKI8	BKI8	BKI8				Q6
sp|O75880|SCO1_HUMAN	SCO1	O75880	SCO1_HUMAN	SCO1	301	Homo sapiens	1:Experimental evidence at protein level	Protein SCO1 homolog, mitochondrial	1	0.999	5	22		0	0	1	0	5	16			1382.65		18477.4	97765.1			1201.14		12369.4	25229.6	0	0	1	0	1	1		M1		Q2	Q6	M1		Q2	Q6	M1
sp|O75891-3|AL1L1_HUMAN	ALDH1L1	O75891-3	AL1L1_HUMAN	ALDH1L1	912	Homo sapiens		Isoform 3 of Cytosolic 10-formyltetrahydrofolate dehydrogenase	0.9999	0.999	2	3	sp|O75891-4|AL1L1_HUMAN, sp|O75891|AL1L1_HUMAN	0	0	0	0	0	3						10067.2							0	0	0	0	0	1					Q6				Q6			Q6
sp|O75934|SPF27_HUMAN	BCAS2	O75934	SPF27_HUMAN	BCAS2	225	Homo sapiens	1:Experimental evidence at protein level	Pre-mRNA-splicing factor SPF27	1	0.999	4	11		0	0	0	0	3	8					16187.5	115070					12537.2	38813.5	0	0	0	0	1	1				Q2	Q6			Q2	Q6		Q2	Q6
sp|O75940|SPF30_HUMAN	SMNDC1	O75940	SPF30_HUMAN	SMNDC1	238	Homo sapiens	1:Experimental evidence at protein level	Survival of motor neuron-related-splicing factor 30	1	0.999	4	29		0	0	0	0	5	24					48443.5	180688					23354.8	58714.6	0	0	0	0	1	1				Q2	Q6			Q2	Q6		Q2	Q6
sp|O75947|ATP5H_HUMAN	ATP5PD	O75947	ATP5H_HUMAN	ATP5PD	161	Homo sapiens	1:Experimental evidence at protein level	ATP synthase subunit d, mitochondrial	1	0.999	22	499		19	48	57	108	95	172	58933.6	455846	204889	991531	1.12806e+06	4.64433e+06	23154.3	96902.8	64325.7	175046	242396	663698	1	1	1	1	1	1
sp|O75955-2|FLOT1_HUMAN	FLOT1	O75955-2	FLOT1_HUMAN	FLOT1	379	Homo sapiens		Isoform 2 of Flotillin-1	0.9997	0.999	2	2	sp|O75955|FLOT1_HUMAN	0	0	0	0	0	2						8250.44							0	0	0	0	0	1					Q6				Q6			Q6
sp|O75964|ATP5L_HUMAN	ATP5MG	O75964	ATP5L_HUMAN	ATP5MG	103	Homo sapiens	1:Experimental evidence at protein level	ATP synthase subunit g, mitochondrial	1	0.999	8	76		0	11	0	23	21	21		53047.4		109881	107526	344015		24074.4		37550.7	45445.3	110455	0	1	0	1	1	1	BKI8		M7	Q2	Q6	BKI8				M7	Q2	Q6
sp|O76003|GLRX3_HUMAN	GLRX3	O76003	GLRX3_HUMAN	GLRX3	335	Homo sapiens	1:Experimental evidence at protein level	Glutaredoxin-3	1	0.999	7	24		0	0	0	0	8	16					37241.5	223457					19706.8	56540.1	0	0	0	0	1	1				Q2	Q6			Q2	Q6		Q2	Q6
sp|O76021|RL1D1_HUMAN	RSL1D1	O76021	RL1D1_HUMAN	RSL1D1	490	Homo sapiens	1:Experimental evidence at protein level	Ribosomal L1 domain-containing protein 1	0.9971	0.999	2	5		0	1	0	0	0	4		22181.9				90536.8							0	1	0	0	0	1	BKI8				Q6	BKI8	BKI8	BKI8				Q6
sp|O76041-2|NEBL_HUMAN	NEBL	O76041-2	NEBL_HUMAN	NEBL	270	Homo sapiens		Isoform 2 of Nebulette	0.996	0.999	2	1		0	0	0	0	0	1						18391.4							0	0	0	0	0	1					Q6				Q6			Q6
sp|O76071|CIAO1_HUMAN	CIAO1	O76071	CIAO1_HUMAN	CIAO1	339	Homo sapiens	1:Experimental evidence at protein level	Probable cytosolic iron-sulfur protein assembly protein CIAO1	1	0.999	19	194		0	0	0	0	89	105					932685	1503504					128138	210547	0	0	0	0	1	1				Q2	Q6			Q2	Q6		Q2	Q6
sp|O76094-2|SRP72_HUMAN	SRP72	O76094-2	SRP72_HUMAN	SRP72	610	Homo sapiens		Isoform 2 of Signal recognition particle subunit SRP72	1	0.999	4	14	sp|O76094|SRP72_HUMAN	0	0	0	0	5	9					8015.28	37357.5					5950.85	23527.9	0	0	0	0	1	1				Q2	Q6			Q2	Q6		Q2	Q6
sp|O76096|CYTF_HUMAN	CST7	O76096	CYTF_HUMAN	CST7	145	Homo sapiens	1:Experimental evidence at protein level	Cystatin-F	1	0.999	3	8		0	0	0	0	2	6					10682.1	59414					10682.1	38017.1	0	0	0	0	1	1				Q2	Q6			Q2	Q6		Q2	Q6
sp|O94768|ST17B_HUMAN	STK17B	O94768	ST17B_HUMAN	STK17B	372	Homo sapiens	1:Experimental evidence at protein level	Serine/threonine-protein kinase 17B	0.9996	0.999	2	3		0	0	0	0	2	1					10026.5	7755.62					6511.71	7755.62	0	0	0	0	1	1				Q2	Q6			Q2	Q6		Q2	Q6
sp|O94776|MTA2_HUMAN	MTA2	O94776	MTA2_HUMAN	MTA2	668	Homo sapiens	1:Experimental evidence at protein level	Metastasis-associated protein MTA2	1	0.999	11	46		4	5	0	1	19	17	6025.25	24968.4		4548.97	72950.3	161875	6584.78	12518.6		4971.41	20179.8	40514.5	1	1	0	1	1	1		BKI4				BKI8				M7	Q2	Q6
sp|O94826|TOM70_HUMAN	TOMM70	O94826	TOM70_HUMAN	TOMM70	608	Homo sapiens	1:Experimental evidence at protein level	Mitochondrial import receptor subunit TOM70	1	0.999	9	24		0	0	0	0	0	24						146292							0	0	0	0	0	1					Q6				Q6			Q6
sp|O94832|MYO1D_HUMAN	MYO1D	O94832	MYO1D_HUMAN	MYO1D	1006	Homo sapiens	1:Experimental evidence at protein level	Unconventional myosin-Id	0.9999	0.999	2	4		2	1	0	0	1	0	2431.28	6600.51			3779.84		2431.28	6600.51					1	1	0	0	1	0		BKI4	BKI4		BKI4	BKI8	BKI8		BKI8		Q2
sp|O94855-2|SC24D_HUMAN	SEC24D	O94855-2	SC24D_HUMAN	SEC24D	1033	Homo sapiens		Isoform 2 of Protein transport protein Sec24D	1	0.999	41	269	sp|O94855|SC24D_HUMAN	0	0	0	0	68	201					428410	2930476					71513.7	308854	0	0	0	0	1	1				Q2	Q6			Q2	Q6		Q2	Q6
sp|O94874-2|UFL1_HUMAN	UFL1	O94874-2	UFL1_HUMAN	UFL1	729	Homo sapiens		Isoform 2 of E3 UFM1-protein ligase 1	1	0.999	3	3	sp|O94874|UFL1_HUMAN	0	0	0	0	0	3						27255.4							0	0	0	0	0	1					Q6				Q6			Q6
sp|O94905|ERLN2_HUMAN	ERLIN2	O94905	ERLN2_HUMAN	ERLIN2	339	Homo sapiens	1:Experimental evidence at protein level	Erlin-2	1	0.999	6	14		0	1	0	0	6	7		5235.68			25419.2	47542.8		5877.96			8443.2	17191.3	0	1	0	0	1	1	BKI8			Q2	Q6	BKI8	BKI8				Q2	Q6
sp|O94919|ENDD1_HUMAN	ENDOD1	O94919	ENDD1_HUMAN	ENDOD1	500	Homo sapiens	1:Experimental evidence at protein level	Endonuclease domain-containing 1 protein	1	0.999	8	31		0	6	0	5	3	17		50252.9		27959.4	15836.5	139578		22602.5		12327.1	8775.01	28392.1	0	1	0	1	1	1	BKI8		M7	Q2	Q6	BKI8				M7	Q2	Q6
sp|O94925-3|GLSK_HUMAN	GLS	O94925-3	GLSK_HUMAN	GLS	598	Homo sapiens		Isoform 3 of Glutaminase kidney isoform, mitochondrial	1	0.999	10	17	sp|O94925|GLSK_HUMAN	0	1	0	0	0	16		29098.2				98391.2							0	1	0	0	0	1	BKI8				Q6	BKI8	BKI8	BKI8				Q6
sp|O94952-1|FBX21_HUMAN	FBXO21	O94952-1	FBX21_HUMAN	FBXO21	621	Homo sapiens		Isoform 2 of F-box only protein 21	1	0.999	4	12	sp|O94952|FBX21_HUMAN	0	0	0	0	8	4					59148.2	55413.3					38922.9	49065.3	0	0	0	0	1	1				Q2	Q6			Q2	Q6		Q2	Q6
sp|O95084|PRS23_HUMAN	PRSS23	O95084	PRS23_HUMAN	PRSS23	383	Homo sapiens	1:Experimental evidence at protein level	Serine protease 23	1	0.999	4	30		0	0	0	0	17	13					55932.8	89519.2					26429.9	41893.7	0	0	0	0	1	1				Q2	Q6			Q2	Q6		Q2	Q6
sp|O95139|NDUB6_HUMAN	NDUFB6	O95139	NDUB6_HUMAN	NDUFB6	128	Homo sapiens	1:Experimental evidence at protein level	NADH dehydrogenase [ubiquinone] 1 beta subcomplex subunit 6	1	0.999	6	67		10	1	9	3	11	33	38374.4	11167.5	38617.8	22066.7	49613.3	507510	18270.2		22572.2	11970.7	50470.4	266046	1	1	1	1	1	1
sp|O95147|DUS14_HUMAN	DUSP14	O95147	DUS14_HUMAN	DUSP14	198	Homo sapiens	1:Experimental evidence at protein level	Dual specificity protein phosphatase 14	1	0.999	4	18		0	8	0	10	0	0		92257.5		70847.5				79918.3		48980.4			0	1	0	1	0	0	BKI8		M7			BKI8		BKI8	BKI8	M7
sp|O95159|ZFPL1_HUMAN	ZFPL1	O95159	ZFPL1_HUMAN	ZFPL1	310	Homo sapiens	1:Experimental evidence at protein level	Zinc finger protein-like 1	1	0.999	3	7		0	0	0	0	5	2					13420.5	12792.6					6695.42	8064	0	0	0	0	1	1				Q2	Q6			Q2	Q6		Q2	Q6
sp|O95163|ELP1_HUMAN	ELP1	O95163	ELP1_HUMAN	ELP1	1332	Homo sapiens	1:Experimental evidence at protein level	Elongator complex protein 1	1	0.999	56	267		0	0	0	0	59	208					371887	2.30648e+06					40391.8	143022	0	0	0	0	1	1				Q2	Q6			Q2	Q6		Q2	Q6
sp|O95168|NDUB4_HUMAN	NDUFB4	O95168	NDUB4_HUMAN	NDUFB4	129	Homo sapiens	1:Experimental evidence at protein level	NADH dehydrogenase [ubiquinone] 1 beta subcomplex subunit 4	1	0.999	7	49		0	2	8	6	8	25		10425.3	18712	20487.3	36237	402110		10425.3	14244.7	20487.3	26178.6	149170	0	1	1	1	1	1	BKI8	M1	M7	Q2	Q6
sp|O95169-3|NDUB8_HUMAN	NDUFB8	O95169-3	NDUB8_HUMAN	NDUFB8	155	Homo sapiens		Isoform 3 of NADH dehydrogenase [ubiquinone] 1 beta subcomplex subunit 8, mitochondrial	1	0.999	6	13	sp|O95169|NDUB8_HUMAN	0	0	0	0	0	13						164209							0	0	0	0	0	1					Q6				Q6			Q6
sp|O95171-2|SCEL_HUMAN	SCEL	O95171-2	SCEL_HUMAN	SCEL	668	Homo sapiens		Isoform 2 of Sciellin	1	0.999	3	7	sp|O95171-3|SCEL_HUMAN, sp|O95171|SCEL_HUMAN	0	1	0	5	1	0		5116.87		8311.57	3643.25			5116.87		4182.52			0	1	0	1	1	0	BKI8		M7	Q2		BKI8			BKI8	M7	Q2
sp|O95182|NDUA7_HUMAN	NDUFA7	O95182	NDUA7_HUMAN	NDUFA7	113	Homo sapiens	1:Experimental evidence at protein level	NADH dehydrogenase [ubiquinone] 1 alpha subcomplex subunit 7	1	0.999	11	107		3	4	19	9	11	61	5379.3	14741.9	40857	37991.9	52580.5	1.08701e+06	6677.68	12211.5	11334.6	19023.6	15922.6	161319	1	1	1	1	1	1
sp|O95199-2|RCBT2_HUMAN	RCBTB2	O95199-2	RCBT2_HUMAN	RCBTB2	527	Homo sapiens		Isoform 2 of RCC1 and BTB domain-containing protein 2	0.994	0.9985	2	1	sp|O95199|RCBT2_HUMAN	0	0	0	0	0	1						8063.79							0	0	0	0	0	1					Q6				Q6			Q6
sp|O95202|LETM1_HUMAN	LETM1	O95202	LETM1_HUMAN	LETM1	739	Homo sapiens	1:Experimental evidence at protein level	Mitochondrial proton/calcium exchanger protein	1	0.999	7	18		0	0	0	0	9	9					37531.7	49468.9					14667.1	19971.6	0	0	0	0	1	1				Q2	Q6			Q2	Q6		Q2	Q6
sp|O95210|STBD1_HUMAN	STBD1	O95210	STBD1_HUMAN	STBD1	358	Homo sapiens	1:Experimental evidence at protein level	Starch-binding domain-containing protein 1	1	0.999	3	4		0	0	1	0	0	3			31319.2			14828.7							0	0	1	0	0	1		M1			Q6	M1			Q6	M1	M1
sp|O95249|GOSR1_HUMAN	GOSR1	O95249	GOSR1_HUMAN	GOSR1	250	Homo sapiens	1:Experimental evidence at protein level	Golgi SNAP receptor complex member 1	1	0.999	2	14		3	0	1	0	5	5	5694.63		2874.89		12659.6	57241.8	5694.63		2874.89		12659.6	34292.6	1	0	1	0	1	1	BKI4		BKI4			M1		Q2	Q6	M1
sp|O95260-2|ATE1_HUMAN	ATE1	O95260-2	ATE1_HUMAN	ATE1	518	Homo sapiens		Isoform ATE1-2 of Arginyl-tRNA--protein transferase 1	1	0.999	15	38		0	0	0	0	5	33					21899.8	242062					7033.65	31978.8	0	0	0	0	1	1				Q2	Q6			Q2	Q6		Q2	Q6
sp|O95274|LYPD3_HUMAN	LYPD3	O95274	LYPD3_HUMAN	LYPD3	346	Homo sapiens	1:Experimental evidence at protein level	Ly6/PLAUR domain-containing protein 3	1	0.999	3	12		0	6	0	6	0	0		39711.2		22049.3				25354.9		16277.4			0	1	0	1	0	0	BKI8		M7			BKI8		BKI8	BKI8	M7
sp|O95292|VAPB_HUMAN	VAPB	O95292	VAPB_HUMAN	VAPB	243	Homo sapiens	1:Experimental evidence at protein level	Vesicle-associated membrane protein-associated protein B/C	1	0.999	7	27		0	0	0	0	3	24					16949.3	98101					9282.74	41971.1	0	0	0	0	1	1				Q2	Q6			Q2	Q6		Q2	Q6
sp|O95295|SNAPN_HUMAN	SNAPIN	O95295	SNAPN_HUMAN	SNAPIN	136	Homo sapiens	1:Experimental evidence at protein level	SNARE-associated protein Snapin	1	0.999	2	10		0	0	0	0	5	5					15158.3	39296.2					15158.3	27503.6	0	0	0	0	1	1				Q2	Q6			Q2	Q6		Q2	Q6
sp|O95298-2|NDUC2_HUMAN	NDUFC2	O95298-2	NDUC2_HUMAN	NDUFC2	96	Homo sapiens		Isoform 4 of NADH dehydrogenase [ubiquinone] 1 subunit C2	1	0.999	4	8	sp|O95298|NDUC2_HUMAN	0	0	1	0	0	7			1823.95			75999.8			1823.95			23422.7	0	0	1	0	0	1		M1			Q6	M1			Q6	M1	M1
sp|O95299|NDUAA_HUMAN	NDUFA10	O95299	NDUAA_HUMAN	NDUFA10	355	Homo sapiens	1:Experimental evidence at protein level	NADH dehydrogenase [ubiquinone] 1 alpha subcomplex subunit 10, mitochondrial	1	0.999	12	61		0	0	0	0	23	38					124417	379332					25771.7	49989	0	0	0	0	1	1				Q2	Q6			Q2	Q6		Q2	Q6
sp|O95302|FKBP9_HUMAN	FKBP9	O95302	FKBP9_HUMAN	FKBP9	570	Homo sapiens	1:Experimental evidence at protein level	Peptidyl-prolyl cis-trans isomerase FKBP9	1	0.999	43	847		0	0	0	4	199	644				16546.7	2.59543e+06	18051132				16908.3	176060	1.15734e+06	0	0	0	1	1	1			M7	Q2	Q6		M7	Q2	Q6	M7	Q2	Q6
sp|O95336|6PGL_HUMAN	PGLS	O95336	6PGL_HUMAN	PGLS	258	Homo sapiens	1:Experimental evidence at protein level	6-phosphogluconolactonase	1	0.999	6	11		0	2	0	0	1	8		6960.84			7111.96	49670.4					7111.96	21210.3	0	1	0	0	1	1	BKI8			Q2	Q6	BKI8	BKI8				Q2	Q6
sp|O95352-2|ATG7_HUMAN	ATG7	O95352-2	ATG7_HUMAN	ATG7	676	Homo sapiens		Isoform 2 of Ubiquitin-like modifier-activating enzyme ATG7	1	0.999	2	5	sp|O95352-3|ATG7_HUMAN, sp|O95352|ATG7_HUMAN	0	0	0	0	1	4					3323.4	17440.5					3375.83	8719.2	0	0	0	0	1	1				Q2	Q6			Q2	Q6		Q2	Q6
sp|O95361|TRI16_HUMAN	TRIM16	O95361	TRI16_HUMAN	TRIM16	564	Homo sapiens	1:Experimental evidence at protein level	Tripartite motif-containing protein 16	1	0.999	13	43		0	0	0	0	9	34					34735.4	221037					20668.9	47208.1	0	0	0	0	1	1				Q2	Q6			Q2	Q6		Q2	Q6
sp|O95372|LYPA2_HUMAN	LYPLA2	O95372	LYPA2_HUMAN	LYPLA2	231	Homo sapiens	1:Experimental evidence at protein level	Acyl-protein thioesterase 2	1	0.999	8	21		0	0	0	0	1	20					7345.41	153395					7345.41	34025.6	0	0	0	0	1	1				Q2	Q6			Q2	Q6		Q2	Q6
sp|O95373|IPO7_HUMAN	IPO7	O95373	IPO7_HUMAN	IPO7	1038	Homo sapiens	1:Experimental evidence at protein level	Importin-7	1	0.999	31	189		0	0	0	0	74	115					639160	1.4361e+06					102859	193717	0	0	0	0	1	1				Q2	Q6			Q2	Q6		Q2	Q6
sp|O95394-4|AGM1_HUMAN	PGM3	O95394-4	AGM1_HUMAN	PGM3	570	Homo sapiens		Isoform 3 of Phosphoacetylglucosamine mutase	0.9998	0.9985	2	3	sp|O95394|AGM1_HUMAN	0	0	0	0	0	3						65060.6							0	0	0	0	0	1					Q6				Q6			Q6
sp|O95400|CD2B2_HUMAN	CD2BP2	O95400	CD2B2_HUMAN	CD2BP2	341	Homo sapiens	1:Experimental evidence at protein level	CD2 antigen cytoplasmic tail-binding protein 2	1	0.999	5	16		0	0	0	0	10	6					63757	56065.9					17915.6	24228.4	0	0	0	0	1	1				Q2	Q6			Q2	Q6		Q2	Q6
sp|O95429|BAG4_HUMAN	BAG4	O95429	BAG4_HUMAN	BAG4	457	Homo sapiens	1:Experimental evidence at protein level	BAG family molecular chaperone regulator 4	1	0.999	12	81		0	0	0	0	33	48					197583	593448					48083	120071	0	0	0	0	1	1				Q2	Q6			Q2	Q6		Q2	Q6
sp|O95433-2|AHSA1_HUMAN	AHSA1	O95433-2	AHSA1_HUMAN	AHSA1	288	Homo sapiens		Isoform 2 of Activator of 90 kDa heat shock protein ATPase homolog 1	1	0.999	2	4	sp|O95433|AHSA1_HUMAN	0	0	0	0	0	4						24989							0	0	0	0	0	1					Q6				Q6			Q6
sp|O95456-2|PSMG1_HUMAN	PSMG1	O95456-2	PSMG1_HUMAN	PSMG1	267	Homo sapiens		Isoform 2 of Proteasome assembly chaperone 1	1	0.999	10	50	sp|O95456|PSMG1_HUMAN	0	0	0	0	19	31					126453	318533					35921	78238	0	0	0	0	1	1				Q2	Q6			Q2	Q6		Q2	Q6
sp|O95470|SGPL1_HUMAN	SGPL1	O95470	SGPL1_HUMAN	SGPL1	568	Homo sapiens	1:Experimental evidence at protein level	Sphingosine-1-phosphate lyase 1	1	0.999	2	7		0	0	0	0	5	2					5271.91	10640.1					5271.91	6518.13	0	0	0	0	1	1				Q2	Q6			Q2	Q6		Q2	Q6
sp|O95486|SC24A_HUMAN	SEC24A	O95486	SC24A_HUMAN	SEC24A	1093	Homo sapiens	1:Experimental evidence at protein level	Protein transport protein Sec24A	1	0.999	26	117		0	0	0	0	33	84					169225	1.105e+06					30119.9	122678	0	0	0	0	1	1				Q2	Q6			Q2	Q6		Q2	Q6
sp|O95487-2|SC24B_HUMAN	SEC24B	O95487-2	SC24B_HUMAN	SEC24B	1233	Homo sapiens		Isoform 2 of Protein transport protein Sec24B	1	0.999	37	211	sp|O95487-3|SC24B_HUMAN, sp|O95487|SC24B_HUMAN	0	0	0	0	54	157					199051	1.87967e+06					28088.9	135758	0	0	0	0	1	1				Q2	Q6			Q2	Q6		Q2	Q6
sp|O95563|MPC2_HUMAN	MPC2	O95563	MPC2_HUMAN	MPC2	127	Homo sapiens	1:Experimental evidence at protein level	Mitochondrial pyruvate carrier 2	1	0.999	2	6		0	0	0	0	0	6						20737.9							0	0	0	0	0	1					Q6				Q6			Q6
sp|O95571|ETHE1_HUMAN	ETHE1	O95571	ETHE1_HUMAN	ETHE1	254	Homo sapiens	1:Experimental evidence at protein level	Persulfide dioxygenase ETHE1, mitochondrial	1	0.999	10	58		0	0	0	0	13	45					95434.2	659279					27432	135910	0	0	0	0	1	1				Q2	Q6			Q2	Q6		Q2	Q6
sp|O95573|ACSL3_HUMAN	ACSL3	O95573	ACSL3_HUMAN	ACSL3	720	Homo sapiens	1:Experimental evidence at protein level	Fatty acid CoA ligase Acsl3	1	0.999	13	43		0	0	0	0	22	21					119550	183523					24082.9	31697.8	0	0	0	0	1	1				Q2	Q6			Q2	Q6		Q2	Q6
sp|O95685|PPR3D_HUMAN	PPP1R3D	O95685	PPR3D_HUMAN	PPP1R3D	299	Homo sapiens	1:Experimental evidence at protein level	Protein phosphatase 1 regulatory subunit 3D	1	0.999	3	8		0	0	0	0	4	4					16394.2	28624.3					8646.05	18774.8	0	0	0	0	1	1				Q2	Q6			Q2	Q6		Q2	Q6
sp|O95749-2|GGPPS_HUMAN	GGPS1	O95749-2	GGPPS_HUMAN	GGPS1	246	Homo sapiens		Isoform 2 of Geranylgeranyl pyrophosphate synthase	1	0.999	4	10	sp|O95749|GGPPS_HUMAN	0	0	0	0	1	9					6407.06	46345.8							0	0	0	0	1	1				Q2	Q6			Q2	Q6		Q2	Q6
sp|O95758-1|PTBP3_HUMAN	PTBP3	O95758-1	PTBP3_HUMAN	PTBP3	521	Homo sapiens		Isoform 1 of Polypyrimidine tract-binding protein 3	0.9999	0.999	21	4		0	0	0	0	0	4						7204.98							0	0	0	0	0	1					Q6				Q6			Q6
sp|O95758-5|PTBP3_HUMAN	PTBP3	O95758-5	PTBP3_HUMAN	PTBP3	555	Homo sapiens		Isoform 5 of Polypyrimidine tract-binding protein 3	0.9999	0.9988	21	1	sp|O95758|PTBP3_HUMAN	0	0	0	0	0	1						8418.49							0	0	0	0	0	1					Q6				Q6			Q6
sp|O95758-6|PTBP3_HUMAN	PTBP3	O95758-6	PTBP3_HUMAN	PTBP3	524	Homo sapiens		Isoform 6 of Polypyrimidine tract-binding protein 3	1	0.999	22	162		0	0	0	0	69	93					334459	819730					44533.4	84205.4	0	0	0	0	1	1				Q2	Q6			Q2	Q6		Q2	Q6
sp|O95777|LSM8_HUMAN	LSM8	O95777	LSM8_HUMAN	LSM8	96	Homo sapiens	1:Experimental evidence at protein level	U6 snRNA-associated Sm-like protein LSm8	1	0.999	8	66		0	0	0	0	18	48					165263	669302					39235.8	115845	0	0	0	0	1	1				Q2	Q6			Q2	Q6		Q2	Q6
sp|O95782-2|AP2A1_HUMAN	AP2A1	O95782-2	AP2A1_HUMAN	AP2A1	955	Homo sapiens		Isoform B of AP-2 complex subunit alpha-1	0.9975	0.999	2	3	sp|O95782|AP2A1_HUMAN	0	1	0	1	1	0		6687.65		2385.33	5733.58			6687.65		2385.33			0	1	0	1	1	0	BKI8		M7	Q2		BKI8			BKI8	M7	Q2
sp|O95793-2|STAU1_HUMAN	STAU1	O95793-2	STAU1_HUMAN	STAU1	496	Homo sapiens		Isoform Short of Double-stranded RNA-binding protein Staufen homolog 1	1	0.999	27	144	sp|O95793|STAU1_HUMAN	0	0	0	0	82	62					635754	794054					56718.5	68289.4	0	0	0	0	1	1				Q2	Q6			Q2	Q6		Q2	Q6
sp|O95816|BAG2_HUMAN	BAG2	O95816	BAG2_HUMAN	BAG2	211	Homo sapiens	1:Experimental evidence at protein level	BAG family molecular chaperone regulator 2	1	0.999	7	25		0	0	0	0	8	17					50682.6	160277					12521.9	49129.4	0	0	0	0	1	1				Q2	Q6			Q2	Q6		Q2	Q6
sp|O95817|BAG3_HUMAN	BAG3	O95817	BAG3_HUMAN	BAG3	575	Homo sapiens	1:Experimental evidence at protein level	BAG family molecular chaperone regulator 3	1	0.999	2	6		0	6	0	0	0	0		18195.2											0	1	0	0	0	0	BKI8					BKI8	BKI8	BKI8	BKI8
sp|O95825|QORL1_HUMAN	CRYZL1	O95825	QORL1_HUMAN	CRYZL1	349	Homo sapiens	1:Experimental evidence at protein level	Quinone oxidoreductase-like protein 1	1	0.999	3	4		0	0	0	0	0	4						49340.3							0	0	0	0	0	1					Q6				Q6			Q6
sp|O95831|AIFM1_HUMAN	AIFM1	O95831	AIFM1_HUMAN	AIFM1	613	Homo sapiens	1:Experimental evidence at protein level	Apoptosis-inducing factor 1, mitochondrial	1	0.999	20	106		0	0	0	0	38	68					244782	756678					46800	97827.9	0	0	0	0	1	1				Q2	Q6			Q2	Q6		Q2	Q6
sp|O95865|DDAH2_HUMAN	DDAH2	O95865	DDAH2_HUMAN	DDAH2	285	Homo sapiens	1:Experimental evidence at protein level	N(G),N(G)-dimethylarginine dimethylaminohydrolase 2	1	0.999	7	31		0	19	0	12	0	0		177659		53501.1				72239		23430.7			0	1	0	1	0	0	BKI8		M7			BKI8		BKI8	BKI8	M7
sp|O95867|LY66C_HUMAN	LY6G6C	O95867	LY66C_HUMAN	LY6G6C	125	Homo sapiens	1:Experimental evidence at protein level	Lymphocyte antigen 6 complex locus protein G6c	1	0.999	4	36		0	16	0	20	0	0		240723		170425				76211.8		40863.8			0	1	0	1	0	0	BKI8		M7			BKI8		BKI8	BKI8	M7
sp|O95870|ABHGA_HUMAN	ABHD16A	O95870	ABHGA_HUMAN	ABHD16A	558	Homo sapiens	1:Experimental evidence at protein level	Phosphatidylserine lipase ABHD16A	0.9999	0.999	2	5		0	0	0	0	3	2					12009.5	4759.31					6777.93	4759.31	0	0	0	0	1	1				Q2	Q6			Q2	Q6		Q2	Q6
sp|O95881|TXD12_HUMAN	TXNDC12	O95881	TXD12_HUMAN	TXNDC12	172	Homo sapiens	1:Experimental evidence at protein level	Thioredoxin domain-containing protein 12	1	0.999	6	53		0	2	0	0	22	29		4589.65			188785	503258		4669.57			33858.4	84558.2	0	1	0	0	1	1	BKI8			Q2	Q6	BKI8	BKI8				Q2	Q6
sp|O95900|TRUB2_HUMAN	TRUB2	O95900	TRUB2_HUMAN	TRUB2	331	Homo sapiens	1:Experimental evidence at protein level	Pseudouridylate synthase TRUB2, mitochondrial	1	0.999	6	11		0	0	0	0	2	9					11324.2	57575					5311.38	14989.4	0	0	0	0	1	1				Q2	Q6			Q2	Q6		Q2	Q6
sp|O95983-2|MBD3_HUMAN	MBD3	O95983-2	MBD3_HUMAN	MBD3	259	Homo sapiens		Isoform 2 of Methyl-CpG-binding domain protein 3	1	0.999	2	3	sp|O95983|MBD3_HUMAN	0	0	0	0	0	3						31328.5							0	0	0	0	0	1					Q6				Q6			Q6
sp|O95994|AGR2_HUMAN	AGR2	O95994	AGR2_HUMAN	AGR2	175	Homo sapiens	1:Experimental evidence at protein level	Anterior gradient protein 2 homolog	1	0.999	10	74		0	6	1	0	18	49		39339.1	2243.3		96986.5	963157		12919.2	2727.05		21584.3	152767	0	1	1	0	1	1	BKI8	M1		Q2	Q6		BKI8			M1
sp|O96000|NDUBA_HUMAN	NDUFB10	O96000	NDUBA_HUMAN	NDUFB10	172	Homo sapiens	1:Experimental evidence at protein level	NADH dehydrogenase [ubiquinone] 1 beta subcomplex subunit 10	1	0.999	15	92		0	4	0	4	36	48		17576.9		14630	186545	870092		8932.09		9907.25	35226.8	131389	0	1	0	1	1	1	BKI8		M7	Q2	Q6	BKI8				M7	Q2	Q6
sp|O96006|ZBED1_HUMAN	ZBED1	O96006	ZBED1_HUMAN	ZBED1	694	Homo sapiens	1:Experimental evidence at protein level	E3 SUMO-protein ligase ZBED1	0.9998	0.9983	2	2		0	0	0	0	0	2						11074.4							0	0	0	0	0	1					Q6				Q6			Q6
sp|O96007|MOC2B_HUMAN	MOCS2	O96007	MOC2B_HUMAN	MOCS2	188	Homo sapiens	1:Experimental evidence at protein level	Molybdopterin synthase catalytic subunit	1	0.999	2	4		0	0	0	0	0	4						20774.4							0	0	0	0	0	1					Q6				Q6			Q6
sp|O96008|TOM40_HUMAN	TOMM40	O96008	TOM40_HUMAN	TOMM40	361	Homo sapiens	1:Experimental evidence at protein level	Mitochondrial import receptor subunit TOM40 homolog	1	0.999	4	11		0	0	0	0	1	10					5994.91	87877.6					6570.76	17920.8	0	0	0	0	1	1				Q2	Q6			Q2	Q6		Q2	Q6
sp|O96019|ACL6A_HUMAN	ACTL6A	O96019	ACL6A_HUMAN	ACTL6A	429	Homo sapiens	1:Experimental evidence at protein level	Actin-like protein 6A	1	0.999	29	404		8	1	0	0	191	204	17154.3	4731.59			2.09375e+06	3.18976e+06	5884.23	7887.69			167868	248716	1	1	0	0	1	1		BKI4	BKI4			BKI8	BKI8				Q2	Q6
sp|P00167-2|CYB5_HUMAN	CYB5A	P00167-2	CYB5_HUMAN	CYB5A	98	Homo sapiens		Isoform 2 of Cytochrome b5	1	0.999	6	83	sp|P00167|CYB5_HUMAN	0	3	5	24	21	30		9930.81	14102.6	114620	124999	361974		10876.2	5734.68	21348.2	24456.5	59125.7	0	1	1	1	1	1	BKI8	M1	M7	Q2	Q6
sp|P00338-2|LDHA_HUMAN	LDHA	P00338-2	LDHA_HUMAN	LDHA	274	Homo sapiens		Isoform 2 of L-lactate dehydrogenase A chain	0	0.999	11	11	sp|P00338-5|LDHA_HUMAN	0	2	0	3	3	3		15175.2		12392.3	13283.7	37719.5		15175.2		12392.3	13283.7	37719.5	0	1	0	1	1	1	BKI8		M7	Q2	Q6	BKI8				M7	Q2	Q6
sp|P00338-3|LDHA_HUMAN	LDHA	P00338-3	LDHA_HUMAN	LDHA	361	Homo sapiens		Isoform 3 of L-lactate dehydrogenase A chain	1	0.999	16	53	sp|P00338|LDHA_HUMAN	0	3	0	4	12	34		12476.8		13007.9	39295.3	332535		13096.4		7948.11	9811.01	46910.9	0	1	0	1	1	1	BKI8		M7	Q2	Q6	BKI8				M7	Q2	Q6
sp|P00352|AL1A1_HUMAN	ALDH1A1	P00352	AL1A1_HUMAN	ALDH1A1	501	Homo sapiens	1:Experimental evidence at protein level	Aldehyde dehydrogenase 1A1	1	0.999	30	127		0	0	0	0	49	78					394991	956686					45960.8	101093	0	0	0	0	1	1				Q2	Q6			Q2	Q6		Q2	Q6
sp|P00367|DHE3_HUMAN	GLUD1	P00367	DHE3_HUMAN	GLUD1	558	Homo sapiens	1:Experimental evidence at protein level	Glutamate dehydrogenase 1, mitochondrial	1	0.999	11	26		0	0	0	1	3	22				2967.07	11464	207426				4189.62	6996.33	24710.4	0	0	0	1	1	1			M7	Q2	Q6		M7	Q2	Q6	M7	Q2	Q6
sp|P00387-2|NB5R3_HUMAN	CYB5R3	P00387-2	NB5R3_HUMAN	CYB5R3	278	Homo sapiens		Isoform 2 of NADH-cytochrome b5 reductase 3	1	0.999	6	18	sp|P00387-3|NB5R3_HUMAN, sp|P00387|NB5R3_HUMAN	0	0	0	0	5	13					8967.12	106980					8967.12	35289.4	0	0	0	0	1	1				Q2	Q6			Q2	Q6		Q2	Q6
sp|P00390-2|GSHR_HUMAN	GSR	P00390-2	GSHR_HUMAN	GSR	479	Homo sapiens		Isoform Cytoplasmic of Glutathione reductase, mitochondrial	1	0.999	13	56	sp|P00390-3|GSHR_HUMAN, sp|P00390-4|GSHR_HUMAN, sp|P00390-5|GSHR_HUMAN, sp|P00390|GSHR_HUMAN	0	0	0	0	22	34					65816.4	232945					18097.3	39631.3	0	0	0	0	1	1				Q2	Q6			Q2	Q6		Q2	Q6
sp|P00403|COX2_HUMAN	MT-CO2	P00403	COX2_HUMAN	MT-CO2	227	Homo sapiens	1:Experimental evidence at protein level	Cytochrome c oxidase subunit 2	1	0.999	4	31		0	0	0	0	15	16					37166.8	177223					23445.5	67915.9	0	0	0	0	1	1				Q2	Q6			Q2	Q6		Q2	Q6
sp|P00441|SODC_HUMAN	SOD1	P00441	SODC_HUMAN	SOD1	154	Homo sapiens	1:Experimental evidence at protein level	Superoxide dismutase [Cu-Zn]	1	0.999	8	80		4	29	8	18	2	19	16568.9	372045	22935.4	138567	10817.9	242659	12925	103856	12610.2	50340.2	10817.9	88981.1	1	1	1	1	1	1
sp|P00450|CERU_HUMAN	CP	P00450	CERU_HUMAN	CP	1065	Homo sapiens	1:Experimental evidence at protein level	Ceruloplasmin	1	0.999	4	17		0	1	0	16	0	0		6503.36		41837.4				6599.03		12359.5			0	1	0	1	0	0	BKI8		M7			BKI8		BKI8	BKI8	M7
sp|P00491|PNPH_HUMAN	PNP	P00491	PNPH_HUMAN	PNP	289	Homo sapiens	1:Experimental evidence at protein level	Purine nucleoside phosphorylase	1	0.999	15	84		0	43	0	40	0	1		297105		259294		8803.76		27654.7		41840.5		13474.4	0	1	0	1	0	1	BKI8		M7		Q6	BKI8		BKI8		M7		Q6
sp|P00492|HPRT_HUMAN	HPRT1	P00492	HPRT_HUMAN	HPRT1	218	Homo sapiens	1:Experimental evidence at protein level	Hypoxanthine-guanine phosphoribosyltransferase	1	0.999	12	55		0	3	0	1	30	21		6623.16		4859.52	177942	579797		12341.4		9055.06	32750.1	39760.4	0	1	0	1	1	1	BKI8		M7	Q2	Q6	BKI8				M7	Q2	Q6
sp|P00505|AATM_HUMAN	GOT2	P00505	AATM_HUMAN	GOT2	430	Homo sapiens	1:Experimental evidence at protein level	Aspartate aminotransferase, mitochondrial	1	0.999	9	18		0	1	0	0	0	17		6821.13				133884		6821.13				25382.7	0	1	0	0	0	1	BKI8				Q6	BKI8	BKI8	BKI8				Q6
sp|P00533|EGFR_HUMAN	EGFR	P00533	EGFR_HUMAN	EGFR	1210	Homo sapiens	1:Experimental evidence at protein level	Epidermal growth factor receptor	1	0.999	3	5		0	0	0	0	0	5						24974.1							0	0	0	0	0	1					Q6				Q6			Q6
sp|P00558|PGK1_HUMAN	PGK1	P00558	PGK1_HUMAN	PGK1	417	Homo sapiens	1:Experimental evidence at protein level	Phosphoglycerate kinase 1	1	0.999	23	121		0	54	3	24	1	39		380516	6462.16	89413.9	3999.39	404052		47983.8	5465.98	15488	7089.81	66132.1	0	1	1	1	1	1	BKI8	M1	M7	Q2	Q6
sp|P00918|CAH2_HUMAN	CA2	P00918	CAH2_HUMAN	CA2	260	Homo sapiens	1:Experimental evidence at protein level	Carbonic anhydrase 2	1	0.999	2	8		0	0	0	0	8	0					20470.2								0	0	0	0	1	0				Q2				Q2			Q2
sp|P00966|ASSY_HUMAN	ASS1	P00966	ASSY_HUMAN	ASS1	412	Homo sapiens	1:Experimental evidence at protein level	Argininosuccinate synthase	1	0.999	5	9		0	2	0	0	0	7		17933.5				51257.9							0	1	0	0	0	1	BKI8				Q6	BKI8	BKI8	BKI8				Q6
sp|P00973-2|OAS1_HUMAN	OAS1	P00973-2	OAS1_HUMAN	OAS1	364	Homo sapiens		Isoform p42 of 2'-5'-oligoadenylate synthase 1	1	0.999	2	2	sp|P00973-3|OAS1_HUMAN, sp|P00973-4|OAS1_HUMAN, sp|P00973|OAS1_HUMAN	0	0	0	0	0	2						16542.1							0	0	0	0	0	1					Q6				Q6			Q6
sp|P01023|A2MG_HUMAN	A2M	P01023	A2MG_HUMAN	A2M	1474	Homo sapiens	1:Experimental evidence at protein level	Alpha-2-macroglobulin	1	0.999	11	34		0	0	0	34	0	0				102648									0	0	0	1	0	0			M7				M7			M7
sp|P01034|CYTC_HUMAN	CST3	P01034	CYTC_HUMAN	CST3	146	Homo sapiens	1:Experimental evidence at protein level	Cystatin-C	1	0.999	2	20		0	0	0	0	5	15					14959.7	85376.7					8904.51	29405.1	0	0	0	0	1	1				Q2	Q6			Q2	Q6		Q2	Q6
sp|P01036|CYTS_HUMAN	CST4	P01036	CYTS_HUMAN	CST4	141	Homo sapiens	1:Experimental evidence at protein level	Cystatin-S	1	0.999	3	7		0	7	0	0	0	0		44357.2											0	1	0	0	0	0	BKI8					BKI8	BKI8	BKI8	BKI8
sp|P01037|CYTN_HUMAN	CST1	P01037	CYTN_HUMAN	CST1	141	Homo sapiens	1:Experimental evidence at protein level	Cystatin-SN	0.996	0.999	2	2		0	2	0	0	0	0		11700.1											0	1	0	0	0	0	BKI8					BKI8	BKI8	BKI8	BKI8
sp|P01040|CYTA_HUMAN	CSTA	P01040	CYTA_HUMAN	CSTA	98	Homo sapiens	1:Experimental evidence at protein level	Cystatin-A	1	0.999	11	283		49	114	32	60	14	14	353402	2945919	116485	1.0396e+06	83726.6	114520	129438	823911	44856.4	331151	34860.6	48377.2	1	1	1	1	1	1
sp|P01116-2|RASK_HUMAN	KRAS	P01116-2	RASK_HUMAN	KRAS	188	Homo sapiens		Isoform 2B of GTPase KRas	1	0.999	5	28		0	5	2	1	8	12		29297.7	4936.11	6493.69	35649.7	111518		19969.6	4936.11	6493.69	24269.2	34739.2	0	1	1	1	1	1	BKI8	M1	M7	Q2	Q6
sp|P01130-2|LDLR_HUMAN	LDLR	P01130-2	LDLR_HUMAN	LDLR	682	Homo sapiens		Isoform 2 of Low-density lipoprotein receptor	1	0.999	2	4	sp|P01130-3|LDLR_HUMAN, sp|P01130-4|LDLR_HUMAN, sp|P01130-5|LDLR_HUMAN, sp|P01130-6|LDLR_HUMAN, sp|P01130|LDLR_HUMAN	0	0	0	0	0	4						28899.2							0	0	0	0	0	1					Q6				Q6			Q6
sp|P01619|KV320_HUMAN	IGKV3-20	P01619	KV320_HUMAN	IGKV3-20	116	Homo sapiens	1:Experimental evidence at protein level	Immunoglobulin kappa variable 3-20	1	0.999	3	10		0	1	0	9	0	0		22473.1		42936.9				22473.1		23647.5			0	1	0	1	0	0	BKI8		M7			BKI8		BKI8	BKI8	M7
sp|P01834|IGKC_HUMAN	IGKC	P01834	IGKC_HUMAN	IGKC	107	Homo sapiens	1:Experimental evidence at protein level	Immunoglobulin kappa constant	1	0.999	12	230		6	89	12	122	1	0	13014.1	1.07628e+06	28877.6	1.69485e+06	5311.81		13939.8	118747	18688.5	114065	19131.8		1	1	1	1	1	0					BKI4				BKI8			M1
sp|P01857|IGHG1_HUMAN	IGHG1	P01857	IGHG1_HUMAN	IGHG1	330	Homo sapiens	1:Experimental evidence at protein level	Immunoglobulin heavy constant gamma 1	1	0.999	19	382	sp|P0DOX5|IGG1_HUMAN	18	120	36	202	5	1	39827.1	1.48138e+06	82546.3	2.72352e+06	28435.4	6076.31	16399.6	64757.5	20911.9	85987.7	38515.4	16291.6	1	1	1	1	1	1
sp|P01859|IGHG2_HUMAN	IGHG2	P01859	IGHG2_HUMAN	IGHG2	326	Homo sapiens	1:Experimental evidence at protein level	Immunoglobulin heavy constant gamma 2	1	0.999	15	143		1	38	7	96	1	0	4732.65	349396	14116.9	789152	5999.55		4732.65	97613.5	8888.09	190399	5999.55		1	1	1	1	1	0					BKI4				BKI8			M1
sp|P01860|IGHG3_HUMAN	IGHG3	P01860	IGHG3_HUMAN	IGHG3	377	Homo sapiens	1:Experimental evidence at protein level	Immunoglobulin heavy constant gamma 3	1	0.999	15	5		0	0	0	5	0	0				41643.2									0	0	0	1	0	0			M7				M7			M7
sp|P01871-2|IGHM_HUMAN	IGHM	P01871-2	IGHM_HUMAN	IGHM	474	Homo sapiens		Isoform 2 of Immunoglobulin heavy constant mu	1	0.999	16	55	sp|P01871|IGHM_HUMAN	0	3	9	43	0	0		8153.86	20630.6	272516				4932.67	14299.3	30192.6			0	1	1	1	0	0	BKI8	M1	M7					BKI8	BKI8		M1	M1
sp|P01876|IGHA1_HUMAN	IGHA1	P01876	IGHA1_HUMAN	IGHA1	353	Homo sapiens	1:Experimental evidence at protein level	Immunoglobulin heavy constant alpha 1	1	0.999	8	46		2	16	10	15	1	2	10205	125148	30723	73910.6	7367.3	6904.27	10949.4	24289.4	13472.1	19408.7		14234.6	1	1	1	1	1	1
sp|P02100|HBE_HUMAN	HBE1	P02100	HBE_HUMAN	HBE1	147	Homo sapiens	1:Experimental evidence at protein level	Hemoglobin subunit epsilon	0.996	0.999	2	4		0	0	0	0	4	0					29183.1								0	0	0	0	1	0				Q2				Q2			Q2
sp|P02545|LMNA_HUMAN	LMNA	P02545	LMNA_HUMAN	LMNA	664	Homo sapiens	1:Experimental evidence at protein level	Prelamin-A/C	1	0.999	18	66		0	39	0	17	0	10		176885		76471.9		65178.1		18802.5		21924.8		14400.3	0	1	0	1	0	1	BKI8		M7		Q6	BKI8		BKI8		M7		Q6
sp|P02647|APOA1_HUMAN	APOA1	P02647	APOA1_HUMAN	APOA1	267	Homo sapiens	1:Experimental evidence at protein level	Apolipoprotein A-I	0.999	0.9988	2	2		0	0	0	2	0	0				15892									0	0	0	1	0	0			M7				M7			M7
sp|P02671-2|FIBA_HUMAN	FGA	P02671-2	FIBA_HUMAN	FGA	644	Homo sapiens		Isoform 2 of Fibrinogen alpha chain	1	0.999	3	3	sp|P02671|FIBA_HUMAN	0	0	0	3	0	0				26938.5									0	0	0	1	0	0			M7				M7			M7
sp|P02675|FIBB_HUMAN	FGB	P02675	FIBB_HUMAN	FGB	491	Homo sapiens	1:Experimental evidence at protein level	Fibrinogen beta chain	1	0.999	8	33		0	0	0	33	0	0				144407									0	0	0	1	0	0			M7				M7			M7
sp|P02679-2|FIBG_HUMAN	FGG	P02679-2	FIBG_HUMAN	FGG	437	Homo sapiens		Isoform Gamma-A of Fibrinogen gamma chain	1	0.999	12	37	sp|P02679|FIBG_HUMAN	0	1	0	36	0	0		7715.65		158785				7715.65		32336.4			0	1	0	1	0	0	BKI8		M7			BKI8		BKI8	BKI8	M7
sp|P02763|A1AG1_HUMAN	ORM1	P02763	A1AG1_HUMAN	ORM1	201	Homo sapiens	1:Experimental evidence at protein level	Alpha-1-acid glycoprotein 1	1	0.999	3	4		0	0	0	4	0	0				15620.1									0	0	0	1	0	0			M7				M7			M7
sp|P02765|FETUA_HUMAN	AHSG	P02765	FETUA_HUMAN	AHSG	367	Homo sapiens	1:Experimental evidence at protein level	Alpha-2-HS-glycoprotein	1	0.999	2	4		0	0	0	0	0	4						35472.6							0	0	0	0	0	1					Q6				Q6			Q6
sp|P02768|ALBU_HUMAN	ALB	P02768	ALBU_HUMAN	ALB	609	Homo sapiens	1:Experimental evidence at protein level	Albumin	1	0.999	79	1280		44	450	13	753	4	16	114360	6.11594e+06	36542.5	14619318	24375.9	138918	23028.5	281652	13971.2	650130	14315.6	74913.4	1	1	1	1	1	1
sp|P02774-2|VTDB_HUMAN	GC	P02774-2	VTDB_HUMAN	GC	352	Homo sapiens		Isoform 2 of Vitamin D-binding protein	1	0.999	3	8	sp|P02774-3|VTDB_HUMAN, sp|P02774|VTDB_HUMAN	0	0	0	0	0	8						58088.6							0	0	0	0	0	1					Q6				Q6			Q6
sp|P02786|TFR1_HUMAN	TFRC	P02786	TFR1_HUMAN	TFRC	760	Homo sapiens	1:Experimental evidence at protein level	Transferrin receptor protein 1	1	0.999	19	55		0	0	0	0	14	41					66310.1	401266					19507.1	55606.5	0	0	0	0	1	1				Q2	Q6			Q2	Q6		Q2	Q6
sp|P02787|TRFE_HUMAN	TF	P02787	TRFE_HUMAN	TF	698	Homo sapiens	1:Experimental evidence at protein level	Serotransferrin	1	0.999	12	37		0	1	0	36	0	0		7831.08		125341				7831.08		15596.2			0	1	0	1	0	0	BKI8		M7			BKI8		BKI8	BKI8	M7
sp|P02788|TRFL_HUMAN	LTF	P02788	TRFL_HUMAN	LTF	710	Homo sapiens	1:Experimental evidence at protein level	Lactotransferrin	1	0.999	18	54		1	40	0	12	0	1	3062.42	203401		45035.4		12695.3	3065.96	18921.4		10626.7			1	1	0	1	0	1		BKI4		BKI4		BKI8		BKI8		M7		Q6
sp|P02792|FRIL_HUMAN	FTL	P02792	FRIL_HUMAN	FTL	175	Homo sapiens	1:Experimental evidence at protein level	Ferritin light chain	1	0.999	10	68		0	0	0	0	29	39					239973	598722					89926.6	195338	0	0	0	0	1	1				Q2	Q6			Q2	Q6		Q2	Q6
sp|P02794|FRIH_HUMAN	FTH1	P02794	FRIH_HUMAN	FTH1	183	Homo sapiens	1:Experimental evidence at protein level	Ferritin heavy chain	1	0.999	14	192		0	0	0	2	85	105				15588.6	1.42325e+06	3.20329e+06				12368.2	332707	688360	0	0	0	1	1	1			M7	Q2	Q6		M7	Q2	Q6	M7	Q2	Q6
sp|P02795|MT2_HUMAN	MT2A	P02795	MT2_HUMAN	MT2A	61	Homo sapiens	1:Experimental evidence at protein level	Metallothionein-2	0.996	0.999	3	9		0	0	0	0	1	8					7951.71	33888					7951.71	33888	0	0	0	0	1	1				Q2	Q6			Q2	Q6		Q2	Q6
sp|P02814|SMR3B_HUMAN	SMR3B	P02814	SMR3B_HUMAN	SMR3B	79	Homo sapiens	1:Experimental evidence at protein level	Submaxillary gland androgen-regulated protein 3B	1	0.999	2	15		0	10	0	5	0	0		95101.5		40766.9				78454.5		25893.3			0	1	0	1	0	0	BKI8		M7			BKI8		BKI8	BKI8	M7
sp|P03928|ATP8_HUMAN	MT-ATP8	P03928	ATP8_HUMAN	MT-ATP8	68	Homo sapiens	1:Experimental evidence at protein level	ATP synthase protein 8	1	0.999	3	130		4	14	31	29	24	28	6440.83	49945.2	36055	123293	200871	438361	2995.65	32387.4	23897.2	54262.8	93250.5	180141	1	1	1	1	1	1
sp|P03973|SLPI_HUMAN	SLPI	P03973	SLPI_HUMAN	SLPI	132	Homo sapiens	1:Experimental evidence at protein level	Antileukoproteinase	1	0.999	6	44		9	12	2	10	2	9	51394.4	147189	10220.7	55026.7	14137.5	62687.9	30865.9	79523.3	8331.32	31522.8	14137.5	32685.3	1	1	1	1	1	1
sp|P04040|CATA_HUMAN	CAT	P04040	CATA_HUMAN	CAT	527	Homo sapiens	1:Experimental evidence at protein level	Catalase	1	0.999	48	445		1	248	5	164	1	26	3973.23	3.06941e+06	8809.73	1.30942e+06	31992	201939	8848.01	132532	8631.55	94180.6	59161	30140.8	1	1	1	1	1	1
sp|P04062-2|GBA1_HUMAN	GBA1	P04062-2	GBA1_HUMAN	GBA1	516	Homo sapiens		Isoform Short of Lysosomal acid glucosylceramidase	1	0.999	10	57	sp|P04062-4|GBA1_HUMAN, sp|P04062|GBA1_HUMAN	0	20	0	21	0	16		132750		70512.5		94991		23123		21177.5		27089	0	1	0	1	0	1	BKI8		M7		Q6	BKI8		BKI8		M7		Q6
sp|P04066|FUCO_HUMAN	FUCA1	P04066	FUCO_HUMAN	FUCA1	466	Homo sapiens	1:Experimental evidence at protein level	Tissue alpha-L-fucosidase	1	0.999	26	507		0	0	0	0	167	340					1.911e+06	10104453					312909	1.07265e+06	0	0	0	0	1	1				Q2	Q6			Q2	Q6		Q2	Q6
sp|P04075|ALDOA_HUMAN	ALDOA	P04075	ALDOA_HUMAN	ALDOA	364	Homo sapiens	1:Experimental evidence at protein level	Fructose-bisphosphate aldolase A	1	0.999	26	186		6	61	15	34	3	67	20312.9	306080	45630.7	142753	16197.7	651992	7464.68	42107.9	11029.7	26218.2	12029.8	91430.5	1	1	1	1	1	1
sp|P04080|CYTB_HUMAN	CSTB	P04080	CYTB_HUMAN	CSTB	98	Homo sapiens	1:Experimental evidence at protein level	Cystatin-B	1	0.999	5	203		2	11	13	7	80	90	8114.68	68193.9	43809.1	22200.3	1.61623e+06	4.26419e+06	5672.57	20320.9	8474.54	12955.8	297126	763124	1	1	1	1	1	1
sp|P04083|ANXA1_HUMAN	ANXA1	P04083	ANXA1_HUMAN	ANXA1	346	Homo sapiens	1:Experimental evidence at protein level	Annexin A1	1	0.999	20	114		2	24	0	13	11	64	6686.27	146007		63334.8	235806	1.45935e+06	17507.6	56784.7		38052.5	54822	236054	1	1	0	1	1	1		BKI4				BKI8				M7	Q2	Q6
sp|P04155|TFF1_HUMAN	TFF1	P04155	TFF1_HUMAN	TFF1	84	Homo sapiens	1:Experimental evidence at protein level	Trefoil factor 1	1	0.999	2	6		0	0	0	0	0	6						33899.4							0	0	0	0	0	1					Q6				Q6			Q6
sp|P04181|OAT_HUMAN	OAT	P04181	OAT_HUMAN	OAT	439	Homo sapiens	1:Experimental evidence at protein level	Ornithine aminotransferase, mitochondrial	1	0.999	15	48		0	0	0	0	2	46					9397.24	337710					9306.65	45865.2	0	0	0	0	1	1				Q2	Q6			Q2	Q6		Q2	Q6
sp|P04350|TBB4A_HUMAN	TUBB4A	P04350	TBB4A_HUMAN	TUBB4A	444	Homo sapiens	1:Experimental evidence at protein level	Tubulin beta-4A chain	1	0.999	39	2		1	0	0	0	1	0	3678.74				30866.7								1	0	0	0	1	0	BKI4	BKI4	BKI4		BKI4			Q2			Q2
sp|P04406|G3P_HUMAN	GAPDH	P04406	G3P_HUMAN	GAPDH	335	Homo sapiens	1:Experimental evidence at protein level	Glyceraldehyde-3-phosphate dehydrogenase	1	0.999	48	995		56	431	49	255	36	168	178998	6495683	192090	2.82701e+06	234999	2757106	37638.4	650048	50474.7	373927	56891.4	348117	1	1	1	1	1	1
sp|P04424-2|ARLY_HUMAN	ASL	P04424-2	ARLY_HUMAN	ASL	444	Homo sapiens		Isoform 2 of Argininosuccinate lyase	1	0.999	2	6	sp|P04424-3|ARLY_HUMAN, sp|P04424|ARLY_HUMAN	0	0	0	0	1	5					8206.29	43647.7					8385.9	21818.8	0	0	0	0	1	1				Q2	Q6			Q2	Q6		Q2	Q6
sp|P04439-2|HLAA_HUMAN	HLA-A	P04439-2	HLAA_HUMAN	HLA-A	371	Homo sapiens		Isoform 2 of HLA class I histocompatibility antigen, A alpha chain	1	0.999	6	21	sp|P04439|HLAA_HUMAN	0	0	0	1	8	12				4155.86	77408.5	146460				5244.11	24776.8	42199.1	0	0	0	1	1	1			M7	Q2	Q6		M7	Q2	Q6	M7	Q2	Q6
sp|P04632|CPNS1_HUMAN	CAPNS1	P04632	CPNS1_HUMAN	CAPNS1	268	Homo sapiens	1:Experimental evidence at protein level	Calpain small subunit 1	1	0.999	19	125		0	0	0	1	32	92				4620.65	201281	1.08912e+06				6251.54	39334.7	114990	0	0	0	1	1	1			M7	Q2	Q6		M7	Q2	Q6	M7	Q2	Q6
sp|P04732-2|MT1E_HUMAN	MT1E	P04732-2	MT1E_HUMAN	MT1E	127	Homo sapiens		Isoform 2 of Metallothionein-1E	0.9935	0.999	2	3		0	0	0	0	0	3						34798							0	0	0	0	0	1					Q6				Q6			Q6
sp|P04792|HSPB1_HUMAN	HSPB1	P04792	HSPB1_HUMAN	HSPB1	205	Homo sapiens	1:Experimental evidence at protein level	Heat shock protein beta-1	1	0.999	22	519		10	115	15	108	125	146	26226	1.84068e+06	50461.9	1.13435e+06	1.971e+06	3173795	17189.7	382849	26087.8	262030	350279	526242	1	1	1	1	1	1
sp|P04843|RPN1_HUMAN	RPN1	P04843	RPN1_HUMAN	RPN1	607	Homo sapiens	1:Experimental evidence at protein level	Dolichyl-diphosphooligosaccharide--protein glycosyltransferase subunit 1	1	0.999	24	84		0	3	0	0	19	62		7654.9			103342	710543		12247.8			21007.9	65189.6	0	1	0	0	1	1	BKI8			Q2	Q6	BKI8	BKI8				Q2	Q6
sp|P04844|RPN2_HUMAN	RPN2	P04844	RPN2_HUMAN	RPN2	631	Homo sapiens	1:Experimental evidence at protein level	Dolichyl-diphosphooligosaccharide--protein glycosyltransferase subunit 2	1	0.999	12	46		0	0	0	0	7	39					30604.1	247561					14374.7	43432.9	0	0	0	0	1	1				Q2	Q6			Q2	Q6		Q2	Q6
sp|P04899-4|GNAI2_HUMAN	GNAI2	P04899-4	GNAI2_HUMAN	GNAI2	366	Homo sapiens		Isoform sGi2 of Guanine nucleotide-binding protein G(i) subunit alpha-2	0.996	0.999	2	4	sp|P04899|GNAI2_HUMAN	0	0	0	0	0	4						14537.8							0	0	0	0	0	1					Q6				Q6			Q6
sp|P05023-3|AT1A1_HUMAN	ATP1A1	P05023-3	AT1A1_HUMAN	ATP1A1	992	Homo sapiens		Isoform 3 of Sodium/potassium-transporting ATPase subunit alpha-1	1	0.999	25	113	sp|P05023-4|AT1A1_HUMAN, sp|P05023|AT1A1_HUMAN	3	0	0	0	45	65	5207				292154	693470	5207				36161.3	68704.4	1	0	0	0	1	1	BKI4	BKI4	BKI4					Q2	Q6		Q2	Q6
sp|P05026-2|AT1B1_HUMAN	ATP1B1	P05026-2	AT1B1_HUMAN	ATP1B1	301	Homo sapiens		Isoform 2 of Sodium/potassium-transporting ATPase subunit beta-1	1	0.999	7	18	sp|P05026|AT1B1_HUMAN	0	0	0	0	2	16					12119	138104					8330.93	23338.8	0	0	0	0	1	1				Q2	Q6			Q2	Q6		Q2	Q6
sp|P05067-10|A4_HUMAN	APP	P05067-10	A4_HUMAN	APP	639	Homo sapiens		Isoform APP639 of Amyloid-beta precursor protein	1	0.999	9	25	sp|P05067-11|A4_HUMAN, sp|P05067-3|A4_HUMAN, sp|P05067-4|A4_HUMAN, sp|P05067-5|A4_HUMAN, sp|P05067-6|A4_HUMAN, sp|P05067-7|A4_HUMAN, sp|P05067-8|A4_HUMAN, sp|P05067-9|A4_HUMAN, sp|P05067|A4_HUMAN	0	0	0	0	4	21					13049.7	136750					7856.1	25926.4	0	0	0	0	1	1				Q2	Q6			Q2	Q6		Q2	Q6
sp|P05089|ARGI1_HUMAN	ARG1	P05089	ARGI1_HUMAN	ARG1	322	Homo sapiens	1:Experimental evidence at protein level	Arginase-1	1	0.999	27	344		29	201	20	91	1	2	69628.4	2.91712e+06	34854.3	1117160	11998.1	47319.5	21357.1	192547	19464	138740	13576.7	48681.3	1	1	1	1	1	1
sp|P05090|APOD_HUMAN	APOD	P05090	APOD_HUMAN	APOD	189	Homo sapiens	1:Experimental evidence at protein level	Apolipoprotein D	1	0.999	11	72		0	60	0	12	0	0		552437		32103.1				105363		14841.8			0	1	0	1	0	0	BKI8		M7			BKI8		BKI8	BKI8	M7
sp|P05091|ALDH2_HUMAN	ALDH2	P05091	ALDH2_HUMAN	ALDH2	517	Homo sapiens	1:Experimental evidence at protein level	Aldehyde dehydrogenase, mitochondrial	1	0.999	50	869		5	46	0	39	266	513	23653.1	237285		219823	4.95488e+06	22898050	8367.09	30301.5		28313.5	422474	1.80363e+06	1	1	0	1	1	1		BKI4				BKI8				M7	Q2	Q6
sp|P05109|S10A8_HUMAN	S100A8	P05109	S10A8_HUMAN	S100A8	93	Homo sapiens	1:Experimental evidence at protein level	Protein S100-A8	1	0.999	5	61		9	17	4	12	9	10	27068.8	87214.3	24261.3	64219.4	65120.1	26270.8	9440.21	26758.5	12730.1	24138.6	23152.8	21662.4	1	1	1	1	1	1
sp|P05114|HMGN1_HUMAN	HMGN1	P05114	HMGN1_HUMAN	HMGN1	100	Homo sapiens	1:Experimental evidence at protein level	Non-histone chromosomal protein HMG-14	1	0.999	3	12		2	2	0	0	0	8	2204.14	10711.1				42494.3	3632.77	6964.71				14463	1	1	0	0	0	1		BKI4	BKI4	BKI4		BKI8	BKI8	BKI8				Q6
sp|P05120|PAI2_HUMAN	SERPINB2	P05120	PAI2_HUMAN	SERPINB2	415	Homo sapiens	1:Experimental evidence at protein level	Plasminogen activator inhibitor 2	1	0.999	14	85		0	41	0	44	0	0		257486		222178				55127.4		44485.5			0	1	0	1	0	0	BKI8		M7			BKI8		BKI8	BKI8	M7
sp|P05141|ADT2_HUMAN	SLC25A5	P05141	ADT2_HUMAN	SLC25A5	298	Homo sapiens	1:Experimental evidence at protein level	ADP/ATP translocase 2	1	0.999	24	171		7	11	11	7	65	70	16776.5	31752.8	15885.9	23611.2	778707	1.03276e+06	10453.5	16750.7	10249.3	15360.7	140077	166267	1	1	1	1	1	1
sp|P05166-2|PCCB_HUMAN	PCCB	P05166-2	PCCB_HUMAN	PCCB	559	Homo sapiens		Isoform 2 of Propionyl-CoA carboxylase beta chain, mitochondrial	1	0.999	6	9	sp|P05166|PCCB_HUMAN	0	0	0	0	0	9						74442.5							0	0	0	0	0	1					Q6				Q6			Q6
sp|P05198|IF2A_HUMAN	EIF2S1	P05198	IF2A_HUMAN	EIF2S1	315	Homo sapiens	1:Experimental evidence at protein level	Eukaryotic translation initiation factor 2 subunit 1	1	0.999	6	38		2	5	2	0	13	16	7081.98	43312.6	8302.39		43092	121688	7851.1	13938.6	9204.04		19095	38438.1	1	1	1	0	1	1			BKI4				BKI8			M1
sp|P05204|HMGN2_HUMAN	HMGN2	P05204	HMGN2_HUMAN	HMGN2	90	Homo sapiens	1:Experimental evidence at protein level	Non-histone chromosomal protein HMG-17	1	0.999	2	37		7	6	5	0	6	13	26994.6	79931.9	22635.7		34002.4	100350	20252.5	52498.2	15943		20587.1	60213.4	1	1	1	0	1	1			BKI4				BKI8			M1
sp|P05386|RLA1_HUMAN	RPLP1	P05386	RLA1_HUMAN	RPLP1	114	Homo sapiens	1:Experimental evidence at protein level	60S acidic ribosomal protein P1	1	0.999	5	109		7	13	0	12	41	36	19361.8	86782.9		65359.3	637230	1.48349e+06	13910.6	49880		40283.1	320106	852359	1	1	0	1	1	1		BKI4				BKI8				M7	Q2	Q6
sp|P05387|RLA2_HUMAN	RPLP2	P05387	RLA2_HUMAN	RPLP2	115	Homo sapiens	1:Experimental evidence at protein level	60S acidic ribosomal protein P2	1	0.999	17	548		36	73	7	59	198	175	174027	619186	38881.1	469576	4.80515e+06	6.64304e+06	36523.5	147794	11655.6	96139.9	904755	1.26264e+06	1	1	1	1	1	1
sp|P05388|RLA0_HUMAN	RPLP0	P05388	RLA0_HUMAN	RPLP0	317	Homo sapiens	1:Experimental evidence at protein level	60S acidic ribosomal protein P0	1	0.999	13	92		1	0	0	0	50	41	4494.96				235698	333570	5800				33867.4	42177.2	1	0	0	0	1	1	BKI4	BKI4	BKI4					Q2	Q6		Q2	Q6
sp|P05423|RPC4_HUMAN	POLR3D	P05423	RPC4_HUMAN	POLR3D	398	Homo sapiens	1:Experimental evidence at protein level	DNA-directed RNA polymerase III subunit RPC4	0.9999	0.999	2	4		0	0	0	0	1	3					7729.29	21225.2					7729.29	14331.6	0	0	0	0	1	1				Q2	Q6			Q2	Q6		Q2	Q6
sp|P05452|TETN_HUMAN	CLEC3B	P05452	TETN_HUMAN	CLEC3B	202	Homo sapiens	1:Experimental evidence at protein level	Tetranectin	1	0.999	2	5		0	0	0	0	0	5						31825.8							0	0	0	0	0	1					Q6				Q6			Q6
sp|P05455|LA_HUMAN	SSB	P05455	LA_HUMAN	SSB	408	Homo sapiens	1:Experimental evidence at protein level	Lupus La protein	1	0.999	19	62		0	1	0	0	19	42		98889.5			84458.8	330772					28742.9	48172.6	0	1	0	0	1	1	BKI8			Q2	Q6	BKI8	BKI8				Q2	Q6
sp|P05556|ITB1_HUMAN	ITGB1	P05556	ITB1_HUMAN	ITGB1	798	Homo sapiens	1:Experimental evidence at protein level	Integrin beta-1	1	0.999	13	43		0	0	0	0	6	37					28312.4	360614					15091.4	59374.7	0	0	0	0	1	1				Q2	Q6			Q2	Q6		Q2	Q6
sp|P06280|AGAL_HUMAN	GLA	P06280	AGAL_HUMAN	GLA	429	Homo sapiens	1:Experimental evidence at protein level	Alpha-galactosidase A	1	0.999	11	56		0	0	0	1	16	39				4204.82	51443.6	325007				4852.19	16594.1	47382.6	0	0	0	1	1	1			M7	Q2	Q6		M7	Q2	Q6	M7	Q2	Q6
sp|P06310|KV230_HUMAN	IGKV2-30	P06310	KV230_HUMAN	IGKV2-30	120	Homo sapiens	3:Protein inferred from homology	Immunoglobulin kappa variable 2-30	0.996	0.999	2	1		0	0	0	1	0	0				7034.23									0	0	0	1	0	0			M7				M7			M7
sp|P06396-2|GELS_HUMAN	GSN	P06396-2	GELS_HUMAN	GSN	731	Homo sapiens		Isoform 2 of Gelsolin	1	0.999	19	124		0	63	0	35	1	25		459410		171510	13071.4	188910		79728.1		37082.8	13071.4	46425.2	0	1	0	1	1	1	BKI8		M7	Q2	Q6	BKI8				M7	Q2	Q6
sp|P06396|GELS_HUMAN	GSN	P06396	GELS_HUMAN	GSN	782	Homo sapiens	1:Experimental evidence at protein level	Gelsolin	1	0.999	19	4		0	2	0	2	0	0		7604.01		9003.52				8327.99		4483.23			0	1	0	1	0	0	BKI8		M7			BKI8		BKI8	BKI8	M7
sp|P06454-2|PTMA_HUMAN	PTMA	P06454-2	PTMA_HUMAN	PTMA	110	Homo sapiens		Isoform 2 of Prothymosin alpha	1	0.999	3	31	sp|P06454|PTMA_HUMAN	6	3	8	5	0	9	17139.2	39362.2	18464.8	23644.3		122990	16974	39362.2	18464.8	23644.3		111971	1	1	1	1	0	1				BKI4				BKI8			M1
sp|P06493|CDK1_HUMAN	CDK1	P06493	CDK1_HUMAN	CDK1	297	Homo sapiens	1:Experimental evidence at protein level	Cyclin-dependent kinase 1	1	0.999	5	10		0	0	0	0	2	8					9817.05	66617.3					11831.2	15952.2	0	0	0	0	1	1				Q2	Q6			Q2	Q6		Q2	Q6
sp|P06576|ATPB_HUMAN	ATP5F1B	P06576	ATPB_HUMAN	ATP5F1B	529	Homo sapiens	1:Experimental evidence at protein level	ATP synthase subunit beta, mitochondrial	1	0.999	31	1375		134	125	170	204	252	490	513850	1.06837e+06	815224	1.43139e+06	3385734	19502900	75270.7	140130	111422	174994	400044	1.74819e+06	1	1	1	1	1	1
sp|P06702|S10A9_HUMAN	S100A9	P06702	S10A9_HUMAN	S100A9	114	Homo sapiens	1:Experimental evidence at protein level	Protein S100-A9	1	0.999	9	185		30	37	36	37	28	17	109116	329506	86646.9	281627	246902	171951	34299.1	89453.1	42147.2	77500.6	81133.2	66105.1	1	1	1	1	1	1
sp|P06703|S10A6_HUMAN	S100A6	P06703	S10A6_HUMAN	S100A6	90	Homo sapiens	1:Experimental evidence at protein level	Protein S100-A6	1	0.999	10	82		7	1	4	0	36	34	7360.4	2863.81	5832.3		429218	589839	5599.2	19428.8	4436.74		108006	238913	1	1	1	0	1	1			BKI4				BKI8			M1
sp|P06730-2|IF4E_HUMAN	EIF4E	P06730-2	IF4E_HUMAN	EIF4E	248	Homo sapiens		Isoform 2 of Eukaryotic translation initiation factor 4E	1	0.999	9	75	sp|P06730|IF4E_HUMAN	0	0	0	0	36	39					229432	684750					41981.2	95497	0	0	0	0	1	1				Q2	Q6			Q2	Q6		Q2	Q6
sp|P06733|ENOA_HUMAN	ENO1	P06733	ENOA_HUMAN	ENO1	434	Homo sapiens	1:Experimental evidence at protein level	Alpha-enolase	1	0.999	30	438		24	124	41	100	27	122	77325.1	1201686	93034	542697	99674.7	1.69674e+06	14807.9	94423.4	19271.1	45981.5	26061.2	149568	1	1	1	1	1	1
sp|P06744|G6PI_HUMAN	GPI	P06744	G6PI_HUMAN	GPI	558	Homo sapiens	1:Experimental evidence at protein level	Glucose-6-phosphate isomerase	1	0.999	13	34		0	0	0	0	0	34						195896							0	0	0	0	0	1					Q6				Q6			Q6
sp|P06748-2|NPM_HUMAN	NPM1	P06748-2	NPM_HUMAN	NPM1	265	Homo sapiens		Isoform 2 of Nucleophosmin	1	0.999	14	139	sp|P06748|NPM_HUMAN	21	26	2	16	37	37	78710	176320	6805.94	55460.6	189533	439910	20480.1	39034.9	8766.19	16250.8	37633.5	64073.7	1	1	1	1	1	1
sp|P06753-2|TPM3_HUMAN	TPM3	P06753-2	TPM3_HUMAN	TPM3	248	Homo sapiens		Isoform 2 of Tropomyosin alpha-3 chain	1	0.999	37	266		3	105	0	45	35	78	3552.23	1.07253e+06		251722	200998	946526	6376.41	77292.8		32054.4	25803.3	78051.3	1	1	0	1	1	1		BKI4				BKI8				M7	Q2	Q6
sp|P06756-2|ITAV_HUMAN	ITGAV	P06756-2	ITAV_HUMAN	ITGAV	1012	Homo sapiens		Isoform 2 of Integrin alpha-V	1	0.999	4	6	sp|P06756-3|ITAV_HUMAN, sp|P06756|ITAV_HUMAN	0	0	0	0	0	6						42412.9							0	0	0	0	0	1					Q6				Q6			Q6
sp|P06865|HEXA_HUMAN	HEXA	P06865	HEXA_HUMAN	HEXA	529	Homo sapiens	1:Experimental evidence at protein level	Beta-hexosaminidase subunit alpha	1	0.999	16	88		0	0	0	0	16	72					125054	628905					23480.4	62514.1	0	0	0	0	1	1				Q2	Q6			Q2	Q6		Q2	Q6
sp|P07099|HYEP_HUMAN	EPHX1	P07099	HYEP_HUMAN	EPHX1	455	Homo sapiens	1:Experimental evidence at protein level	Epoxide hydrolase 1	1	0.999	11	44		0	0	0	0	6	38					26995.8	301396					15044.2	44135	0	0	0	0	1	1				Q2	Q6			Q2	Q6		Q2	Q6
sp|P07108-2|ACBP_HUMAN	DBI	P07108-2	ACBP_HUMAN	DBI	104	Homo sapiens		Isoform 2 of Acyl-CoA-binding protein	1	0.999	3	21	sp|P07108-3|ACBP_HUMAN, sp|P07108-4|ACBP_HUMAN, sp|P07108-5|ACBP_HUMAN, sp|P07108|ACBP_HUMAN	0	6	1	1	0	13		36442.3	3401.9	4730.43		151480		14382.3	3406.37	4736.64		51851.9	0	1	1	1	0	1	BKI8	M1	M7		Q6			BKI8			M1
sp|P07195|LDHB_HUMAN	LDHB	P07195	LDHB_HUMAN	LDHB	334	Homo sapiens	1:Experimental evidence at protein level	L-lactate dehydrogenase B chain	1	0.999	13	53		6	0	3	2	4	38	9867.91		5986.49	6733.78	23672.1	353455	6316.88		5986.49	6733.78	14880.1	89698.5	1	0	1	1	1	1	BKI4					M1	M7	Q2	Q6
sp|P07203|GPX1_HUMAN	GPX1	P07203	GPX1_HUMAN	GPX1	203	Homo sapiens	1:Experimental evidence at protein level	Glutathione peroxidase 1	1	0.999	11	77		0	0	0	0	42	35					222659	370688					42103.7	62165.4	0	0	0	0	1	1				Q2	Q6			Q2	Q6		Q2	Q6
sp|P07237|PDIA1_HUMAN	P4HB	P07237	PDIA1_HUMAN	P4HB	508	Homo sapiens	1:Experimental evidence at protein level	Protein disulfide-isomerase	1	0.999	32	202		0	2	3	1	71	125		8497.53	7643.48	3294.09	464902	1.78867e+06		11924.9	4259.08	5110.65	47071.1	113685	0	1	1	1	1	1	BKI8	M1	M7	Q2	Q6
sp|P07305|H10_HUMAN	H1-0	P07305	H10_HUMAN	H1-0	194	Homo sapiens	1:Experimental evidence at protein level	Histone H1.0	1	0.999	4	18		0	1	0	0	2	15		5470.31			14008.4	108366		8355.82			7185.04	40609.9	0	1	0	0	1	1	BKI8			Q2	Q6	BKI8	BKI8				Q2	Q6
sp|P07339|CATD_HUMAN	CTSD	P07339	CATD_HUMAN	CTSD	412	Homo sapiens	1:Experimental evidence at protein level	Cathepsin D	1	0.999	24	298		13	82	9	55	40	99	26547	855736	30222.3	412141	232728	1.65626e+06	12808.2	130491	17145.1	80315	48114.1	197645	1	1	1	1	1	1
sp|P07355|ANXA2_HUMAN	ANXA2	P07355	ANXA2_HUMAN	ANXA2	339	Homo sapiens	1:Experimental evidence at protein level	Annexin A2	1	0.999	50	746		51	222	42	160	78	193	112060	2.30328e+06	94840.8	1.45749e+06	860387	4.07981e+06	18419.1	159193	20765.5	131960	90854.8	379755	1	1	1	1	1	1
sp|P07384|CAN1_HUMAN	CAPN1	P07384	CAN1_HUMAN	CAPN1	714	Homo sapiens	1:Experimental evidence at protein level	Calpain-1 catalytic subunit	1	0.999	18	64		0	13	0	5	21	25		93044.4		26846	142813	319157		28479		18380	37262.2	72708.3	0	1	0	1	1	1	BKI8		M7	Q2	Q6	BKI8				M7	Q2	Q6
sp|P07437|TBB5_HUMAN	TUBB	P07437	TBB5_HUMAN	TUBB	444	Homo sapiens	1:Experimental evidence at protein level	Tubulin beta chain	1	0.999	51	3374		128	49	46	59	1643	1449	560808	358896	110370	405997	53738644	67382080	62589.1	49166.3	21593.8	45862.2	4.28789e+06	4.98367e+06	1	1	1	1	1	1
sp|P07477|TRY1_HUMAN	PRSS1	P07477	TRY1_HUMAN	PRSS1	247	Homo sapiens	1:Experimental evidence at protein level	Serine protease 1	1	0.999	3	45		16	8	7	3	7	4	163937	24008.4	29554.7	62827.6	14117	18999.8	27008	34193.3	21049.8	89480.4	20105.7	27059.9	1	1	1	1	1	1
sp|P07602-3|SAP_HUMAN	PSAP	P07602-3	SAP_HUMAN	PSAP	527	Homo sapiens		Isoform Sap-mu-9 of Prosaposin	0.9999	0.999	17	7		0	0	0	0	0	7						70599.5							0	0	0	0	0	1					Q6				Q6			Q6
sp|P07602|SAP_HUMAN	PSAP	P07602	SAP_HUMAN	PSAP	524	Homo sapiens	1:Experimental evidence at protein level	Prosaposin	1	0.999	17	110		0	0	0	13	16	81				61183.8	59669.7	1.23523e+06				36905.1	34281.7	153105	0	0	0	1	1	1			M7	Q2	Q6		M7	Q2	Q6	M7	Q2	Q6
sp|P07686|HEXB_HUMAN	HEXB	P07686	HEXB_HUMAN	HEXB	556	Homo sapiens	1:Experimental evidence at protein level	Beta-hexosaminidase subunit beta	1	0.999	15	96		0	10	0	1	21	64		43000.4		4121.2	130391	943938		16777		7370.51	28382.3	130080	0	1	0	1	1	1	BKI8		M7	Q2	Q6	BKI8				M7	Q2	Q6
sp|P07711-3|CATL1_HUMAN	CTSL	P07711-3	CATL1_HUMAN	CTSL	278	Homo sapiens		Isoform 2 of Procathepsin L	1	0.999	5	33	sp|P07711|CATL1_HUMAN	0	0	0	0	7	26					43651.7	402030					20514.2	144167	0	0	0	0	1	1				Q2	Q6			Q2	Q6		Q2	Q6
sp|P07737|PROF1_HUMAN	PFN1	P07737	PROF1_HUMAN	PFN1	140	Homo sapiens	1:Experimental evidence at protein level	Profilin-1	1	0.999	15	145		7	22	10	11	23	72	15545.9	86902.2	16641.7	44249.5	153795	1.7907e+06	9611.46	27160.9	9370.02	20282.2	46679.8	400059	1	1	1	1	1	1
sp|P07741|APT_HUMAN	APRT	P07741	APT_HUMAN	APRT	180	Homo sapiens	1:Experimental evidence at protein level	Adenine phosphoribosyltransferase	1	0.999	4	12		0	0	0	0	3	9					6755.5	66791.3					7483.1	21648	0	0	0	0	1	1				Q2	Q6			Q2	Q6		Q2	Q6
sp|P07814|SYEP_HUMAN	EPRS1	P07814	SYEP_HUMAN	EPRS1	1512	Homo sapiens	1:Experimental evidence at protein level	Bifunctional glutamate/proline--tRNA ligase	1	0.999	25	92		8	29	0	7	34	14	15176.9	145977		20610.1	158472	77824.4	6333.65	29966.5		13535.1	25167.5	18381.7	1	1	0	1	1	1		BKI4				BKI8				M7	Q2	Q6
sp|P07858|CATB_HUMAN	CTSB	P07858	CATB_HUMAN	CTSB	339	Homo sapiens	1:Experimental evidence at protein level	Cathepsin B	1	0.999	12	112		0	4	0	3	39	66		28987.2		12957.4	238223	993340		23536.2		9123.46	47583.8	112464	0	1	0	1	1	1	BKI8		M7	Q2	Q6	BKI8				M7	Q2	Q6
sp|P07900-2|HS90A_HUMAN	HSP90AA1	P07900-2	HS90A_HUMAN	HSP90AA1	854	Homo sapiens		Isoform 2 of Heat shock protein HSP 90-alpha	1	0.999	31	88	sp|P07900|HS90A_HUMAN	9	0	0	0	21	58	17059.9				118718	532261	7652.9				22017.1	68993.6	1	0	0	0	1	1	BKI4	BKI4	BKI4					Q2	Q6		Q2	Q6
sp|P07910-2|HNRPC_HUMAN	HNRNPC	P07910-2	HNRPC_HUMAN	HNRNPC	293	Homo sapiens		Isoform C1 of Heterogeneous nuclear ribonucleoproteins C1/C2	1	0.999	22	205		0	22	0	4	54	125		78499.3		17543.9	597844	3.33018e+06		20421.5		9778.1	86423.3	377180	0	1	0	1	1	1	BKI8		M7	Q2	Q6	BKI8				M7	Q2	Q6
sp|P07919|QCR6_HUMAN	UQCRH	P07919	QCR6_HUMAN	UQCRH	91	Homo sapiens	1:Experimental evidence at protein level	Cytochrome b-c1 complex subunit 6, mitochondrial	1	0.999	7	123		17	18	18	19	22	29	163090	306801	133887	326342	681701	1.49899e+06	104955	181107	137063	218709	420664	897143	1	1	1	1	1	1
sp|P07948-2|LYN_HUMAN	LYN	P07948-2	LYN_HUMAN	LYN	491	Homo sapiens		Isoform 2 of Tyrosine-protein kinase Lyn	0.9999	0.9987	3	2		0	0	0	0	0	2						11323.6							0	0	0	0	0	1					Q6				Q6			Q6
sp|P07954-2|FUMH_HUMAN	FH	P07954-2	FUMH_HUMAN	FH	467	Homo sapiens		Isoform Cytoplasmic of Fumarate hydratase, mitochondrial	1	0.999	8	14	sp|P07954|FUMH_HUMAN	0	0	0	0	0	14						140893							0	0	0	0	0	1					Q6				Q6			Q6
sp|P08134|RHOC_HUMAN	RHOC	P08134	RHOC_HUMAN	RHOC	193	Homo sapiens	1:Experimental evidence at protein level	Rho-related GTP-binding protein RhoC	1	0.999	8	13		0	0	0	0	2	11					12584.3	54646.5					12584.3	40813.6	0	0	0	0	1	1				Q2	Q6			Q2	Q6		Q2	Q6
sp|P08195-2|4F2_HUMAN	SLC3A2	P08195-2	4F2_HUMAN	SLC3A2	529	Homo sapiens		Isoform 2 of 4F2 cell-surface antigen heavy chain	1	0.999	25	120		1	0	0	0	43	76	3335.25				188088	765405	3496.85				23507.1	62580.5	1	0	0	0	1	1	BKI4	BKI4	BKI4					Q2	Q6		Q2	Q6
sp|P08238|HS90B_HUMAN	HSP90AB1	P08238	HS90B_HUMAN	HSP90AB1	724	Homo sapiens	1:Experimental evidence at protein level	Heat shock protein HSP 90-beta	1	0.999	36	269		47	10	13	2	73	124	131455	43572.1	22481.9	16879.2	518111	1.38091e+06	17311.3	24754.9	8230.18	12172.4	40453.2	98327	1	1	1	1	1	1
sp|P08243-2|ASNS_HUMAN	ASNS	P08243-2	ASNS_HUMAN	ASNS	540	Homo sapiens		Isoform 2 of Asparagine synthetase [glutamine-hydrolyzing]	1	0.999	5	17	sp|P08243-3|ASNS_HUMAN, sp|P08243|ASNS_HUMAN	0	0	0	0	2	15					7332.01	82758.3					9228.81	17565.8	0	0	0	0	1	1				Q2	Q6			Q2	Q6		Q2	Q6
sp|P08559-2|ODPA_HUMAN	PDHA1	P08559-2	ODPA_HUMAN	PDHA1	397	Homo sapiens		Isoform 2 of Pyruvate dehydrogenase E1 component subunit alpha, somatic form, mitochondrial	1	0.999	2	4	sp|P08559-4|ODPA_HUMAN, sp|P08559|ODPA_HUMAN	0	0	0	0	0	4						38629.8							0	0	0	0	0	1					Q6				Q6			Q6
sp|P08574|CY1_HUMAN	CYC1	P08574	CY1_HUMAN	CYC1	325	Homo sapiens	1:Experimental evidence at protein level	Cytochrome c1, heme protein, mitochondrial	1	0.999	14	237		35	3	32	6	66	95	99503.9	33689.7	80815.5	13251.7	843129	1.08754e+06	29024.5	23094.5	22620.9	24263.6	235868	260340	1	1	1	1	1	1
sp|P08579|RU2B_HUMAN	SNRPB2	P08579	RU2B_HUMAN	SNRPB2	225	Homo sapiens	1:Experimental evidence at protein level	U2 small nuclear ribonucleoprotein B''	1	0.999	4	5		0	0	0	0	0	5						55483.8							0	0	0	0	0	1					Q6				Q6			Q6
sp|P08708|RS17_HUMAN	RPS17	P08708	RS17_HUMAN	RPS17	135	Homo sapiens	1:Experimental evidence at protein level	40S ribosomal protein S17	1	0.999	23	731		79	132	35	69	178	238	388965	1.6999e+06	179647	483271	3.81102e+06	8668075	60934.9	219773	63151.2	81439.3	453322	808904	1	1	1	1	1	1
sp|P08754|GNAI3_HUMAN	GNAI3	P08754	GNAI3_HUMAN	GNAI3	354	Homo sapiens	1:Experimental evidence at protein level	Guanine nucleotide-binding protein G(i) subunit alpha-3	0.996	0.999	2	4		0	1	0	0	0	3		9386.38				31059.8		9386.38				31059.8	0	1	0	0	0	1	BKI8				Q6	BKI8	BKI8	BKI8				Q6
sp|P08758|ANXA5_HUMAN	ANXA5	P08758	ANXA5_HUMAN	ANXA5	320	Homo sapiens	1:Experimental evidence at protein level	Annexin A5	1	0.999	5	13		0	1	0	1	0	11		4647.34		3994.33		83791.4		4647.34		3994.33		33133.8	0	1	0	1	0	1	BKI8		M7		Q6	BKI8		BKI8		M7		Q6
sp|P08865|RSSA_HUMAN	RPSA	P08865	RSSA_HUMAN	RPSA	295	Homo sapiens	1:Experimental evidence at protein level	40S ribosomal protein SA	1	0.999	26	697		38	19	17	20	295	308	142069	143035	42297.5	106338	9431618	12262627	25950.3	36924.2	10615.1	23795.4	984973	1.44837e+06	1	1	1	1	1	1
sp|P09001|RM03_HUMAN	MRPL3	P09001	RM03_HUMAN	MRPL3	348	Homo sapiens	1:Experimental evidence at protein level	39S ribosomal protein L3, mitochondrial	1	0.999	7	29		0	0	0	0	19	10					73174.7	75662.3					19162.5	21656.5	0	0	0	0	1	1				Q2	Q6			Q2	Q6		Q2	Q6
sp|P09012|SNRPA_HUMAN	SNRPA	P09012	SNRPA_HUMAN	SNRPA	282	Homo sapiens	1:Experimental evidence at protein level	U1 small nuclear ribonucleoprotein A	1	0.999	10	101		3	0	2	0	38	58	19062.7		10737.3		343473	1.22638e+06	14428.5		11143.3		93404.2	268006	1	0	1	0	1	1	BKI4		BKI4			M1		Q2	Q6	M1
sp|P09110|THIK_HUMAN	ACAA1	P09110	THIK_HUMAN	ACAA1	424	Homo sapiens	1:Experimental evidence at protein level	3-ketoacyl-CoA thiolase, peroxisomal	1	0.999	6	11		0	0	0	0	0	11						70797.9							0	0	0	0	0	1					Q6				Q6			Q6
sp|P09211|GSTP1_HUMAN	GSTP1	P09211	GSTP1_HUMAN	GSTP1	210	Homo sapiens	1:Experimental evidence at protein level	Glutathione S-transferase P	1	0.999	18	404		8	35	27	33	130	171	20342.5	234153	47831	169766	1.9034e+06	5.52967e+06	10666.1	47014.4	14658.3	40097.7	293964	720919	1	1	1	1	1	1
sp|P09234|RU1C_HUMAN	SNRPC	P09234	RU1C_HUMAN	SNRPC	159	Homo sapiens	1:Experimental evidence at protein level	U1 small nuclear ribonucleoprotein C	1	0.999	5	73		13	2	9	5	20	24	41899.5	6217.12	23279.6	17688.5	192860	386682	20459.6		11464.8	11077.2	66277.2	125472	1	1	1	1	1	1
sp|P09327|VILI_HUMAN	VIL1	P09327	VILI_HUMAN	VIL1	827	Homo sapiens	1:Experimental evidence at protein level	Villin-1	1	0.999	5	12		0	0	0	0	0	12						97799.8							0	0	0	0	0	1					Q6				Q6			Q6
sp|P09429|HMGB1_HUMAN	HMGB1	P09429	HMGB1_HUMAN	HMGB1	215	Homo sapiens	1:Experimental evidence at protein level	High mobility group protein B1	1	0.999	14	137		21	7	45	3	15	46	52270.3	56116.7	104601	11038.5	137208	636387	12874.5	20578	25047	12664.1	29308.5	121716	1	1	1	1	1	1
sp|P09467|F16P1_HUMAN	FBP1	P09467	F16P1_HUMAN	FBP1	338	Homo sapiens	1:Experimental evidence at protein level	Fructose-1,6-bisphosphatase 1	1	0.999	3	6		0	5	0	1	0	0		55603.7		4484.64				24232.3		4484.64			0	1	0	1	0	0	BKI8		M7			BKI8		BKI8	BKI8	M7
sp|P09493-3|TPM1_HUMAN	TPM1	P09493-3	TPM1_HUMAN	TPM1	284	Homo sapiens		Isoform 3 of Tropomyosin alpha-1 chain	1	0.999	16	13		0	10	0	0	0	3		31374.3				18591.5							0	1	0	0	0	1	BKI8				Q6	BKI8	BKI8	BKI8				Q6
sp|P09493-5|TPM1_HUMAN	TPM1	P09493-5	TPM1_HUMAN	TPM1	245	Homo sapiens		Isoform 5 of Tropomyosin alpha-1 chain	0.9998	0.999	13	1		0	0	0	0	0	1						7671.55							0	0	0	0	0	1					Q6				Q6			Q6
sp|P09496-2|CLCA_HUMAN	CLTA	P09496-2	CLCA_HUMAN	CLTA	218	Homo sapiens		Isoform Non-brain of Clathrin light chain A	1	0.999	10	99		3	6	0	0	42	48	7631.13	21240.1			459333	676975	7631.13	21240.1			198337	327976	1	1	0	0	1	1		BKI4	BKI4			BKI8	BKI8				Q2	Q6
sp|P09497-2|CLCB_HUMAN	CLTB	P09497-2	CLCB_HUMAN	CLTB	211	Homo sapiens		Isoform Non-brain of Clathrin light chain B	1	0.999	8	40		0	0	0	0	19	21					128724	210031					39024.5	51309.5	0	0	0	0	1	1				Q2	Q6			Q2	Q6		Q2	Q6
sp|P09525-3|ANXA4_HUMAN	ANXA4	P09525-3	ANXA4_HUMAN	ANXA4	321	Homo sapiens		Isoform 3 of Annexin A4	1	0.999	13	67	sp|P09525|ANXA4_HUMAN	0	21	0	18	0	28		93133.4		56802.3		180433		20977.3		16262.7		34764.9	0	1	0	1	0	1	BKI8		M7		Q6	BKI8		BKI8		M7		Q6
sp|P09543-2|CN37_HUMAN	CNP	P09543-2	CN37_HUMAN	CNP	401	Homo sapiens		Isoform CNPI of 2',3'-cyclic-nucleotide 3'-phosphodiesterase	1	0.999	4	8	sp|P09543|CN37_HUMAN	0	0	0	1	1	6				80268.9	5302.89	18577.5							0	0	0	1	1	1			M7	Q2	Q6		M7	Q2	Q6	M7	Q2	Q6
sp|P09622|DLDH_HUMAN	DLD	P09622	DLDH_HUMAN	DLD	509	Homo sapiens	1:Experimental evidence at protein level	Dihydrolipoyl dehydrogenase, mitochondrial	1	0.999	32	701		4	4	0	6	197	490	7695.81	18477.7		38516.3	3.10058e+06	10500576	7695.81	18477.7		14489.1	526116	1.25081e+06	1	1	0	1	1	1		BKI4				BKI8				M7	Q2	Q6
sp|P09651-2|ROA1_HUMAN	HNRNPA1	P09651-2	ROA1_HUMAN	HNRNPA1	320	Homo sapiens		Isoform A1-A of Heterogeneous nuclear ribonucleoprotein A1	1	0.999	41	752		42	31	2	10	241	426	118374	412269	3392.15	40506.1	3.44285e+06	12443072	28253.3	57947	11503.4	23776.7	435889	1.31816e+06	1	1	1	1	1	1
sp|P09651|ROA1_HUMAN	HNRNPA1	P09651	ROA1_HUMAN	HNRNPA1	372	Homo sapiens	1:Experimental evidence at protein level	Heterogeneous nuclear ribonucleoprotein A1	1	0.999	41	5		0	0	0	0	0	5						55715.5							0	0	0	0	0	1					Q6				Q6			Q6
sp|P09661|RU2A_HUMAN	SNRPA1	P09661	RU2A_HUMAN	SNRPA1	255	Homo sapiens	1:Experimental evidence at protein level	U2 small nuclear ribonucleoprotein A'	1	0.999	9	38		4	0	2	0	13	19	5026.24		5421.39		80196.5	189869	5026.24		5421.39		24874.3	48255.5	1	0	1	0	1	1	BKI4		BKI4			M1		Q2	Q6	M1
sp|P09668|CATH_HUMAN	CTSH	P09668	CATH_HUMAN	CTSH	335	Homo sapiens	1:Experimental evidence at protein level	Pro-cathepsin H	1	0.999	3	8		0	0	0	0	0	8						82257.5							0	0	0	0	0	1					Q6				Q6			Q6
sp|P09669|COX6C_HUMAN	COX6C	P09669	COX6C_HUMAN	COX6C	75	Homo sapiens	1:Experimental evidence at protein level	Cytochrome c oxidase subunit 6C	1	0.999	13	197		7	5	25	15	81	64	39126.3	27284.2	86722.2	100416	1.5331e+06	1.80459e+06	16507.6	22031	31339.3	40799.9	337568	384024	1	1	1	1	1	1
sp|P09758|TACD2_HUMAN	TACSTD2	P09758	TACD2_HUMAN	TACSTD2	323	Homo sapiens	1:Experimental evidence at protein level	Tumor-associated calcium signal transducer 2	1	0.999	4	8		0	0	0	0	0	8						65039.4							0	0	0	0	0	1					Q6				Q6			Q6
sp|P09874|PARP1_HUMAN	PARP1	P09874	PARP1_HUMAN	PARP1	1014	Homo sapiens	1:Experimental evidence at protein level	Poly [ADP-ribose] polymerase 1	1	0.999	22	97		56	5	5	0	26	5	178214	22771.2	14466.2		120929	28702.6	20118.7	10546.6	9885.07		18929.3	22490.3	1	1	1	0	1	1			BKI4				BKI8			M1
sp|P09972|ALDOC_HUMAN	ALDOC	P09972	ALDOC_HUMAN	ALDOC	364	Homo sapiens	1:Experimental evidence at protein level	Fructose-bisphosphate aldolase C	0.9999	0.999	6	3		0	1	0	0	0	2		8096.57				61355.3		8096.57				40047.4	0	1	0	0	0	1	BKI8				Q6	BKI8	BKI8	BKI8				Q6
sp|P0C0S5|H2AZ_HUMAN	H2AZ1	P0C0S5	H2AZ_HUMAN	H2AZ1	128	Homo sapiens	1:Experimental evidence at protein level	Histone H2A.Z	1	0.999	6	51	sp|Q71UI9|H2AV_HUMAN	7	5	9	3	12	15	17427.2	44709.5	24065.2	8093.42	104521	169226	11181.3	29200	16196.5	8093.42	55223.2	80863.5	1	1	1	1	1	1
sp|P0C7P0|CISD3_HUMAN	CISD3	P0C7P0	CISD3_HUMAN	CISD3	127	Homo sapiens	1:Experimental evidence at protein level	CDGSH iron-sulfur domain-containing protein 3, mitochondrial	1	0.999	6	35		5	11	0	0	8	11	11118	40733.1			33302	158538	4960.89	9354.51			17971.8	52154.1	1	1	0	0	1	1		BKI4	BKI4			BKI8	BKI8				Q2	Q6
sp|P0C7P4|UCRIL_HUMAN	UQCRFS1P1	P0C7P4	UCRIL_HUMAN	UQCRFS1P1	283	Homo sapiens	5:Protein uncertain	Putative cytochrome b-c1 complex subunit Rieske-like protein 1	0.9999	0.999	11	1		0	0	0	0	0	1						5394.89							0	0	0	0	0	1					Q6				Q6			Q6
sp|P0C870|JMJD7_HUMAN	JMJD7	P0C870	JMJD7_HUMAN	JMJD7	316	Homo sapiens	1:Experimental evidence at protein level	Bifunctional peptidase and (3S)-lysyl hydroxylase JMJD7	1	0.999	14	43		0	0	0	0	10	33					45827.7	226484					13531.7	28370.9	0	0	0	0	1	1				Q2	Q6			Q2	Q6		Q2	Q6
sp|P0CG12|DERPC_HUMAN	DERPC	P0CG12	DERPC_HUMAN	DERPC	524	Homo sapiens	1:Experimental evidence at protein level	Decreased expression in renal and prostate cancer protein	1	0.999	9	58		2	24	28	1	0	3	7326.42	177311	72964.6	6883.07		10131.5	4347.92	34916.5	13940	6166.07		17561.4	1	1	1	1	0	1				BKI4				BKI8			M1
sp|P0CG39|POTEJ_HUMAN	POTEJ	P0CG39	POTEJ_HUMAN	POTEJ	1038	Homo sapiens	3:Protein inferred from homology	POTE ankyrin domain family member J	1	0.999	11	11		0	0	0	0	8	3					526820	99398.3					120490	300880	0	0	0	0	1	1				Q2	Q6			Q2	Q6		Q2	Q6
sp|P0DMM9-2|ST1A3_HUMAN	SULT1A3	P0DMM9-2	ST1A3_HUMAN	SULT1A3	197	Homo sapiens		Isoform 2 of Sulfotransferase 1A3	0.9997	0.9989	2	2	sp|P0DMM9-3|ST1A3_HUMAN, sp|P0DMM9|ST1A3_HUMAN, sp|P0DMN0|ST1A4_HUMAN	0	0	0	0	1	1					5193.84	6688.72							0	0	0	0	1	1				Q2	Q6			Q2	Q6		Q2	Q6
sp|P0DMV8|HS71A_HUMAN	HSPA1A	P0DMV8	HS71A_HUMAN	HSPA1A	641	Homo sapiens	1:Experimental evidence at protein level	Heat shock 70 kDa protein 1A	1	0.999	35	218	sp|P0DMV9|HS71B_HUMAN	7	41	5	33	50	82	19452	237800	10643.4	152544	352812	824762	8885.97	37948.7	10675	29379.1	46193.6	98545.9	1	1	1	1	1	1
sp|P0DOX6|IGM_HUMAN		P0DOX6	IGM_HUMAN		576	Homo sapiens	1:Experimental evidence at protein level	Immunoglobulin mu heavy chain	0.9999	0.999	13	1		0	1	0	0	0	0		5854.23											0	1	0	0	0	0	BKI8					BKI8	BKI8	BKI8	BKI8
sp|P0DOX7|IGK_HUMAN		P0DOX7	IGK_HUMAN		214	Homo sapiens	1:Experimental evidence at protein level	Immunoglobulin kappa light chain	0.9999	0.999	11	3		0	0	0	3	0	0				17427.1									0	0	0	1	0	0			M7				M7			M7
sp|P0DOY2|IGLC2_HUMAN	IGLC2	P0DOY2	IGLC2_HUMAN	IGLC2	106	Homo sapiens	1:Experimental evidence at protein level	Immunoglobulin lambda constant 2	1	0.999	7	98	sp|P0DOY3|IGLC3_HUMAN	0	41	4	52	0	1		327964	10703.9	480187		3768.72		84615.3	5487.05	120018		10880.9	0	1	1	1	0	1	BKI8	M1	M7		Q6			BKI8			M1
sp|P0DP23|CALM1_HUMAN	CALM1	P0DP23	CALM1_HUMAN	CALM1	149	Homo sapiens	1:Experimental evidence at protein level	Calmodulin-1	1	0.999	12	177	sp|P0DP24|CALM2_HUMAN, sp|P0DP25|CALM3_HUMAN	20	22	12	19	24	80	146514	142864	55116	185836	561209	1.42307e+06	75566.6	52107.9	30844.2	108850	300517	389938	1	1	1	1	1	1
sp|P0DP57|SLUR2_HUMAN	SLURP2	P0DP57	SLUR2_HUMAN	SLURP2	97	Homo sapiens	1:Experimental evidence at protein level	Secreted Ly-6/uPAR domain-containing protein 2	1	0.999	4	43	sp|P0DP58-2|LYNX1_HUMAN	0	31	0	12	0	0		331583		89635.9				88229.4		42172.6			0	1	0	1	0	0	BKI8		M7			BKI8		BKI8	BKI8	M7
sp|P0DPB6|RPAC2_HUMAN	POLR1D	P0DPB6	RPAC2_HUMAN	POLR1D	133	Homo sapiens	1:Experimental evidence at protein level	DNA-directed RNA polymerases I and III subunit RPAC2	1	0.999	5	38		0	0	0	0	17	21					54630.5	184832					14840.7	49066.3	0	0	0	0	1	1				Q2	Q6			Q2	Q6		Q2	Q6
sp|P0DPD7|EFMT4_HUMAN	EEF1AKMT4	P0DPD7	EFMT4_HUMAN	EEF1AKMT4	255	Homo sapiens	1:Experimental evidence at protein level	EEF1A lysine methyltransferase 4	1	0.999	3	8		0	0	0	0	0	8						43666.7							0	0	0	0	0	1					Q6				Q6			Q6
sp|P0DTE7|AMY1B_HUMAN	AMY1B	P0DTE7	AMY1B_HUMAN	AMY1B	511	Homo sapiens	1:Experimental evidence at protein level	Alpha-amylase 1B	1	0.999	13	39	sp|P0DTE8|AMY1C_HUMAN, sp|P0DUB6|AMY1A_HUMAN	1	0	0	0	0	38	3559.8					265147	4568.39					30200	1	0	0	0	0	1	BKI4	BKI4	BKI4	BKI4					Q6			Q6
sp|P10155-3|RO60_HUMAN	RO60	P10155-3	RO60_HUMAN	RO60	518	Homo sapiens		Isoform 3 of RNA-binding protein RO60	1	0.999	7	17	sp|P10155-4|RO60_HUMAN, sp|P10155-5|RO60_HUMAN, sp|P10155|RO60_HUMAN	0	2	0	0	5	10		9193.81			22125.1	42810.7					8014.54	16578.2	0	1	0	0	1	1	BKI8			Q2	Q6	BKI8	BKI8				Q2	Q6
sp|P10253|LYAG_HUMAN	GAA	P10253	LYAG_HUMAN	GAA	952	Homo sapiens	1:Experimental evidence at protein level	Lysosomal alpha-glucosidase	1	0.999	8	12		0	0	0	0	0	12						93698.2							0	0	0	0	0	1					Q6				Q6			Q6
sp|P10321-2|HLAC_HUMAN	HLA-C	P10321-2	HLAC_HUMAN	HLA-C	326	Homo sapiens		Isoform 2 of HLA class I histocompatibility antigen, C alpha chain	1	0.999	4	3	sp|P10321|HLAC_HUMAN	0	0	0	0	1	2					7166.41	17651.9							0	0	0	0	1	1				Q2	Q6			Q2	Q6		Q2	Q6
sp|P10412|H14_HUMAN	H1-4	P10412	H14_HUMAN	H1-4	219	Homo sapiens	1:Experimental evidence at protein level	Histone H1.4	1	0.999	21	132		6	33	11	11	32	39	58769.5	408077	34730.5	79787.4	820418	3.0463e+06	58769.5	310594	25701.9	53980.4	536372	1.59596e+06	1	1	1	1	1	1
sp|P10599|THIO_HUMAN	TXN	P10599	THIO_HUMAN	TXN	105	Homo sapiens	1:Experimental evidence at protein level	Thioredoxin	1	0.999	11	342		16	99	12	64	60	91	58182.8	1.52018e+06	69638.2	896696	1.09652e+06	2.7435e+06	29009.6	469914	37089.2	244531	297093	707231	1	1	1	1	1	1
sp|P10606|COX5B_HUMAN	COX5B	P10606	COX5B_HUMAN	COX5B	129	Homo sapiens	1:Experimental evidence at protein level	Cytochrome c oxidase subunit 5B, mitochondrial	1	0.999	12	862		8	23	25	48	149	609	26427.7	135514	155070	401971	4.99481e+06	6.55651e+06	11929.2	59721.6	44477.8	93807.2	1.00781e+06	1.22835e+06	1	1	1	1	1	1
sp|P10619-2|PPGB_HUMAN	CTSA	P10619-2	PPGB_HUMAN	CTSA	463	Homo sapiens		Isoform 2 of Lysosomal protective protein	1	0.999	13	103	sp|P10619|PPGB_HUMAN	0	5	0	8	34	56		66314.2		62068.5	425661	921315		35455		39846.4	174787	421833	0	1	0	1	1	1	BKI8		M7	Q2	Q6	BKI8				M7	Q2	Q6
sp|P10768|ESTD_HUMAN	ESD	P10768	ESTD_HUMAN	ESD	282	Homo sapiens	1:Experimental evidence at protein level	S-formylglutathione hydrolase	1	0.999	3	4		0	0	0	0	0	4						27214.7							0	0	0	0	0	1					Q6				Q6			Q6
sp|P10809|CH60_HUMAN	HSPD1	P10809	CH60_HUMAN	HSPD1	573	Homo sapiens	1:Experimental evidence at protein level	60 kDa heat shock protein, mitochondrial	1	0.999	79	3350		56	57	28	103	566	2540	272590	416905	285757	468648	10158432	67386736	50379.9	106558	30635.8	81002.3	1.35168e+06	7413035	1	1	1	1	1	1
sp|P10909-2|CLUS_HUMAN	CLU	P10909-2	CLUS_HUMAN	CLU	501	Homo sapiens		Isoform 2 of Clusterin	1	0.999	6	18	sp|P10909-4|CLUS_HUMAN, sp|P10909-5|CLUS_HUMAN, sp|P10909-6|CLUS_HUMAN, sp|P10909|CLUS_HUMAN	0	18	0	0	0	0		106715											0	1	0	0	0	0	BKI8					BKI8	BKI8	BKI8	BKI8
sp|P11021|BIP_HUMAN	HSPA5	P11021	BIP_HUMAN	HSPA5	654	Homo sapiens	1:Experimental evidence at protein level	Endoplasmic reticulum chaperone BiP	1	0.999	46	757		51	206	40	141	105	214	184815	2114919	100046	926451	850510	3.64966e+06	29703.4	222871	24637.4	121449	95994.9	397981	1	1	1	1	1	1
sp|P11137-3|MTAP2_HUMAN	MAP2	P11137-3	MTAP2_HUMAN	MAP2	1823	Homo sapiens		Isoform 3 of Microtubule-associated protein 2	0.9968	0.9989	2	4	sp|P11137|MTAP2_HUMAN	0	1	0	0	0	3		5399.5				10389.9							0	1	0	0	0	1	BKI8				Q6	BKI8	BKI8	BKI8				Q6
sp|P11142|HSP7C_HUMAN	HSPA8	P11142	HSP7C_HUMAN	HSPA8	646	Homo sapiens	1:Experimental evidence at protein level	Heat shock cognate 71 kDa protein	1	0.999	45	760		71	159	69	104	163	194	303156	1.46168e+06	208339	636860	2260690	4.36495e+06	35209.5	98942.9	26495.6	54349.2	173541	338113	1	1	1	1	1	1
sp|P11166|GTR1_HUMAN	SLC2A1	P11166	GTR1_HUMAN	SLC2A1	492	Homo sapiens	1:Experimental evidence at protein level	Solute carrier family 2, facilitated glucose transporter member 1	1	0.999	7	34		1	0	0	0	12	21	3869.8				120705	331278	5817.61				36527.9	80125.5	1	0	0	0	1	1	BKI4	BKI4	BKI4					Q2	Q6		Q2	Q6
sp|P11177-2|ODPB_HUMAN	PDHB	P11177-2	ODPB_HUMAN	PDHB	341	Homo sapiens		Isoform 2 of Pyruvate dehydrogenase E1 component subunit beta, mitochondrial	1	0.999	10	41	sp|P11177|ODPB_HUMAN	0	0	0	0	12	29					82675.1	253236					22236.7	59894.3	0	0	0	0	1	1				Q2	Q6			Q2	Q6		Q2	Q6
sp|P11182|ODB2_HUMAN	DBT	P11182	ODB2_HUMAN	DBT	482	Homo sapiens	1:Experimental evidence at protein level	Lipoamide acyltransferase component of branched-chain alpha-keto acid dehydrogenase complex, mitochondrial	1	0.999	4	11		0	0	0	0	3	8					6083.32	51519.9					6083.32	15726.6	0	0	0	0	1	1				Q2	Q6			Q2	Q6		Q2	Q6
sp|P11216|PYGB_HUMAN	PYGB	P11216	PYGB_HUMAN	PYGB	843	Homo sapiens	1:Experimental evidence at protein level	Glycogen phosphorylase, brain form	1	0.999	8	25		0	0	0	0	3	22					5026.93	88801.6					5560.5	14117.8	0	0	0	0	1	1				Q2	Q6			Q2	Q6		Q2	Q6
sp|P11233|RALA_HUMAN	RALA	P11233	RALA_HUMAN	RALA	206	Homo sapiens	1:Experimental evidence at protein level	Ras-related protein Ral-A	1	0.999	12	158		34	25	20	14	27	38	70143.4	98710.1	34144.4	57610.4	154631	611453	11880.9	17886.5	7773.01	13015.6	26143.6	81383	1	1	1	1	1	1
sp|P11234-2|RALB_HUMAN	RALB	P11234-2	RALB_HUMAN	RALB	228	Homo sapiens		Isoform 2 of Ras-related protein Ral-B	1	0.999	7	13	sp|P11234|RALB_HUMAN	0	0	0	0	4	9					14569.9	59017.4					8950.33	22778.3	0	0	0	0	1	1				Q2	Q6			Q2	Q6		Q2	Q6
sp|P11279|LAMP1_HUMAN	LAMP1	P11279	LAMP1_HUMAN	LAMP1	417	Homo sapiens	1:Experimental evidence at protein level	Lysosome-associated membrane glycoprotein 1	1	0.999	7	112		18	18	5	22	24	25	47104.5	152905	21809.3	116551	142625	416535	19879.2	47567.2	10818.4	32673.5	43420.6	91748.3	1	1	1	1	1	1
sp|P11387|TOP1_HUMAN	TOP1	P11387	TOP1_HUMAN	TOP1	765	Homo sapiens	1:Experimental evidence at protein level	DNA topoisomerase 1	1	0.999	11	41		14	1	3	0	19	4	37414.3	5946.87	4780.83		106155	66559.7	8443.74	12040.1	7672.38		18034.2	33412.6	1	1	1	0	1	1			BKI4				BKI8			M1
sp|P11413-2|G6PD_HUMAN	G6PD	P11413-2	G6PD_HUMAN	G6PD	561	Homo sapiens		Isoform Long of Glucose-6-phosphate 1-dehydrogenase	1	0.999	17	80	sp|P11413-3|G6PD_HUMAN, sp|P11413|G6PD_HUMAN	0	0	0	0	14	66					55037	588993					14792.1	57528.9	0	0	0	0	1	1				Q2	Q6			Q2	Q6		Q2	Q6
sp|P11441|UBL4A_HUMAN	UBL4A	P11441	UBL4A_HUMAN	UBL4A	157	Homo sapiens	1:Experimental evidence at protein level	Ubiquitin-like protein 4A	1	0.999	7	32		0	0	2	1	16	13			5841.89	5169.16	64283.2	138910			3129.52	5183.4	17350.2	29303.7	0	0	1	1	1	1		M1	M7	Q2	Q6	M1	M7	Q2	Q6
sp|P11586|C1TC_HUMAN	MTHFD1	P11586	C1TC_HUMAN	MTHFD1	935	Homo sapiens	1:Experimental evidence at protein level	C-1-tetrahydrofolate synthase, cytoplasmic	1	0.999	5	7		0	0	0	1	0	6				51818.9		44792.7							0	0	0	1	0	1			M7		Q6		M7		Q6	M7		Q6
sp|P11717|MPRI_HUMAN	IGF2R	P11717	MPRI_HUMAN	IGF2R	2491	Homo sapiens	1:Experimental evidence at protein level	Cation-independent mannose-6-phosphate receptor	1	0.999	3	4		0	0	0	0	0	4						26046.5							0	0	0	0	0	1					Q6				Q6			Q6
sp|P11766|ADHX_HUMAN	ADH5	P11766	ADHX_HUMAN	ADH5	374	Homo sapiens	1:Experimental evidence at protein level	Alcohol dehydrogenase class-3	1	0.999	5	22		0	0	0	1	9	12				4380.86	19878.2	84596				4380.86	9715.06	27724.5	0	0	0	1	1	1			M7	Q2	Q6		M7	Q2	Q6	M7	Q2	Q6
sp|P11908-2|PRPS2_HUMAN	PRPS2	P11908-2	PRPS2_HUMAN	PRPS2	321	Homo sapiens		Isoform 2 of Ribose-phosphate pyrophosphokinase 2	1	0.999	9	21	sp|P11908|PRPS2_HUMAN	0	0	0	0	7	14					42976.9	114437					14788.7	28652.9	0	0	0	0	1	1				Q2	Q6			Q2	Q6		Q2	Q6
sp|P11940|PABP1_HUMAN	PABPC1	P11940	PABP1_HUMAN	PABPC1	636	Homo sapiens	1:Experimental evidence at protein level	Polyadenylate-binding protein 1	1	0.999	55	1800		81	77	1	78	806	757	256536	454582	4172.3	311887	23204630	33935124	23103.5	41442.4	6668.51	26089.5	1.35857e+06	1.99402e+06	1	1	1	1	1	1
sp|P12004|PCNA_HUMAN	PCNA	P12004	PCNA_HUMAN	PCNA	261	Homo sapiens	1:Experimental evidence at protein level	Proliferating cell nuclear antigen	1	0.999	17	177		0	0	0	0	86	91					872985	1.44559e+06					152525	215174	0	0	0	0	1	1				Q2	Q6			Q2	Q6		Q2	Q6
sp|P12074|CX6A1_HUMAN	COX6A1	P12074	CX6A1_HUMAN	COX6A1	109	Homo sapiens	1:Experimental evidence at protein level	Cytochrome c oxidase subunit 6A1, mitochondrial	1	0.999	3	92		0	1	2	5	30	54		22435.3	10007.8	48008.1	854993	2.3464e+06		22676.1	10115.2	48523.5	228494	843010	0	1	1	1	1	1	BKI8	M1	M7	Q2	Q6
sp|P12081-4|HARS1_HUMAN	HARS1	P12081-4	HARS1_HUMAN	HARS1	489	Homo sapiens		Isoform 4 of Histidine--tRNA ligase, cytoplasmic	1	0.999	14	40	sp|P12081|HARS1_HUMAN	0	17	0	16	0	7		92379.6		78299.2		35082.5		17148.8		13296.8		16966.5	0	1	0	1	0	1	BKI8		M7		Q6	BKI8		BKI8		M7		Q6
sp|P12235|ADT1_HUMAN	SLC25A4	P12235	ADT1_HUMAN	SLC25A4	298	Homo sapiens	1:Experimental evidence at protein level	ADP/ATP translocase 1	1	0.999	17	2		0	0	0	0	1	1					10446.3	2427.93							0	0	0	0	1	1				Q2	Q6			Q2	Q6		Q2	Q6
sp|P12236|ADT3_HUMAN	SLC25A6	P12236	ADT3_HUMAN	SLC25A6	298	Homo sapiens	1:Experimental evidence at protein level	ADP/ATP translocase 3	1	0.999	23	62		2	2	6	6	22	24	5672.17	10248.9	6294.02	8983.04	183227	219490	5672.17	10248.9	6294.02	8983.04	62119.6	63917.6	1	1	1	1	1	1
sp|P12268|IMDH2_HUMAN	IMPDH2	P12268	IMDH2_HUMAN	IMPDH2	514	Homo sapiens	1:Experimental evidence at protein level	Inosine-5'-monophosphate dehydrogenase 2	1	0.999	34	316		1	20	0	5	101	189	3563.8	94356.7		5419.34	931524	2.69828e+06	6200.02	19683.9		10376.6	69512.4	169268	1	1	0	1	1	1		BKI4				BKI8				M7	Q2	Q6
sp|P12273|PIP_HUMAN	PIP	P12273	PIP_HUMAN	PIP	146	Homo sapiens	1:Experimental evidence at protein level	Prolactin-inducible protein	1	0.999	9	67		8	16	2	19	7	15	20826.8	192816	5285.02	117971	31632.3	96337.5	9400.25	38044.5	3593.01	25672.3	14767.9	29151.5	1	1	1	1	1	1
sp|P12429|ANXA3_HUMAN	ANXA3	P12429	ANXA3_HUMAN	ANXA3	323	Homo sapiens	1:Experimental evidence at protein level	Annexin A3	1	0.999	7	16		0	0	0	0	0	16						158437							0	0	0	0	0	1					Q6				Q6			Q6
sp|P12532|KCRU_HUMAN	CKMT1A	P12532	KCRU_HUMAN	CKMT1A	417	Homo sapiens	1:Experimental evidence at protein level	Creatine kinase U-type, mitochondrial	1	0.999	5	11		0	8	0	0	0	3		130840				12362.5		28187.9				31944.1	0	1	0	0	0	1	BKI8				Q6	BKI8	BKI8	BKI8				Q6
sp|P12644|BMP4_HUMAN	BMP4	P12644	BMP4_HUMAN	BMP4	408	Homo sapiens	1:Experimental evidence at protein level	Bone morphogenetic protein 4	1	0.999	2	13		0	0	0	0	6	7					16098.4	40520.6					8727.03	22172.5	0	0	0	0	1	1				Q2	Q6			Q2	Q6		Q2	Q6
sp|P12694|ODBA_HUMAN	BCKDHA	P12694	ODBA_HUMAN	BCKDHA	445	Homo sapiens	1:Experimental evidence at protein level	2-oxoisovalerate dehydrogenase subunit alpha, mitochondrial	1	0.999	10	25		0	0	0	0	3	22					9791.9	187821					17716.6	20795.3	0	0	0	0	1	1				Q2	Q6			Q2	Q6		Q2	Q6
sp|P12814-3|ACTN1_HUMAN	ACTN1	P12814-3	ACTN1_HUMAN	ACTN1	914	Homo sapiens		Isoform 3 of Alpha-actinin-1	1	0.999	88	908	sp|P12814|ACTN1_HUMAN	0	0	0	1	281	626				722.454	3.24291e+06	19985340				3347.67	105329	479288	0	0	0	1	1	1			M7	Q2	Q6		M7	Q2	Q6	M7	Q2	Q6
sp|P12830|CADH1_HUMAN	CDH1	P12830	CADH1_HUMAN	CDH1	882	Homo sapiens	1:Experimental evidence at protein level	Cadherin-1	1	0.999	24	182		0	1	0	0	88	93		11133			897270	922761		28123.4			98362.4	83246.4	0	1	0	0	1	1	BKI8			Q2	Q6	BKI8	BKI8				Q2	Q6
sp|P12955|PEPD_HUMAN	PEPD	P12955	PEPD_HUMAN	PEPD	493	Homo sapiens	1:Experimental evidence at protein level	Xaa-Pro dipeptidase	1	0.999	8	29		0	0	0	5	7	17				10777.6	37234.8	175772				7309.43	22509.6	66921.7	0	0	0	1	1	1			M7	Q2	Q6		M7	Q2	Q6	M7	Q2	Q6
sp|P12956|XRCC6_HUMAN	XRCC6	P12956	XRCC6_HUMAN	XRCC6	609	Homo sapiens	1:Experimental evidence at protein level	X-ray repair cross-complementing protein 6	1	0.999	32	222		74	12	0	0	85	51	227688	49822.3			454157	403853	25606.7	22005.3			41345.5	51333.6	1	1	0	0	1	1		BKI4	BKI4			BKI8	BKI8				Q2	Q6
sp|P13010|XRCC5_HUMAN	XRCC5	P13010	XRCC5_HUMAN	XRCC5	732	Homo sapiens	1:Experimental evidence at protein level	X-ray repair cross-complementing protein 5	1	0.999	21	82		20	5	2	0	25	30	85553	27856.2	6905.15		165858	182891	21343.3	20587.8	7622.89		37777.5	25794.3	1	1	1	0	1	1			BKI4				BKI8			M1
sp|P13073|COX41_HUMAN	COX4I1	P13073	COX41_HUMAN	COX4I1	169	Homo sapiens	1:Experimental evidence at protein level	Cytochrome c oxidase subunit 4 isoform 1, mitochondrial	1	0.999	19	274		11	5	13	7	123	115	13372.8	22088.3	38931.2	37250	2.713e+06	3212698	7394.89	11322.9	9902.58	13684.8	415583	500839	1	1	1	1	1	1
sp|P13284|GILT_HUMAN	IFI30	P13284	GILT_HUMAN	IFI30	250	Homo sapiens	1:Experimental evidence at protein level	Gamma-interferon-inducible lysosomal thiol reductase	1	0.999	5	72		0	2	0	3	25	42		7186.36		5290.75	168781	509096		7186.36		5290.75	80769.4	128722	0	1	0	1	1	1	BKI8		M7	Q2	Q6	BKI8				M7	Q2	Q6
sp|P13473-2|LAMP2_HUMAN	LAMP2	P13473-2	LAMP2_HUMAN	LAMP2	410	Homo sapiens		Isoform LAMP-2B of Lysosome-associated membrane glycoprotein 2	1	0.999	2	6	sp|P13473-3|LAMP2_HUMAN, sp|P13473|LAMP2_HUMAN	0	0	0	1	0	5				4905.23		27027.5				4905.23		17443.2	0	0	0	1	0	1			M7		Q6		M7		Q6	M7		Q6
sp|P13489|RINI_HUMAN	RNH1	P13489	RINI_HUMAN	RNH1	461	Homo sapiens	1:Experimental evidence at protein level	Ribonuclease inhibitor	1	0.999	25	162		0	0	0	0	81	81					804063	1.30862e+06					100128	157390	0	0	0	0	1	1				Q2	Q6			Q2	Q6		Q2	Q6
sp|P13639|EF2_HUMAN	EEF2	P13639	EF2_HUMAN	EEF2	858	Homo sapiens	1:Experimental evidence at protein level	Elongation factor 2	1	0.999	51	429		0	166	1	133	20	109		1.43271e+06	3645.94	621815	80308.6	873177		86206.1	5377.29	49450.8	17022.3	64281.3	0	1	1	1	1	1	BKI8	M1	M7	Q2	Q6
sp|P13667|PDIA4_HUMAN	PDIA4	P13667	PDIA4_HUMAN	PDIA4	645	Homo sapiens	1:Experimental evidence at protein level	Protein disulfide-isomerase A4	1	0.999	12	33		0	0	0	0	0	33						213512							0	0	0	0	0	1					Q6				Q6			Q6
sp|P13674-2|P4HA1_HUMAN	P4HA1	P13674-2	P4HA1_HUMAN	P4HA1	534	Homo sapiens		Isoform 2 of Prolyl 4-hydroxylase subunit alpha-1	1	0.999	5	11	sp|P13674-3|P4HA1_HUMAN, sp|P13674|P4HA1_HUMAN	0	0	0	0	0	11						106638							0	0	0	0	0	1					Q6				Q6			Q6
sp|P13693|TCTP_HUMAN	TPT1	P13693	TCTP_HUMAN	TPT1	172	Homo sapiens	1:Experimental evidence at protein level	Translationally-controlled tumor protein	1	0.999	6	38		0	0	0	0	9	29					42930.1	226916					14696.4	52933.9	0	0	0	0	1	1				Q2	Q6			Q2	Q6		Q2	Q6
sp|P13716|HEM2_HUMAN	ALAD	P13716	HEM2_HUMAN	ALAD	330	Homo sapiens	1:Experimental evidence at protein level	Delta-aminolevulinic acid dehydratase	1	0.999	4	11		0	1	0	2	1	7		6738.3		5075.74	6284.68	31522		6738.3		7093.34	6284.68	11030	0	1	0	1	1	1	BKI8		M7	Q2	Q6	BKI8				M7	Q2	Q6
sp|P13796|PLSL_HUMAN	LCP1	P13796	PLSL_HUMAN	LCP1	627	Homo sapiens	1:Experimental evidence at protein level	Plastin-2	0.9971	0.9973	2	2		0	1	0	0	1	0		4242.15			3208.02								0	1	0	0	1	0	BKI8			Q2		BKI8	BKI8		BKI8		Q2
sp|P13798|ACPH_HUMAN	APEH	P13798	ACPH_HUMAN	APEH	732	Homo sapiens	1:Experimental evidence at protein level	Acylamino-acid-releasing enzyme	1	0.999	55	1824		35	8	1	42	368	1370	103538	82231.4	3196.01	221192	9037770	37226836	16600.1	25300.8	5513.03	30960	1.02739e+06	2981876	1	1	1	1	1	1
sp|P13804|ETFA_HUMAN	ETFA	P13804	ETFA_HUMAN	ETFA	333	Homo sapiens	1:Experimental evidence at protein level	Electron transfer flavoprotein subunit alpha, mitochondrial	1	0.999	7	21		0	0	0	1	0	20				2268.4		110343				3014.79		15401.4	0	0	0	1	0	1			M7		Q6		M7		Q6	M7		Q6
sp|P13807-2|GYS1_HUMAN	GYS1	P13807-2	GYS1_HUMAN	GYS1	673	Homo sapiens		Isoform 2 of Glycogen [starch] synthase, muscle	1	0.999	12	31	sp|P13807|GYS1_HUMAN	0	0	0	0	1	30					4351.87	274165					4386.55	34836.7	0	0	0	0	1	1				Q2	Q6			Q2	Q6		Q2	Q6
sp|P13861-2|KAP2_HUMAN	PRKAR2A	P13861-2	KAP2_HUMAN	PRKAR2A	382	Homo sapiens		Isoform 2 of cAMP-dependent protein kinase type II-alpha regulatory subunit	1	0.999	5	8	sp|P13861|KAP2_HUMAN	0	0	0	0	5	3					24641.9	24593.1					9463.39	9516.19	0	0	0	0	1	1				Q2	Q6			Q2	Q6		Q2	Q6
sp|P13928-2|ANXA8_HUMAN	ANXA8	P13928-2	ANXA8_HUMAN	ANXA8	141	Homo sapiens		Isoform 2 of Annexin A8	1	0.999	2	5	sp|P13928|ANXA8_HUMAN, sp|Q5VT79|AXA81_HUMAN	0	2	0	3	0	0		11341.3		9044.09									0	1	0	1	0	0	BKI8		M7			BKI8		BKI8	BKI8	M7
sp|P13984|T2FB_HUMAN	GTF2F2	P13984	T2FB_HUMAN	GTF2F2	249	Homo sapiens	1:Experimental evidence at protein level	General transcription factor IIF subunit 2	1	0.999	5	23		0	1	6	0	5	11		6898.45	8799.75		24322.7	49336.5		7769.52	5254.31		8894.67	13630.9	0	1	1	0	1	1	BKI8	M1		Q2	Q6		BKI8			M1
sp|P13987-2|CD59_HUMAN	CD59	P13987-2	CD59_HUMAN	CD59	130	Homo sapiens		Isoform 2 of CD59 glycoprotein	1	0.999	5	31	sp|P13987|CD59_HUMAN	0	14	0	12	0	5		98821.9		59988.9		22314.1		19213		14514.2		11311.2	0	1	0	1	0	1	BKI8		M7		Q6	BKI8		BKI8		M7		Q6
sp|P13995-2|MTDC_HUMAN	MTHFD2	P13995-2	MTDC_HUMAN	MTHFD2	248	Homo sapiens		Isoform 2 of Bifunctional methylenetetrahydrofolate dehydrogenase/cyclohydrolase, mitochondrial	1	0.999	3	6	sp|P13995|MTDC_HUMAN	0	0	0	0	0	6						48686.7							0	0	0	0	0	1					Q6				Q6			Q6
sp|P14174|MIF_HUMAN	MIF	P14174	MIF_HUMAN	MIF	115	Homo sapiens	1:Experimental evidence at protein level	Macrophage migration inhibitory factor	1	0.999	4	132		16	12	20	17	25	42	24701.5	182046	72225	113824	309891	802128	12459.5	85419.9	36177.9	60968.8	119005	232817	1	1	1	1	1	1
sp|P14314-2|GLU2B_HUMAN	PRKCSH	P14314-2	GLU2B_HUMAN	PRKCSH	525	Homo sapiens		Isoform 2 of Glucosidase 2 subunit beta	1	0.999	11	34	sp|P14314|GLU2B_HUMAN	0	0	0	0	1	33					9626.89	275654					9626.89	45980.9	0	0	0	0	1	1				Q2	Q6			Q2	Q6		Q2	Q6
sp|P14324-2|FPPS_HUMAN	FDPS	P14324-2	FPPS_HUMAN	FDPS	353	Homo sapiens		Isoform 2 of Farnesyl pyrophosphate synthase	1	0.999	3	7	sp|P14324|FPPS_HUMAN	0	0	0	0	0	7						59421							0	0	0	0	0	1					Q6				Q6			Q6
sp|P14373-2|TRI27_HUMAN	TRIM27	P14373-2	TRI27_HUMAN	TRIM27	358	Homo sapiens		Isoform Beta of Zinc finger protein RFP	1	0.999	3	18	sp|P14373|TRI27_HUMAN	0	0	0	0	7	11					18564.3	45181.9					8098.8	19693.9	0	0	0	0	1	1				Q2	Q6			Q2	Q6		Q2	Q6
sp|P14406|CX7A2_HUMAN	COX7A2	P14406	CX7A2_HUMAN	COX7A2	83	Homo sapiens	1:Experimental evidence at protein level	Cytochrome c oxidase subunit 7A2, mitochondrial	1	0.999	5	73		0	1	5	16	19	32		7935.23	10198.7	195878	575396	1.49764e+06		27052.6	7980.38	90996.9	343028	758611	0	1	1	1	1	1	BKI8	M1	M7	Q2	Q6
sp|P14550|AK1A1_HUMAN	AKR1A1	P14550	AK1A1_HUMAN	AKR1A1	325	Homo sapiens	1:Experimental evidence at protein level	Aldo-keto reductase family 1 member A1	1	0.999	4	4		0	0	0	0	0	4						43625							0	0	0	0	0	1					Q6				Q6			Q6
sp|P14555|PA2GA_HUMAN	PLA2G2A	P14555	PA2GA_HUMAN	PLA2G2A	144	Homo sapiens	1:Experimental evidence at protein level	Phospholipase A2, membrane associated	1	0.999	3	16		0	6	0	0	0	10		47417.3				56699		21657.8				24943.9	0	1	0	0	0	1	BKI8				Q6	BKI8	BKI8	BKI8				Q6
sp|P14618|KPYM_HUMAN	PKM	P14618	KPYM_HUMAN	PKM	531	Homo sapiens	1:Experimental evidence at protein level	Pyruvate kinase PKM	1	0.999	54	889		29	212	29	146	207	266	96140.3	2615410	70933.3	1.19706e+06	2.21693e+06	6565547	18405.6	195581	14243	105601	179772	450079	1	1	1	1	1	1
sp|P14621|ACYP2_HUMAN	ACYP2	P14621	ACYP2_HUMAN	ACYP2	99	Homo sapiens	1:Experimental evidence at protein level	Acylphosphatase-2	1	0.999	2	7		0	0	0	0	3	4					8027.63	24421.5					8027.63	13311.6	0	0	0	0	1	1				Q2	Q6			Q2	Q6		Q2	Q6
sp|P14625|ENPL_HUMAN	HSP90B1	P14625	ENPL_HUMAN	HSP90B1	803	Homo sapiens	1:Experimental evidence at protein level	Endoplasmin	1	0.999	17	59		1	2	15	0	1	40	952.064	7316.2	13724.8		4723.04	339263	1538.51	6066.96	62335.4		3920.75	32189.9	1	1	1	0	1	1			BKI4				BKI8			M1
sp|P14649|MYL6B_HUMAN	MYL6B	P14649	MYL6B_HUMAN	MYL6B	208	Homo sapiens	1:Experimental evidence at protein level	Myosin light chain 6B	1	0.999	6	11		0	2	0	0	3	6		4924.77			3920.95	31771.8		4898.91			3983.39	10767.6	0	1	0	0	1	1	BKI8			Q2	Q6	BKI8	BKI8				Q2	Q6
sp|P14678-2|RSMB_HUMAN	SNRPB	P14678-2	RSMB_HUMAN	SNRPB	231	Homo sapiens		Isoform SM-B of Small nuclear ribonucleoprotein-associated proteins B and B'	1	0.999	7	129	sp|P14678-3|RSMB_HUMAN, sp|P14678|RSMB_HUMAN, sp|P63162-2|RSMN_HUMAN, sp|P63162|RSMN_HUMAN	15	8	5	12	47	42	43669.7	51548	18267.7	26991.5	384921	940196	13487.2	23224.4	9959.65	13243.8	88080.2	190883	1	1	1	1	1	1
sp|P14735|IDE_HUMAN	IDE	P14735	IDE_HUMAN	IDE	1019	Homo sapiens	1:Experimental evidence at protein level	Insulin-degrading enzyme	1	0.999	11	20		0	5	0	15	0	0		11617		76029									0	1	0	1	0	0	BKI8		M7			BKI8		BKI8	BKI8	M7
sp|P14854|CX6B1_HUMAN	COX6B1	P14854	CX6B1_HUMAN	COX6B1	86	Homo sapiens	1:Experimental evidence at protein level	Cytochrome c oxidase subunit 6B1	1	0.999	9	276		2	23	8	30	69	144	8284.54	154043	47708	244748	1.2101e+06	7971423	4908.96	37709.7	18584.4	58850.9	256244	1.45601e+06	1	1	1	1	1	1
sp|P14866|HNRPL_HUMAN	HNRNPL	P14866	HNRPL_HUMAN	HNRNPL	589	Homo sapiens	1:Experimental evidence at protein level	Heterogeneous nuclear ribonucleoprotein L	1	0.999	52	1090		3	0	0	11	333	743	8035.9			37688.6	5.09184e+06	20749508	7161.6			13405.5	514168	1538957	1	0	0	1	1	1	BKI4	BKI4					M7	Q2	Q6	M7	Q2	Q6
sp|P14868|SYDC_HUMAN	DARS1	P14868	SYDC_HUMAN	DARS1	501	Homo sapiens	1:Experimental evidence at protein level	Aspartate--tRNA ligase, cytoplasmic	1	0.999	13	40		2	0	0	0	18	20	1825.99				57494.2	124795	3979.35				9136.41	18361	1	0	0	0	1	1	BKI4	BKI4	BKI4					Q2	Q6		Q2	Q6
sp|P14923|PLAK_HUMAN	JUP	P14923	PLAK_HUMAN	JUP	745	Homo sapiens	1:Experimental evidence at protein level	Junction plakoglobin	1	0.999	62	1121		15	437	48	512	38	71	41515.8	7098060	140425	6.37061e+06	235934	697034	16017.2	368963	28419.5	426829	36218.3	67049.8	1	1	1	1	1	1
sp|P14927|QCR7_HUMAN	UQCRB	P14927	QCR7_HUMAN	UQCRB	111	Homo sapiens	1:Experimental evidence at protein level	Cytochrome b-c1 complex subunit 7	1	0.999	14	179		0	15	11	50	30	73		105263	25654.3	486872	360023	2.40005e+06		31567.7	12867.2	84704.8	86249.4	454203	0	1	1	1	1	1	BKI8	M1	M7	Q2	Q6
sp|P15104|GLNA_HUMAN	GLUL	P15104	GLNA_HUMAN	GLUL	373	Homo sapiens	1:Experimental evidence at protein level	Glutamine synthetase	1	0.999	19	95		0	0	0	0	30	65					211556	810590					43316.9	106762	0	0	0	0	1	1				Q2	Q6			Q2	Q6		Q2	Q6
sp|P15291-2|B4GT1_HUMAN	B4GALT1	P15291-2	B4GT1_HUMAN	B4GALT1	385	Homo sapiens		Isoform Short of Beta-1,4-galactosyltransferase 1	1	0.999	4	8	sp|P15291|B4GT1_HUMAN	0	0	0	0	0	8						69018.1							0	0	0	0	0	1					Q6				Q6			Q6
sp|P15311|EZRI_HUMAN	EZR	P15311	EZRI_HUMAN	EZR	586	Homo sapiens	1:Experimental evidence at protein level	Ezrin	1	0.999	8	48		12	4	1	2	11	18	20551.6	11220.4	2856.46	6536.69	35429.7	118286	6261.93	9933.65	5590.45	7795.27	11012.2	23572.6	1	1	1	1	1	1
sp|P15374|UCHL3_HUMAN	UCHL3	P15374	UCHL3_HUMAN	UCHL3	230	Homo sapiens	1:Experimental evidence at protein level	Ubiquitin carboxyl-terminal hydrolase isozyme L3	1	0.999	2	4		0	0	0	0	0	4						43883.5							0	0	0	0	0	1					Q6				Q6			Q6
sp|P15428|PGDH_HUMAN	HPGD	P15428	PGDH_HUMAN	HPGD	266	Homo sapiens	1:Experimental evidence at protein level	15-hydroxyprostaglandin dehydrogenase [NAD(+)]	1	0.999	9	51		0	0	0	0	25	26					158043	179032					28624.6	39190	0	0	0	0	1	1				Q2	Q6			Q2	Q6		Q2	Q6
sp|P15529-10|MCP_HUMAN	CD46	P15529-10	MCP_HUMAN	CD46	387	Homo sapiens		Isoform 2 of Membrane cofactor protein	1	0.999	2	7	sp|P15529-11|MCP_HUMAN, sp|P15529-12|MCP_HUMAN, sp|P15529-13|MCP_HUMAN, sp|P15529-14|MCP_HUMAN, sp|P15529-15|MCP_HUMAN, sp|P15529-16|MCP_HUMAN, sp|P15529-2|MCP_HUMAN, sp|P15529-3|MCP_HUMAN, sp|P15529-4|MCP_HUMAN, sp|P15529-5|MCP_HUMAN, sp|P15529-6|MCP_HUMAN, sp|P15529-7|MCP_HUMAN, sp|P15529-8|MCP_HUMAN, sp|P15529-9|MCP_HUMAN, sp|P15529|MCP_HUMAN	0	0	0	0	0	7						38476.3							0	0	0	0	0	1					Q6				Q6			Q6
sp|P15531-2|NDKA_HUMAN	NME1	P15531-2	NDKA_HUMAN	NME1	177	Homo sapiens		Isoform 2 of Nucleoside diphosphate kinase A	1	0.999	9	14	sp|P15531|NDKA_HUMAN	0	5	0	2	3	4		22810.1		9753.07	57722.8	146750		12698.6		5390.1	31473.9	81428.5	0	1	0	1	1	1	BKI8		M7	Q2	Q6	BKI8				M7	Q2	Q6
sp|P15559-2|NQO1_HUMAN	NQO1	P15559-2	NQO1_HUMAN	NQO1	240	Homo sapiens		Isoform 2 of NAD(P)H dehydrogenase [quinone] 1	1	0.999	8	31	sp|P15559-3|NQO1_HUMAN, sp|P15559|NQO1_HUMAN	0	0	0	0	6	25					41159.8	230901					22714.7	57427.1	0	0	0	0	1	1				Q2	Q6			Q2	Q6		Q2	Q6
sp|P15586-2|GNS_HUMAN	GNS	P15586-2	GNS_HUMAN	GNS	532	Homo sapiens		Isoform 2 of N-acetylglucosamine-6-sulfatase	1	0.999	5	9	sp|P15586|GNS_HUMAN	0	0	0	3	0	6				7987.42		67935.8							0	0	0	1	0	1			M7		Q6		M7		Q6	M7		Q6
sp|P15735-2|PHKG2_HUMAN	PHKG2	P15735-2	PHKG2_HUMAN	PHKG2	374	Homo sapiens		Isoform 2 of Phosphorylase b kinase gamma catalytic chain, liver/testis isoform	1	0.999	8	31	sp|P15735|PHKG2_HUMAN	0	0	0	0	13	18					67450.6	149299					27585.9	40270.7	0	0	0	0	1	1				Q2	Q6			Q2	Q6		Q2	Q6
sp|P15880|RS2_HUMAN	RPS2	P15880	RS2_HUMAN	RPS2	293	Homo sapiens	1:Experimental evidence at protein level	40S ribosomal protein S2	1	0.999	13	99		4	2	0	0	49	44	9856.39	13224.3			466599	581407	10071.7	7392.28			70728.3	76247.3	1	1	0	0	1	1		BKI4	BKI4			BKI8	BKI8				Q2	Q6
sp|P15927-2|RFA2_HUMAN	RPA2	P15927-2	RFA2_HUMAN	RPA2	278	Homo sapiens		Isoform 2 of Replication protein A 32 kDa subunit	1	0.999	8	56	sp|P15927-3|RFA2_HUMAN, sp|P15927|RFA2_HUMAN	5	0	0	0	28	23	27122.7				139191	156164	17029.7				39506.4	30822.9	1	0	0	0	1	1	BKI4	BKI4	BKI4					Q2	Q6		Q2	Q6
sp|P15954|COX7C_HUMAN	COX7C	P15954	COX7C_HUMAN	COX7C	63	Homo sapiens	1:Experimental evidence at protein level	Cytochrome c oxidase subunit 7C, mitochondrial	1	0.999	5	43		0	0	0	8	10	25				33111.5	106318	589475				41677.2	86076.5	182675	0	0	0	1	1	1			M7	Q2	Q6		M7	Q2	Q6	M7	Q2	Q6
sp|P16083|NQO2_HUMAN	NQO2	P16083	NQO2_HUMAN	NQO2	231	Homo sapiens	1:Experimental evidence at protein level	Ribosyldihydronicotinamide dehydrogenase [quinone]	1	0.999	34	1413		35	2	0	44	330	1002	114040	9096.42		252146	8897046	32240764	25227.7	17292		33538.2	1.49005e+06	4.74825e+06	1	1	0	1	1	1		BKI4				BKI8				M7	Q2	Q6
sp|P16144-2|ITB4_HUMAN	ITGB4	P16144-2	ITB4_HUMAN	ITGB4	1752	Homo sapiens		Isoform Beta-4A of Integrin beta-4	1	0.999	24	65	sp|P16144-4|ITB4_HUMAN, sp|P16144|ITB4_HUMAN	0	0	0	1	3	61				10347.5	18075.4	491091					11155.8	58173.1	0	0	0	1	1	1			M7	Q2	Q6		M7	Q2	Q6	M7	Q2	Q6
sp|P16152|CBR1_HUMAN	CBR1	P16152	CBR1_HUMAN	CBR1	277	Homo sapiens	1:Experimental evidence at protein level	Carbonyl reductase [NADPH] 1	1	0.999	9	55		0	0	0	0	21	34					84228.9	271178					24571.1	60555.8	0	0	0	0	1	1				Q2	Q6			Q2	Q6		Q2	Q6
sp|P16278-3|BGAL_HUMAN	GLB1	P16278-3	BGAL_HUMAN	GLB1	647	Homo sapiens		Isoform 3 of Beta-galactosidase	1	0.999	18	155	sp|P16278|BGAL_HUMAN	0	0	0	0	71	84					773521	1.91904e+06					112919	257130	0	0	0	0	1	1				Q2	Q6			Q2	Q6		Q2	Q6
sp|P16401|H15_HUMAN	H1-5	P16401	H15_HUMAN	H1-5	226	Homo sapiens	1:Experimental evidence at protein level	Histone H1.5	1	0.999	24	331		20	50	17	20	87	137	143018	687946	56499.3	149457	1.70472e+06	6.67095e+06	41382	184549	18260.8	47603.1	408348	1.37578e+06	1	1	1	1	1	1
sp|P16402|H13_HUMAN	H1-3	P16402	H13_HUMAN	H1-3	221	Homo sapiens	1:Experimental evidence at protein level	Histone H1.3	1	0.999	21	44		3	9	0	3	12	17	21963.8	80603.9		23923.3	157771	669429	21963.8	98035.3		23923.3	124842	449151	1	1	0	1	1	1		BKI4				BKI8				M7	Q2	Q6
sp|P16403|H12_HUMAN	H1-2	P16403	H12_HUMAN	H1-2	213	Homo sapiens	1:Experimental evidence at protein level	Histone H1.2	1	0.999	26	361		30	65	25	24	79	138	167036	927140	75057.3	280276	2562941	10793542	45914.8	304165	25878.9	66911.8	764772	3091657	1	1	1	1	1	1
sp|P16422|EPCAM_HUMAN	EPCAM	P16422	EPCAM_HUMAN	EPCAM	314	Homo sapiens	1:Experimental evidence at protein level	Epithelial cell adhesion molecule	1	0.999	8	57		4	0	0	0	19	34	7315.6				119994	617375	7525.6				31758.2	127398	1	0	0	0	1	1	BKI4	BKI4	BKI4					Q2	Q6		Q2	Q6
sp|P16435|NCPR_HUMAN	POR	P16435	NCPR_HUMAN	POR	677	Homo sapiens	1:Experimental evidence at protein level	NADPH--cytochrome P450 reductase	1	0.999	19	64		0	0	0	0	12	52					60069.7	530186					15871.4	59085	0	0	0	0	1	1				Q2	Q6			Q2	Q6		Q2	Q6
sp|P16615-2|AT2A2_HUMAN	ATP2A2	P16615-2	AT2A2_HUMAN	ATP2A2	997	Homo sapiens		Isoform 2 of Sarcoplasmic/endoplasmic reticulum calcium ATPase 2	1	0.999	18	118	sp|P16615-3|AT2A2_HUMAN, sp|P16615-5|AT2A2_HUMAN, sp|P16615|AT2A2_HUMAN	1	0	0	0	60	57	1990.79				250454	334027	4816.7				21827.3	29043.5	1	0	0	0	1	1	BKI4	BKI4	BKI4					Q2	Q6		Q2	Q6
sp|P16671-4|CD36_HUMAN	CD36	P16671-4	CD36_HUMAN	CD36	412	Homo sapiens		Isoform 4 of Platelet glycoprotein 4	1	0.999	2	7	sp|P16671|CD36_HUMAN	0	0	0	7	0	0				48139.7									0	0	0	1	0	0			M7				M7			M7
sp|P16949-2|STMN1_HUMAN	STMN1	P16949-2	STMN1_HUMAN	STMN1	174	Homo sapiens		Isoform 2 of Stathmin	0.9999	0.999	2	2	sp|P16949|STMN1_HUMAN	0	0	0	0	0	2						71178.3							0	0	0	0	0	1					Q6				Q6			Q6
sp|P16989-2|YBOX3_HUMAN	YBX3	P16989-2	YBOX3_HUMAN	YBX3	303	Homo sapiens		Isoform 2 of Y-box-binding protein 3	1	0.999	34	43		0	2	0	0	17	24		10631.4			200773	338126		9365.58			49631.2	76655.5	0	1	0	0	1	1	BKI8			Q2	Q6	BKI8	BKI8				Q2	Q6
sp|P16989|YBOX3_HUMAN	YBX3	P16989	YBOX3_HUMAN	YBX3	372	Homo sapiens	1:Experimental evidence at protein level	Y-box-binding protein 3	1	0.999	41	555		18	12	2	9	228	286	56023.9	81133.6	5422.64	42798.1	4.2813e+06	7.69817e+06	18523.7	28434.7	5422.64	18193.4	640515	1.20119e+06	1	1	1	1	1	1
sp|P17029|ZKSC1_HUMAN	ZKSCAN1	P17029	ZKSC1_HUMAN	ZKSCAN1	563	Homo sapiens	1:Experimental evidence at protein level	Zinc finger protein with KRAB and SCAN domains 1	1	0.999	2	2		0	0	0	0	0	2						13863.7							0	0	0	0	0	1					Q6				Q6			Q6
sp|P17050|NAGAB_HUMAN	NAGA	P17050	NAGAB_HUMAN	NAGA	411	Homo sapiens	1:Experimental evidence at protein level	Alpha-N-acetylgalactosaminidase	1	0.999	5	11		0	0	0	0	1	10					5371.48	63315.7							0	0	0	0	1	1				Q2	Q6			Q2	Q6		Q2	Q6
sp|P17096-2|HMGA1_HUMAN	HMGA1	P17096-2	HMGA1_HUMAN	HMGA1	96	Homo sapiens		Isoform HMG-Y of High mobility group protein HMG-I/HMG-Y	1	0.999	5	103		2	0	0	0	43	58	15084.7				320396	807803	11051				158591	306652	1	0	0	0	1	1	BKI4	BKI4	BKI4					Q2	Q6		Q2	Q6
sp|P17096|HMGA1_HUMAN	HMGA1	P17096	HMGA1_HUMAN	HMGA1	107	Homo sapiens	1:Experimental evidence at protein level	High mobility group protein HMG-I/HMG-Y	1	0.999	6	78		14	9	4	1	26	24	53811.1	98940.1	16280	6074.32	532140	1.03899e+06	27062.7	54484.5	9023.28	6074.32	255181	535998	1	1	1	1	1	1
sp|P17174|AATC_HUMAN	GOT1	P17174	AATC_HUMAN	GOT1	413	Homo sapiens	1:Experimental evidence at protein level	Aspartate aminotransferase, cytoplasmic	1	0.999	5	27		0	13	0	5	0	9		39852		18657.5		57739.4		13569.5		5693.12		21233.8	0	1	0	1	0	1	BKI8		M7		Q6	BKI8		BKI8		M7		Q6
sp|P17301|ITA2_HUMAN	ITGA2	P17301	ITA2_HUMAN	ITGA2	1181	Homo sapiens	1:Experimental evidence at protein level	Integrin alpha-2	1	0.999	9	19		0	1	0	0	1	17		2299.66			79306.8	111371							0	1	0	0	1	1	BKI8			Q2	Q6	BKI8	BKI8				Q2	Q6
sp|P17481|HXB8_HUMAN	HOXB8	P17481	HXB8_HUMAN	HOXB8	243	Homo sapiens	1:Experimental evidence at protein level	Homeobox protein Hox-B8	1	0.999	4	10		0	0	0	0	8	2					27645.4	21912.9					9993.77	12464	0	0	0	0	1	1				Q2	Q6			Q2	Q6		Q2	Q6
sp|P17482|HXB9_HUMAN	HOXB9	P17482	HXB9_HUMAN	HOXB9	250	Homo sapiens	1:Experimental evidence at protein level	Homeobox protein Hox-B9	1	0.999	3	3		0	0	0	0	2	1					11467.6	7757.58					7034.09	7757.58	0	0	0	0	1	1				Q2	Q6			Q2	Q6		Q2	Q6
sp|P17509|HXB6_HUMAN	HOXB6	P17509	HXB6_HUMAN	HOXB6	224	Homo sapiens	1:Experimental evidence at protein level	Homeobox protein Hox-B6	1	0.999	6	18		0	0	0	0	10	8					37355.4	62808.7					15837.8	20897.3	0	0	0	0	1	1				Q2	Q6			Q2	Q6		Q2	Q6
sp|P17568|NDUB7_HUMAN	NDUFB7	P17568	NDUB7_HUMAN	NDUFB7	137	Homo sapiens	1:Experimental evidence at protein level	NADH dehydrogenase [ubiquinone] 1 beta subcomplex subunit 7	1	0.999	7	26		0	1	2	3	1	19		13450.5	8163.42	19077.9	15022.1	276678		13450.5	8163.42	19077.9	15022.1	85512.6	0	1	1	1	1	1	BKI8	M1	M7	Q2	Q6
sp|P17655|CAN2_HUMAN	CAPN2	P17655	CAN2_HUMAN	CAPN2	700	Homo sapiens	1:Experimental evidence at protein level	Calpain-2 catalytic subunit	1	0.999	30	152		0	0	0	0	20	132					133131	1.2951e+06					30386	106785	0	0	0	0	1	1				Q2	Q6			Q2	Q6		Q2	Q6
sp|P17707|DCAM_HUMAN	AMD1	P17707	DCAM_HUMAN	AMD1	334	Homo sapiens	1:Experimental evidence at protein level	S-adenosylmethionine decarboxylase proenzyme	1	0.999	11	43		0	0	0	0	12	31					86797.9	312414					28032.5	65513.8	0	0	0	0	1	1				Q2	Q6			Q2	Q6		Q2	Q6
sp|P17812|PYRG1_HUMAN	CTPS1	P17812	PYRG1_HUMAN	CTPS1	591	Homo sapiens	1:Experimental evidence at protein level	CTP synthase 1	1	0.999	32	150		0	0	0	0	22	128					156102	1.75814e+06					33173	192430	0	0	0	0	1	1				Q2	Q6			Q2	Q6		Q2	Q6
sp|P17844|DDX5_HUMAN	DDX5	P17844	DDX5_HUMAN	DDX5	614	Homo sapiens	1:Experimental evidence at protein level	Probable ATP-dependent RNA helicase DDX5	1	0.999	40	238		1	0	0	0	80	157	3272.5				716777	2819841	4838.65				71384.8	242760	1	0	0	0	1	1	BKI4	BKI4	BKI4					Q2	Q6		Q2	Q6
sp|P17858-2|PFKAL_HUMAN	PFKL	P17858-2	PFKAL_HUMAN	PFKL	827	Homo sapiens		Isoform 2 of ATP-dependent 6-phosphofructokinase, liver type	1	0.999	2	4	sp|P17858|PFKAL_HUMAN	0	0	0	0	0	4						75530.5							0	0	0	0	0	1					Q6				Q6			Q6
sp|P17900|SAP3_HUMAN	GM2A	P17900	SAP3_HUMAN	GM2A	193	Homo sapiens	1:Experimental evidence at protein level	Ganglioside GM2 activator	1	0.999	3	15		0	4	0	7	0	4		32030.7		20922.1		20717.5		28127.6		14111.9		20717.5	0	1	0	1	0	1	BKI8		M7		Q6	BKI8		BKI8		M7		Q6
sp|P17931|LEG3_HUMAN	LGALS3	P17931	LEG3_HUMAN	LGALS3	250	Homo sapiens	1:Experimental evidence at protein level	Galectin-3	1	0.999	7	103		3	36	0	23	11	30	12049.2	194972		77602.3	39506.6	386874	5314.63	26985		12479.9	10383	61317.5	1	1	0	1	1	1		BKI4				BKI8				M7	Q2	Q6
sp|P17980|PRS6A_HUMAN	PSMC3	P17980	PRS6A_HUMAN	PSMC3	439	Homo sapiens	1:Experimental evidence at protein level	26S proteasome regulatory subunit 6A	1	0.999	15	71		9	5	0	0	27	30	22523.3	26123.4			139399	266774	8803.64	11654.1			22521.3	34401.6	1	1	0	0	1	1		BKI4	BKI4			BKI8	BKI8				Q2	Q6
sp|P17987|TCPA_HUMAN	TCP1	P17987	TCPA_HUMAN	TCP1	556	Homo sapiens	1:Experimental evidence at protein level	T-complex protein 1 subunit alpha	1	0.999	21	106		0	0	0	0	30	76					229043	759928					79868.5	235258	0	0	0	0	1	1				Q2	Q6			Q2	Q6		Q2	Q6
sp|P18077|RL35A_HUMAN	RPL35A	P18077	RL35A_HUMAN	RPL35A	110	Homo sapiens	1:Experimental evidence at protein level	60S ribosomal protein L35a	1	0.999	9	30		0	3	0	0	16	11		18083.4			143008	45865.1		9463.96			25821.9	19708.9	0	1	0	0	1	1	BKI8			Q2	Q6	BKI8	BKI8				Q2	Q6
sp|P18084|ITB5_HUMAN	ITGB5	P18084	ITB5_HUMAN	ITGB5	799	Homo sapiens	1:Experimental evidence at protein level	Integrin beta-5	0.9962	0.9974	2	2		0	0	0	0	0	2						18595.1							0	0	0	0	0	1					Q6				Q6			Q6
sp|P18085|ARF4_HUMAN	ARF4	P18085	ARF4_HUMAN	ARF4	180	Homo sapiens	1:Experimental evidence at protein level	ADP-ribosylation factor 4	1	0.999	11	27		0	0	0	0	11	16					100074	189342					29142.5	48931.5	0	0	0	0	1	1				Q2	Q6			Q2	Q6		Q2	Q6
sp|P18124|RL7_HUMAN	RPL7	P18124	RL7_HUMAN	RPL7	248	Homo sapiens	1:Experimental evidence at protein level	60S ribosomal protein L7	1	0.999	2	5		0	0	0	0	3	2					16802.5	6007.39					8004.81	8219.07	0	0	0	0	1	1				Q2	Q6			Q2	Q6		Q2	Q6
sp|P18206-2|VINC_HUMAN	VCL	P18206-2	VINC_HUMAN	VCL	1066	Homo sapiens		Isoform 1 of Vinculin	1	0.999	29	129	sp|P18206|VINC_HUMAN	0	63	0	46	0	20		515654		194725		126935		56933.5		33429		30417.4	0	1	0	1	0	1	BKI8		M7		Q6	BKI8		BKI8		M7		Q6
sp|P18510-2|IL1RA_HUMAN	IL1RN	P18510-2	IL1RA_HUMAN	IL1RN	159	Homo sapiens		Isoform 2 of Interleukin-1 receptor antagonist protein	1	0.999	5	31	sp|P18510-3|IL1RA_HUMAN, sp|P18510-4|IL1RA_HUMAN, sp|P18510|IL1RA_HUMAN	0	15	0	13	0	3		121527		49988.9		26023.1		36512.1		18322.2		26023.1	0	1	0	1	0	1	BKI8		M7		Q6	BKI8		BKI8		M7		Q6
sp|P18615-4|NELFE_HUMAN	NELFE	P18615-4	NELFE_HUMAN	NELFE	350	Homo sapiens		Isoform 3 of Negative elongation factor E	1	0.999	3	16	sp|P18615|NELFE_HUMAN	0	0	0	0	4	12					9256.69	53686					9477	28905.4	0	0	0	0	1	1				Q2	Q6			Q2	Q6		Q2	Q6
sp|P18621-3|RL17_HUMAN	RPL17	P18621-3	RL17_HUMAN	RPL17	228	Homo sapiens		Isoform 3 of 60S ribosomal protein L17	1	0.999	12	176	sp|P18621|RL17_HUMAN	6	15	0	3	78	74	19873.1	68215.4		6466.76	777758	1.07072e+06	8659.57	13974.1		7696.21	88473.7	128582	1	1	0	1	1	1		BKI4				BKI8				M7	Q2	Q6
sp|P18669|PGAM1_HUMAN	PGAM1	P18669	PGAM1_HUMAN	PGAM1	254	Homo sapiens	1:Experimental evidence at protein level	Phosphoglycerate mutase 1	1	0.999	7	23		0	4	0	2	0	17		23436.1		7134.89		172033		11952		12061		44500.3	0	1	0	1	0	1	BKI8		M7		Q6	BKI8		BKI8		M7		Q6
sp|P18859-2|ATP5J_HUMAN	ATP5PF	P18859-2	ATP5J_HUMAN	ATP5PF	116	Homo sapiens		Isoform 2 of ATP synthase-coupling factor 6, mitochondrial	1	0.999	12	442	sp|P18859|ATP5J_HUMAN	43	80	61	112	56	90	132000	1.07703e+06	336981	1.87159e+06	837497	2423954	23213.4	150953	51385.8	270240	120787	329528	1	1	1	1	1	1
sp|P18887|XRCC1_HUMAN	XRCC1	P18887	XRCC1_HUMAN	XRCC1	633	Homo sapiens	1:Experimental evidence at protein level	DNA repair protein XRCC1	1	0.999	4	6		6	0	0	0	0	0	16556.3												1	0	0	0	0	0	BKI4	BKI4	BKI4	BKI4	BKI4
sp|P19075|TSN8_HUMAN	TSPAN8	P19075	TSN8_HUMAN	TSPAN8	237	Homo sapiens	1:Experimental evidence at protein level	Tetraspanin-8	1	0.999	3	10		0	0	0	0	1	9					16520.7	71349.3					16520.7	36745.8	0	0	0	0	1	1				Q2	Q6			Q2	Q6		Q2	Q6
sp|P19338|NUCL_HUMAN	NCL	P19338	NUCL_HUMAN	NCL	710	Homo sapiens	1:Experimental evidence at protein level	Nucleolin	1	0.999	24	150		29	17	2	6	28	68	101355	115052	2465.11	20839.9	155896	1.02543e+06	18408.8	22433	8739.05	9161.62	28925.4	75013.8	1	1	1	1	1	1
sp|P19387|RPB3_HUMAN	POLR2C	P19387	RPB3_HUMAN	POLR2C	275	Homo sapiens	1:Experimental evidence at protein level	DNA-directed RNA polymerase II subunit RPB3	1	0.999	15	130		0	0	0	0	59	71					385838	878588					77485.5	135998	0	0	0	0	1	1				Q2	Q6			Q2	Q6		Q2	Q6
sp|P19388|RPAB1_HUMAN	POLR2E	P19388	RPAB1_HUMAN	POLR2E	210	Homo sapiens	1:Experimental evidence at protein level	DNA-directed RNA polymerases I, II, and III subunit RPABC1	1	0.999	12	92		0	0	0	0	29	63					264568	814669					73276.3	148939	0	0	0	0	1	1				Q2	Q6			Q2	Q6		Q2	Q6
sp|P19404|NDUV2_HUMAN	NDUFV2	P19404	NDUV2_HUMAN	NDUFV2	249	Homo sapiens	1:Experimental evidence at protein level	NADH dehydrogenase [ubiquinone] flavoprotein 2, mitochondrial	1	0.999	15	119		5	2	12	13	18	69	5184.88	14096.9	34537.7	51480.9	130871	1.06912e+06	5689.99	8047.98	12151.6	15920.4	37428.8	153645	1	1	1	1	1	1
sp|P19474|RO52_HUMAN	TRIM21	P19474	RO52_HUMAN	TRIM21	475	Homo sapiens	1:Experimental evidence at protein level	E3 ubiquitin-protein ligase TRIM21	1	0.999	5	14		0	0	0	0	10	4					27034	44368.2					9426.97	20244.3	0	0	0	0	1	1				Q2	Q6			Q2	Q6		Q2	Q6
sp|P19623|SPEE_HUMAN	SRM	P19623	SPEE_HUMAN	SRM	302	Homo sapiens	1:Experimental evidence at protein level	Spermidine synthase	1	0.999	28	483		4	0	0	0	228	251	9482.69				3.16502e+06	6.41394e+06	6356.76				400079	697345	1	0	0	0	1	1	BKI4	BKI4	BKI4					Q2	Q6		Q2	Q6
sp|P19652|A1AG2_HUMAN	ORM2	P19652	A1AG2_HUMAN	ORM2	201	Homo sapiens	1:Experimental evidence at protein level	Alpha-1-acid glycoprotein 2	1	0.999	4	16		0	1	0	15	0	0		5996.41		44845.4				8983.64		9814.69			0	1	0	1	0	0	BKI8		M7			BKI8		BKI8	BKI8	M7
sp|P19784|CSK22_HUMAN	CSNK2A2	P19784	CSK22_HUMAN	CSNK2A2	350	Homo sapiens	1:Experimental evidence at protein level	Casein kinase II subunit alpha'	1	0.999	5	11		0	0	0	0	5	6					31145.8	57543.9					11676.6	35766	0	0	0	0	1	1				Q2	Q6			Q2	Q6		Q2	Q6
sp|P19838-2|NFKB1_HUMAN	NFKB1	P19838-2	NFKB1_HUMAN	NFKB1	969	Homo sapiens		Isoform 2 of Nuclear factor NF-kappa-B p105 subunit	1	0.999	8	20	sp|P19838|NFKB1_HUMAN	0	0	0	0	1	19					9315.44	155186					9694.45	28734.3	0	0	0	0	1	1				Q2	Q6			Q2	Q6		Q2	Q6
sp|P19971|TYPH_HUMAN	TYMP	P19971	TYPH_HUMAN	TYMP	482	Homo sapiens	1:Experimental evidence at protein level	Thymidine phosphorylase	1	0.999	4	10		0	9	0	1	0	0		30769.8		4903.99									0	1	0	1	0	0	BKI8		M7			BKI8		BKI8	BKI8	M7
sp|P20020-1|AT2B1_HUMAN	ATP2B1	P20020-1	AT2B1_HUMAN	ATP2B1	1258	Homo sapiens		Isoform D of Plasma membrane calcium-transporting ATPase 1	1	0.999	3	4	sp|P20020-2|AT2B1_HUMAN, sp|P20020-4|AT2B1_HUMAN, sp|P20020-5|AT2B1_HUMAN, sp|P20020-6|AT2B1_HUMAN, sp|P20020|AT2B1_HUMAN	0	0	0	0	0	4						22800							0	0	0	0	0	1					Q6				Q6			Q6
sp|P20042|IF2B_HUMAN	EIF2S2	P20042	IF2B_HUMAN	EIF2S2	333	Homo sapiens	1:Experimental evidence at protein level	Eukaryotic translation initiation factor 2 subunit 2	1	0.999	7	18		4	0	0	0	5	9	12698.2				35479.3	72519.7	6451.23				13392.1	18559	1	0	0	0	1	1	BKI4	BKI4	BKI4					Q2	Q6		Q2	Q6
sp|P20073-2|ANXA7_HUMAN	ANXA7	P20073-2	ANXA7_HUMAN	ANXA7	466	Homo sapiens		Isoform 2 of Annexin A7	1	0.999	7	46	sp|P20073|ANXA7_HUMAN	1	15	0	11	4	15	502.494	118246		47995.8	13477.9	148425	1181.8	31817.6		16879.7	11971.3	31185.6	1	1	0	1	1	1		BKI4				BKI8				M7	Q2	Q6
sp|P20290-2|BTF3_HUMAN	BTF3	P20290-2	BTF3_HUMAN	BTF3	162	Homo sapiens		Isoform 2 of Transcription factor BTF3	1	0.999	7	48		0	9	0	0	9	30		54543.9			24192.6	359240		25093.4			10140.2	94212.2	0	1	0	0	1	1	BKI8			Q2	Q6	BKI8	BKI8				Q2	Q6
sp|P20338|RAB4A_HUMAN	RAB4A	P20338	RAB4A_HUMAN	RAB4A	218	Homo sapiens	1:Experimental evidence at protein level	Ras-related protein Rab-4A	0.996	0.999	2	3		0	0	0	0	0	3						14235.4							0	0	0	0	0	1					Q6				Q6			Q6
sp|P20339-2|RAB5A_HUMAN	RAB5A	P20339-2	RAB5A_HUMAN	RAB5A	201	Homo sapiens		Isoform 2 of Ras-related protein Rab-5A	1	0.999	6	13	sp|P20339|RAB5A_HUMAN	0	0	0	0	6	7					14454.1	61180.8					8826.66	24556	0	0	0	0	1	1				Q2	Q6			Q2	Q6		Q2	Q6
sp|P20340-2|RAB6A_HUMAN	RAB6A	P20340-2	RAB6A_HUMAN	RAB6A	208	Homo sapiens		Isoform 2 of Ras-related protein Rab-6A	1	0.999	9	35		0	0	0	2	9	24				10610.6	64292.7	230873				10610.6	25753.3	64437.8	0	0	0	1	1	1			M7	Q2	Q6		M7	Q2	Q6	M7	Q2	Q6
sp|P20618|PSB1_HUMAN	PSMB1	P20618	PSB1_HUMAN	PSMB1	241	Homo sapiens	1:Experimental evidence at protein level	Proteasome subunit beta type-1	1	0.999	12	111		11	28	0	26	14	32	27466.3	148831		109852	64781.7	278980	10856.6	42109.6		32238.3	25853.4	63353.7	1	1	0	1	1	1		BKI4				BKI8				M7	Q2	Q6
sp|P20674|COX5A_HUMAN	COX5A	P20674	COX5A_HUMAN	COX5A	150	Homo sapiens	1:Experimental evidence at protein level	Cytochrome c oxidase subunit 5A, mitochondrial	1	0.999	13	364		3	24	15	32	125	165	8960.72	265173	38612.9	600480	4648628	9999074	8960.81	84921.3	10525.7	144382	1.22915e+06	2.13065e+06	1	1	1	1	1	1
sp|P20700|LMNB1_HUMAN	LMNB1	P20700	LMNB1_HUMAN	LMNB1	586	Homo sapiens	1:Experimental evidence at protein level	Lamin-B1	0.9971	0.999	2	4		0	1	0	0	0	3		22479.7				11744.1							0	1	0	0	0	1	BKI8				Q6	BKI8	BKI8	BKI8				Q6
sp|P20810-10|ICAL_HUMAN	CAST	P20810-10	ICAL_HUMAN	CAST	769	Homo sapiens		Isoform 10 of Calpastatin	1	0.999	6	53	sp|P20810-2|ICAL_HUMAN, sp|P20810-4|ICAL_HUMAN, sp|P20810-5|ICAL_HUMAN, sp|P20810-6|ICAL_HUMAN, sp|P20810-7|ICAL_HUMAN, sp|P20810-8|ICAL_HUMAN, sp|P20810-9|ICAL_HUMAN, sp|P20810|ICAL_HUMAN	21	10	8	6	4	4	44980.3	35022.2	15001.8	24339.3	29523.6	48403.9	9804.16	15139.3	8531.8	8524.93	16789.5	27537.9	1	1	1	1	1	1
sp|P20839-3|IMDH1_HUMAN	IMPDH1	P20839-3	IMDH1_HUMAN	IMPDH1	563	Homo sapiens		Isoform 3 of Inosine-5'-monophosphate dehydrogenase 1	1	0.999	16	54	sp|P20839-5|IMDH1_HUMAN, sp|P20839-6|IMDH1_HUMAN, sp|P20839-7|IMDH1_HUMAN, sp|P20839|IMDH1_HUMAN	0	1	0	0	10	43		2675.9			36666.6	310493		4862.64			7050.56	20434	0	1	0	0	1	1	BKI8			Q2	Q6	BKI8	BKI8				Q2	Q6
sp|P20933|ASPG_HUMAN	AGA	P20933	ASPG_HUMAN	AGA	346	Homo sapiens	1:Experimental evidence at protein level	N(4)-(beta-N-acetylglucosaminyl)-L-asparaginase	0.9999	0.999	2	3		0	3	0	0	0	0		16627.4											0	1	0	0	0	0	BKI8					BKI8	BKI8	BKI8	BKI8
sp|P21266|GSTM3_HUMAN	GSTM3	P21266	GSTM3_HUMAN	GSTM3	225	Homo sapiens	1:Experimental evidence at protein level	Glutathione S-transferase Mu 3	1	0.999	8	29		0	0	0	0	13	16					75404.5	98208.4					22607.9	29514.6	0	0	0	0	1	1				Q2	Q6			Q2	Q6		Q2	Q6
sp|P21281|VATB2_HUMAN	ATP6V1B2	P21281	VATB2_HUMAN	ATP6V1B2	511	Homo sapiens	1:Experimental evidence at protein level	V-type proton ATPase subunit B, brain isoform	1	0.999	14	57		0	6	0	3	2	46		23026.3		5062.96	12057.4	337205		8506.53		5405.06	14653.2	37832.2	0	1	0	1	1	1	BKI8		M7	Q2	Q6	BKI8				M7	Q2	Q6
sp|P21291|CSRP1_HUMAN	CSRP1	P21291	CSRP1_HUMAN	CSRP1	193	Homo sapiens	1:Experimental evidence at protein level	Cysteine and glycine-rich protein 1	1	0.999	5	19		0	0	0	0	3	16					9486.94	110447					6720.71	23273.5	0	0	0	0	1	1				Q2	Q6			Q2	Q6		Q2	Q6
sp|P21333-2|FLNA_HUMAN	FLNA	P21333-2	FLNA_HUMAN	FLNA	2639	Homo sapiens		Isoform 2 of Filamin-A	1	0.999	40	107		0	57	0	24	3	23		427213		109812	5850.59	156995		27787.3		16194.2	16443.7	19153	0	1	0	1	1	1	BKI8		M7	Q2	Q6	BKI8				M7	Q2	Q6
sp|P21741|MK_HUMAN	MDK	P21741	MK_HUMAN	MDK	143	Homo sapiens	1:Experimental evidence at protein level	Midkine	1	0.999	5	20		0	8	0	0	0	12		58508.2				70567.8		19204.5				30061.8	0	1	0	0	0	1	BKI8				Q6	BKI8	BKI8	BKI8				Q6
sp|P21796|VDAC1_HUMAN	VDAC1	P21796	VDAC1_HUMAN	VDAC1	283	Homo sapiens	1:Experimental evidence at protein level	Voltage-dependent anion-selective channel protein 1	1	0.999	16	94		0	14	0	5	15	60		50547.9		18365.8	77890.8	738999		11958.1		7632.81	11941.4	64366.5	0	1	0	1	1	1	BKI8		M7	Q2	Q6	BKI8				M7	Q2	Q6
sp|P21912|SDHB_HUMAN	SDHB	P21912	SDHB_HUMAN	SDHB	280	Homo sapiens	1:Experimental evidence at protein level	Succinate dehydrogenase [ubiquinone] iron-sulfur subunit, mitochondrial	1	0.999	13	70		0	0	5	1	22	42			5771.44	6940.39	139850	602572			7002.3	8420.56	27812.6	93188.5	0	0	1	1	1	1		M1	M7	Q2	Q6	M1	M7	Q2	Q6
sp|P21926|CD9_HUMAN	CD9	P21926	CD9_HUMAN	CD9	228	Homo sapiens	1:Experimental evidence at protein level	CD9 antigen	1	0.999	5	20		0	0	0	0	3	17					11266.1	231115					15252.3	78427.3	0	0	0	0	1	1				Q2	Q6			Q2	Q6		Q2	Q6
sp|P21953|ODBB_HUMAN	BCKDHB	P21953	ODBB_HUMAN	BCKDHB	392	Homo sapiens	1:Experimental evidence at protein level	2-oxoisovalerate dehydrogenase subunit beta, mitochondrial	1	0.999	10	22		0	0	0	1	4	17				14374.5	31485.5	149210					11173.1	23752.6	0	0	0	1	1	1			M7	Q2	Q6		M7	Q2	Q6	M7	Q2	Q6
sp|P21964-2|COMT_HUMAN	COMT	P21964-2	COMT_HUMAN	COMT	221	Homo sapiens		Isoform Soluble of Catechol O-methyltransferase	1	0.999	16	96	sp|P21964|COMT_HUMAN	0	0	0	0	43	53					282076	588101					38978.1	77122.9	0	0	0	0	1	1				Q2	Q6			Q2	Q6		Q2	Q6
sp|P22061-2|PIMT_HUMAN	PCMT1	P22061-2	PIMT_HUMAN	PCMT1	228	Homo sapiens		Isoform 2 of Protein-L-isoaspartate(D-aspartate) O-methyltransferase	1	0.999	7	53	sp|P22061|PIMT_HUMAN	0	8	0	0	12	33		46308.4			65493.1	432687		26074.2			22257.3	99329.6	0	1	0	0	1	1	BKI8			Q2	Q6	BKI8	BKI8				Q2	Q6
sp|P22087|FBRL_HUMAN	FBL	P22087	FBRL_HUMAN	FBL	321	Homo sapiens	1:Experimental evidence at protein level	rRNA 2'-O-methyltransferase fibrillarin	1	0.999	10	37		1	2	0	0	9	25	2569.56	5154.35			45740.5	185421	2787.65	5591.81			14942.7	36630.2	1	1	0	0	1	1		BKI4	BKI4			BKI8	BKI8				Q2	Q6
sp|P22102-2|PUR2_HUMAN	GART	P22102-2	PUR2_HUMAN	GART	433	Homo sapiens		Isoform Short of Trifunctional purine biosynthetic protein adenosine-3	1	0.999	6	14	sp|P22102|PUR2_HUMAN	0	0	0	0	0	14						70472							0	0	0	0	0	1					Q6				Q6			Q6
sp|P22223|CADH3_HUMAN	CDH3	P22223	CADH3_HUMAN	CDH3	829	Homo sapiens	1:Experimental evidence at protein level	Cadherin-3	1	0.999	7	14		0	0	0	0	9	5					38234.6	26600.1					11069.5	14089.5	0	0	0	0	1	1				Q2	Q6			Q2	Q6		Q2	Q6
sp|P22234|PUR6_HUMAN	PAICS	P22234	PUR6_HUMAN	PAICS	425	Homo sapiens	1:Experimental evidence at protein level	Bifunctional phosphoribosylaminoimidazole carboxylase/phosphoribosylaminoimidazole succinocarboxamide synthetase	1	0.999	20	95		19	11	3	2	22	38	51819.8	65389.7	8218.92	8637.12	87883.2	490642	10575.5	17784.4	5356	11241.9	19349.5	48978.5	1	1	1	1	1	1
sp|P22304|IDS_HUMAN	IDS	P22304	IDS_HUMAN	IDS	550	Homo sapiens	1:Experimental evidence at protein level	Iduronate 2-sulfatase	1	0.999	17	164		0	1	0	4	64	95		2412.95		22881.8	418848	1.27434e+06				8138.35	90267.4	212132	0	1	0	1	1	1	BKI8		M7	Q2	Q6	BKI8				M7	Q2	Q6
sp|P22307-2|SCP2_HUMAN	SCP2	P22307-2	SCP2_HUMAN	SCP2	143	Homo sapiens		Isoform SCP2 of Sterol carrier protein 2	1	0.999	8	12	sp|P22307-4|SCP2_HUMAN, sp|P22307-6|SCP2_HUMAN, sp|P22307-7|SCP2_HUMAN, sp|P22307-8|SCP2_HUMAN, sp|P22307|SCP2_HUMAN	0	0	0	0	0	12						107422							0	0	0	0	0	1					Q6				Q6			Q6
sp|P22314-2|UBA1_HUMAN	UBA1	P22314-2	UBA1_HUMAN	UBA1	1018	Homo sapiens		Isoform 2 of Ubiquitin-like modifier-activating enzyme 1	1	0.999	10	20	sp|P22314|UBA1_HUMAN	0	0	0	0	1	19					11126.6	192324					11126.6	62437.5	0	0	0	0	1	1				Q2	Q6			Q2	Q6		Q2	Q6
sp|P22392-2|NDKB_HUMAN	NME2	P22392-2	NDKB_HUMAN	NME2	267	Homo sapiens		Isoform 3 of Nucleoside diphosphate kinase B	1	0.999	14	157		0	44	0	26	23	64		269406		96490.9	110163	819651		41710.9		18604	18578.2	84959.8	0	1	0	1	1	1	BKI8		M7	Q2	Q6	BKI8				M7	Q2	Q6
sp|P22528|SPR1B_HUMAN	SPRR1B	P22528	SPR1B_HUMAN	SPRR1B	89	Homo sapiens	1:Experimental evidence at protein level	Cornifin-B	1	0.999	10	127		0	60	0	67	0	0		549508		499136				115982		136388			0	1	0	1	0	0	BKI8		M7			BKI8		BKI8	BKI8	M7
sp|P22531|SPR2E_HUMAN	SPRR2E	P22531	SPR2E_HUMAN	SPRR2E	72	Homo sapiens	2:Experimental evidence at transcript level	Small proline-rich protein 2E	1	0.999	7	83		0	47	0	34	2	0		793847		756686	10546.4			193356		258584	11852.7		0	1	0	1	1	0	BKI8		M7	Q2		BKI8			BKI8	M7	Q2
sp|P22570-2|ADRO_HUMAN	FDXR	P22570-2	ADRO_HUMAN	FDXR	497	Homo sapiens		Isoform Long of NADPH:adrenodoxin oxidoreductase, mitochondrial	1	0.999	3	3	sp|P22570-3|ADRO_HUMAN, sp|P22570-4|ADRO_HUMAN, sp|P22570-5|ADRO_HUMAN, sp|P22570-6|ADRO_HUMAN, sp|P22570-7|ADRO_HUMAN, sp|P22570|ADRO_HUMAN	0	0	0	0	0	3						20288.6							0	0	0	0	0	1					Q6				Q6			Q6
sp|P22626|ROA2_HUMAN	HNRNPA2B1	P22626	ROA2_HUMAN	HNRNPA2B1	353	Homo sapiens	1:Experimental evidence at protein level	Heterogeneous nuclear ribonucleoproteins A2/B1	1	0.999	43	770		22	39	6	16	175	512	67860.4	280859	8481.77	58128	1.71166e+06	10158053	15308.4	44366.3	5114.4	13987.5	173589	779359	1	1	1	1	1	1
sp|P22695|QCR2_HUMAN	UQCRC2	P22695	QCR2_HUMAN	UQCRC2	453	Homo sapiens	1:Experimental evidence at protein level	Cytochrome b-c1 complex subunit 2, mitochondrial	1	0.999	22	190		1	5	2	10	33	139	5583.91	15293.5	10903.4	28389.6	324669	2.79158e+06	5399.08	11126.8	6279.93	12466.4	66838.6	324291	1	1	1	1	1	1
sp|P22735|TGM1_HUMAN	TGM1	P22735	TGM1_HUMAN	TGM1	817	Homo sapiens	1:Experimental evidence at protein level	Protein-glutamine gamma-glutamyltransferase K	1	0.999	25	136		0	64	3	69	0	0		620065	4160.41	446540				62051.5	5971.01	39784.1			0	1	1	1	0	0	BKI8	M1	M7					BKI8	BKI8		M1	M1
sp|P22830-2|HEMH_HUMAN	FECH	P22830-2	HEMH_HUMAN	FECH	429	Homo sapiens		Isoform 2 of Ferrochelatase, mitochondrial	1	0.999	16	86	sp|P22830|HEMH_HUMAN	0	1	0	0	50	35		4652.42			325773	453466		6220.25			35967.8	58970.2	0	1	0	0	1	1	BKI8			Q2	Q6	BKI8	BKI8				Q2	Q6
sp|P23142-2|FBLN1_HUMAN	FBLN1	P23142-2	FBLN1_HUMAN	FBLN1	566	Homo sapiens		Isoform A of Fibulin-1	1	0.999	2	2	sp|P23142-3|FBLN1_HUMAN, sp|P23142-4|FBLN1_HUMAN, sp|P23142|FBLN1_HUMAN	0	0	0	0	0	2						19529.7							0	0	0	0	0	1					Q6				Q6			Q6
sp|P23229-2|ITA6_HUMAN	ITGA6	P23229-2	ITA6_HUMAN	ITGA6	1073	Homo sapiens		Isoform Alpha-6X1A of Integrin alpha-6	1	0.999	18	51	sp|P23229-3|ITA6_HUMAN, sp|P23229-4|ITA6_HUMAN, sp|P23229-5|ITA6_HUMAN, sp|P23229-6|ITA6_HUMAN, sp|P23229-9|ITA6_HUMAN, sp|P23229|ITA6_HUMAN	0	0	0	0	6	45					17310.7	436901					11041.6	36790.7	0	0	0	0	1	1				Q2	Q6			Q2	Q6		Q2	Q6
sp|P23246|SFPQ_HUMAN	SFPQ	P23246	SFPQ_HUMAN	SFPQ	707	Homo sapiens	1:Experimental evidence at protein level	Splicing factor, proline- and glutamine-rich	1	0.999	21	140		6	10	0	2	43	79	11388.9	40064.7		10253.8	217522	833827	6189.83	14292		6375.6	40666.3	107028	1	1	0	1	1	1		BKI4				BKI8				M7	Q2	Q6
sp|P23258|TBG1_HUMAN	TUBG1	P23258	TBG1_HUMAN	TUBG1	451	Homo sapiens	1:Experimental evidence at protein level	Tubulin gamma-1 chain	1	0.999	17	71		0	0	0	0	23	48					108230	360930					26617.5	59727	0	0	0	0	1	1				Q2	Q6			Q2	Q6		Q2	Q6
sp|P23284|PPIB_HUMAN	PPIB	P23284	PPIB_HUMAN	PPIB	216	Homo sapiens	1:Experimental evidence at protein level	Peptidyl-prolyl cis-trans isomerase B	1	0.999	12	96		13	19	7	3	17	37	36512.1	184187	20494.7	183982	102242	609631	18194.2	44388.5	14102.5	125902	37964.5	136570	1	1	1	1	1	1
sp|P23396|RS3_HUMAN	RPS3	P23396	RS3_HUMAN	RPS3	243	Homo sapiens	1:Experimental evidence at protein level	40S ribosomal protein S3	1	0.999	37	811		155	171	28	14	175	268	993705	2.21952e+06	119942	89917.9	2.90186e+06	8929559	149005	319125	31936.1	32127.1	470818	1.36074e+06	1	1	1	1	1	1
sp|P23434|GCSH_HUMAN	GCSH	P23434	GCSH_HUMAN	GCSH	173	Homo sapiens	1:Experimental evidence at protein level	Glycine cleavage system H protein, mitochondrial	1	0.999	3	23		0	2	0	0	5	16		9472.42			28167.4	202092		9472.42			19954.5	95260.6	0	1	0	0	1	1	BKI8			Q2	Q6	BKI8	BKI8				Q2	Q6
sp|P23490|LORI_HUMAN	LORICRIN	P23490	LORI_HUMAN	LORICRIN	312	Homo sapiens	1:Experimental evidence at protein level	Loricrin	1	0.999	4	56		0	28	2	26	0	0		225106	8293.82	146820				62781.2	15051	45147.6			0	1	1	1	0	0	BKI8	M1	M7					BKI8	BKI8		M1	M1
sp|P23526|SAHH_HUMAN	AHCY	P23526	SAHH_HUMAN	AHCY	432	Homo sapiens	1:Experimental evidence at protein level	Adenosylhomocysteinase	1	0.999	36	509		12	24	0	24	213	236	23110.2	182602		89353.8	3.78727e+06	6239078	7005.64	31461.4		19275.3	355830	621773	1	1	0	1	1	1		BKI4				BKI8				M7	Q2	Q6
sp|P23528|COF1_HUMAN	CFL1	P23528	COF1_HUMAN	CFL1	166	Homo sapiens	1:Experimental evidence at protein level	Cofilin-1	1	0.999	22	288		13	22	14	8	95	136	29491.6	101355	42870.7	44135.3	1.23919e+06	3.50541e+06	13677.1	30010.1	14664.5	20279.4	192008	507338	1	1	1	1	1	1
sp|P23588|IF4B_HUMAN	EIF4B	P23588	IF4B_HUMAN	EIF4B	611	Homo sapiens	1:Experimental evidence at protein level	Eukaryotic translation initiation factor 4B	1	0.999	2	5		2	0	0	0	0	3	9103.07					13335.1							1	0	0	0	0	1	BKI4	BKI4	BKI4	BKI4					Q6			Q6
sp|P23610|HAP40_HUMAN	F8A1	P23610	HAP40_HUMAN	F8A1	371	Homo sapiens	1:Experimental evidence at protein level	40-kDa huntingtin-associated protein	1	0.999	2	8		0	0	0	0	3	5					9734.33	31075.1					9734.33	26027.3	0	0	0	0	1	1				Q2	Q6			Q2	Q6		Q2	Q6
sp|P23786|CPT2_HUMAN	CPT2	P23786	CPT2_HUMAN	CPT2	658	Homo sapiens	1:Experimental evidence at protein level	Carnitine O-palmitoyltransferase 2, mitochondrial	1	0.999	10	18		0	1	0	0	0	17		4298.71				119114		5529.86				12580.2	0	1	0	0	0	1	BKI8				Q6	BKI8	BKI8	BKI8				Q6
sp|P23921|RIR1_HUMAN	RRM1	P23921	RIR1_HUMAN	RRM1	792	Homo sapiens	1:Experimental evidence at protein level	Ribonucleoside-diphosphate reductase large subunit	0.9997	0.999	2	2		0	0	0	0	0	2						9913.27							0	0	0	0	0	1					Q6				Q6			Q6
sp|P24311|COX7B_HUMAN	COX7B	P24311	COX7B_HUMAN	COX7B	80	Homo sapiens	1:Experimental evidence at protein level	Cytochrome c oxidase subunit 7B, mitochondrial	1	0.9988	2	15		0	0	0	0	5	10					76111	147654					65891.2	113198	0	0	0	0	1	1				Q2	Q6			Q2	Q6		Q2	Q6
sp|P24534|EF1B_HUMAN	EEF1B2	P24534	EF1B_HUMAN	EEF1B2	225	Homo sapiens	1:Experimental evidence at protein level	Elongation factor 1-beta	1	0.999	19	247		5	2	2	3	96	139	22363	27447.6	4602.95	13743.4	1.92865e+06	3714617	13948	27447.6	4602.95	13743.4	483921	995576	1	1	1	1	1	1
sp|P24539|AT5F1_HUMAN	ATP5PB	P24539	AT5F1_HUMAN	ATP5PB	256	Homo sapiens	1:Experimental evidence at protein level	ATP synthase F(0) complex subunit B1, mitochondrial	1	0.999	11	54		3	1	4	2	7	37	8001.92	6286.25	10043.9	6320.95	50859.5	255096	4738.05	6286.25	5828.32	6320.95	21108.3	43236.6	1	1	1	1	1	1
sp|P24666|PPAC_HUMAN	ACP1	P24666	PPAC_HUMAN	ACP1	158	Homo sapiens	1:Experimental evidence at protein level	Low molecular weight phosphotyrosine protein phosphatase	1	0.999	5	10		0	3	0	0	0	7		28900.3				52879.1		11809.4				21240.3	0	1	0	0	0	1	BKI8				Q6	BKI8	BKI8	BKI8				Q6
sp|P24752|THIL_HUMAN	ACAT1	P24752	THIL_HUMAN	ACAT1	427	Homo sapiens	1:Experimental evidence at protein level	Acetyl-CoA acetyltransferase, mitochondrial	1	0.999	10	31		0	0	0	0	1	30					5441.31	131705					6041.04	17453.7	0	0	0	0	1	1				Q2	Q6			Q2	Q6		Q2	Q6
sp|P24855|DNAS1_HUMAN	DNASE1	P24855	DNAS1_HUMAN	DNASE1	282	Homo sapiens	1:Experimental evidence at protein level	Deoxyribonuclease-1	0.9998	0.999	2	3		0	0	0	0	0	3						23531.2							0	0	0	0	0	1					Q6				Q6			Q6
sp|P24941-2|CDK2_HUMAN	CDK2	P24941-2	CDK2_HUMAN	CDK2	264	Homo sapiens		Isoform 2 of Cyclin-dependent kinase 2	0.9952	0.9988	3	1	sp|P24941|CDK2_HUMAN	0	0	0	0	0	1						7598.81							0	0	0	0	0	1					Q6				Q6			Q6
sp|P25205|MCM3_HUMAN	MCM3	P25205	MCM3_HUMAN	MCM3	808	Homo sapiens	1:Experimental evidence at protein level	DNA replication licensing factor MCM3	1	0.999	4	6		0	0	0	0	2	4					6967.66	65176							0	0	0	0	1	1				Q2	Q6			Q2	Q6		Q2	Q6
sp|P25311|ZA2G_HUMAN	AZGP1	P25311	ZA2G_HUMAN	AZGP1	298	Homo sapiens	1:Experimental evidence at protein level	Zinc-alpha-2-glycoprotein	1	0.999	24	291		18	162	11	89	7	4	43669.1	2.87272e+06	26095.1	804994	21220.9	38531.4	16203.1	343942	10513.3	120544	11334.8	21167.1	1	1	1	1	1	1
sp|P25325-2|THTM_HUMAN	MPST	P25325-2	THTM_HUMAN	MPST	317	Homo sapiens		Isoform 2 of 3-mercaptopyruvate sulfurtransferase	1	0.999	2	6	sp|P25325|THTM_HUMAN	0	3	0	0	1	2		20722			7014.4	21700.4		10259.8			7147.82	22113.1	0	1	0	0	1	1	BKI8			Q2	Q6	BKI8	BKI8				Q2	Q6
sp|P25398|RS12_HUMAN	RPS12	P25398	RS12_HUMAN	RPS12	132	Homo sapiens	1:Experimental evidence at protein level	40S ribosomal protein S12	1	0.999	16	703		27	31	1	16	325	303	82676.8	239112	3268.63	105560	9632266	13335415	12772.1	35948.1	5546.89	19960.2	1.13433e+06	1.41669e+06	1	1	1	1	1	1
sp|P25685|DNJB1_HUMAN	DNAJB1	P25685	DNJB1_HUMAN	DNAJB1	340	Homo sapiens	1:Experimental evidence at protein level	DnaJ homolog subfamily B member 1	1	0.999	7	20		3	10	0	3	0	4	7920.1	74556		7350.57		29628.9	5287.83	28558.2		7350.57		18235.6	1	1	0	1	0	1		BKI4		BKI4		BKI8		BKI8		M7		Q6
sp|P25705|ATPA_HUMAN	ATP5F1A	P25705	ATPA_HUMAN	ATP5F1A	553	Homo sapiens	1:Experimental evidence at protein level	ATP synthase subunit alpha, mitochondrial	1	0.999	39	673		100	65	75	65	108	260	499200	543849	281144	315196	1.15146e+06	6.5754e+06	47766.5	52370.9	29967.8	31006	100295	458006	1	1	1	1	1	1
sp|P25786-2|PSA1_HUMAN	PSMA1	P25786-2	PSA1_HUMAN	PSMA1	269	Homo sapiens		Isoform Long of Proteasome subunit alpha type-1	1	0.999	15	110	sp|P25786|PSA1_HUMAN	2	20	0	17	20	51	10289.6	159297		75185.6	83310.7	605822	7660.59	54025.3		28452.7	33850.1	91874	1	1	0	1	1	1		BKI4				BKI8				M7	Q2	Q6
sp|P25787|PSA2_HUMAN	PSMA2	P25787	PSA2_HUMAN	PSMA2	234	Homo sapiens	1:Experimental evidence at protein level	Proteasome subunit alpha type-2	1	0.999	11	123		3	24	0	20	32	44	7345.43	159557		69218.2	140466	528191	7368.61	35434.1		16396.8	29332.7	82949.7	1	1	0	1	1	1		BKI4				BKI8				M7	Q2	Q6
sp|P25788-2|PSA3_HUMAN	PSMA3	P25788-2	PSA3_HUMAN	PSMA3	248	Homo sapiens		Isoform 2 of Proteasome subunit alpha type-3	1	0.999	11	95	sp|P25788|PSA3_HUMAN	8	12	0	16	17	42	13579.6	66862.8		47059.2	135610	533351	7881.77	27279.9		18722.9	46595.7	114925	1	1	0	1	1	1		BKI4				BKI8				M7	Q2	Q6
sp|P25789|PSA4_HUMAN	PSMA4	P25789	PSA4_HUMAN	PSMA4	261	Homo sapiens	1:Experimental evidence at protein level	Proteasome subunit alpha type-4	1	0.999	11	60		1	4	0	8	16	31	4826.8	35535.8		45690.2	84780.9	270227	5126.37	27573.8		16691.4	25977.5	51756.4	1	1	0	1	1	1		BKI4				BKI8				M7	Q2	Q6
sp|P25815|S100P_HUMAN	S100P	P25815	S100P_HUMAN	S100P	95	Homo sapiens	1:Experimental evidence at protein level	Protein S100-P	1	0.999	8	89		4	4	3	5	20	53	8476.44	20322.5	9264.44	19437.3	113285	761098	4138.29	30722.5	4529.35	9470.25	47418.1	203863	1	1	1	1	1	1
sp|P26006-1|ITA3_HUMAN	ITGA3	P26006-1	ITA3_HUMAN	ITGA3	1066	Homo sapiens		Isoform 2 of Integrin alpha-3	1	0.999	4	5	sp|P26006|ITA3_HUMAN	0	0	0	0	0	5						22897.5							0	0	0	0	0	1					Q6				Q6			Q6
sp|P26232-2|CTNA2_HUMAN	CTNNA2	P26232-2	CTNA2_HUMAN	CTNNA2	905	Homo sapiens		Isoform 2 of Catenin alpha-2	1	0.999	12	13	sp|P26232-5|CTNA2_HUMAN, sp|P26232|CTNA2_HUMAN	0	0	0	0	7	6					100587	110666					51672.7	56799.8	0	0	0	0	1	1				Q2	Q6			Q2	Q6		Q2	Q6
sp|P26368-2|U2AF2_HUMAN	U2AF2	P26368-2	U2AF2_HUMAN	U2AF2	471	Homo sapiens		Isoform 2 of Splicing factor U2AF 65 kDa subunit	1	0.999	17	229	sp|P26368|U2AF2_HUMAN	1	10	31	27	34	126	4692.99	56158.2	67595.9	135385	257108	2144792	7826.65	23799.6	20440.4	32594.4	56379.1	218103	1	1	1	1	1	1
sp|P26373|RL13_HUMAN	RPL13	P26373	RL13_HUMAN	RPL13	211	Homo sapiens	1:Experimental evidence at protein level	60S ribosomal protein L13	1	0.999	13	194		24	34	11	7	59	59	77755.5	249214	19960	27327	1.26526e+06	1.58584e+06	16845	52405.2	8650.24	13755.7	220691	269673	1	1	1	1	1	1
sp|P26583|HMGB2_HUMAN	HMGB2	P26583	HMGB2_HUMAN	HMGB2	209	Homo sapiens	1:Experimental evidence at protein level	High mobility group protein B2	1	0.999	9	36		2	2	8	0	8	16	7147.91	5061.77	18041.2		25378.8	115281	7242.18	5940.14	7796.98		9404.1	22072.1	1	1	1	0	1	1			BKI4				BKI8			M1
sp|P26599-1|PTBP1_HUMAN	PTBP1	P26599-1	PTBP1_HUMAN	PTBP1	531	Homo sapiens		Isoform 2 of Polypyrimidine tract-binding protein 1	1	0.999	37	1054		28	20	0	13	375	618	63085.3	143905		47258.6	7179264	23322410	15682	45940.8		22078.3	572569	1.91655e+06	1	1	0	1	1	1		BKI4				BKI8				M7	Q2	Q6
sp|P26640|SYVC_HUMAN	VARS1	P26640	SYVC_HUMAN	VARS1	1264	Homo sapiens	1:Experimental evidence at protein level	Valine--tRNA ligase	1	0.999	4	16		1	4	0	0	4	7	3745.51	13110.7			17786.7	59042.5	3745.51	13110.7			11552.1	35119.7	1	1	0	0	1	1		BKI4	BKI4			BKI8	BKI8				Q2	Q6
sp|P26641|EF1G_HUMAN	EEF1G	P26641	EF1G_HUMAN	EEF1G	437	Homo sapiens	1:Experimental evidence at protein level	Elongation factor 1-gamma	1	0.999	18	156		8	2	1	1	52	92	18415.2	21190.6	1805.62	3409.75	310685	1.17059e+06	8489.22	13536.3	2947.31	7482.1	44741.8	133655	1	1	1	1	1	1
sp|P27348|1433T_HUMAN	YWHAQ	P27348	1433T_HUMAN	YWHAQ	245	Homo sapiens	1:Experimental evidence at protein level	14-3-3 protein theta	1	0.999	20	95		0	0	0	0	37	58					293501	807172					74015.6	143352	0	0	0	0	1	1				Q2	Q6			Q2	Q6		Q2	Q6
sp|P27361|MK03_HUMAN	MAPK3	P27361	MK03_HUMAN	MAPK3	379	Homo sapiens	1:Experimental evidence at protein level	Mitogen-activated protein kinase 3	1	0.999	18	47		0	0	0	0	19	28					181555	407424					67931.2	164231	0	0	0	0	1	1				Q2	Q6			Q2	Q6		Q2	Q6
sp|P27482|CALL3_HUMAN	CALML3	P27482	CALL3_HUMAN	CALML3	149	Homo sapiens	1:Experimental evidence at protein level	Calmodulin-like protein 3	1	0.999	10	24		0	10	0	14	0	0		38912.1		96366.4				14208.1		22594.1			0	1	0	1	0	0	BKI8		M7			BKI8		BKI8	BKI8	M7
sp|P27635|RL10_HUMAN	RPL10	P27635	RL10_HUMAN	RPL10	214	Homo sapiens	1:Experimental evidence at protein level	60S ribosomal protein L10	1	0.999	11	71		0	0	0	0	36	35					295838	274833					48333.4	48479.5	0	0	0	0	1	1				Q2	Q6			Q2	Q6		Q2	Q6
sp|P27694|RFA1_HUMAN	RPA1	P27694	RFA1_HUMAN	RPA1	616	Homo sapiens	1:Experimental evidence at protein level	Replication protein A 70 kDa DNA-binding subunit	1	0.999	20	95		48	5	0	0	26	16	171470	16679			119593	147703	21619.9	8436.73			24038.5	26002.8	1	1	0	0	1	1		BKI4	BKI4			BKI8	BKI8				Q2	Q6
sp|P27707|DCK_HUMAN	DCK	P27707	DCK_HUMAN	DCK	260	Homo sapiens	1:Experimental evidence at protein level	Deoxycytidine kinase	1	0.999	20	266		0	0	0	0	106	160					1.13113e+06	3.1876e+06					182526	461921	0	0	0	0	1	1				Q2	Q6			Q2	Q6		Q2	Q6
sp|P27708|PYR1_HUMAN	CAD	P27708	PYR1_HUMAN	CAD	2225	Homo sapiens	1:Experimental evidence at protein level	CAD protein	1	0.999	44	187		0	0	0	0	93	94					546903	666121					49537.8	69388.2	0	0	0	0	1	1				Q2	Q6			Q2	Q6		Q2	Q6
sp|P27797|CALR_HUMAN	CALR	P27797	CALR_HUMAN	CALR	417	Homo sapiens	1:Experimental evidence at protein level	Calreticulin	1	0.999	18	97		0	2	1	0	3	91		5186.03	2927.06		6227.28	1.08371e+06		9254.55	3799.28		6823.12	119156	0	1	1	0	1	1	BKI8	M1		Q2	Q6		BKI8			M1
sp|P27816|MAP4_HUMAN	MAP4	P27816	MAP4_HUMAN	MAP4	1152	Homo sapiens	1:Experimental evidence at protein level	Microtubule-associated protein 4	1	0.999	32	160		8	2	3	1	60	86	19986	18265.7	8025.79	3644.75	393292	799698	7980.42	16717.8	4961.49	6200.42	40287.1	77183.9	1	1	1	1	1	1
sp|P27824-2|CALX_HUMAN	CANX	P27824-2	CALX_HUMAN	CANX	627	Homo sapiens		Isoform 2 of Calnexin	1	0.999	23	172	sp|P27824|CALX_HUMAN	4	5	1	5	44	113	13317.3	26299.7	2796.91	15273.6	278717	2031164	6753.04	14596.4	7711.3	10267.2	37160.5	149948	1	1	1	1	1	1
sp|P28066|PSA5_HUMAN	PSMA5	P28066	PSA5_HUMAN	PSMA5	241	Homo sapiens	1:Experimental evidence at protein level	Proteasome subunit alpha type-5	1	0.999	12	132		8	14	1	14	38	57	11557.7	101625	3009.54	74934.4	353489	909825	7141.15	34370.7	3221.47	18854.9	67070.8	169736	1	1	1	1	1	1
sp|P28070|PSB4_HUMAN	PSMB4	P28070	PSB4_HUMAN	PSMB4	264	Homo sapiens	1:Experimental evidence at protein level	Proteasome subunit beta type-4	1	0.999	9	47		0	18	0	11	4	14		107919		49294.1	15304.6	314899		23856		19165.2	24542.9	82497.9	0	1	0	1	1	1	BKI8		M7	Q2	Q6	BKI8				M7	Q2	Q6
sp|P28072|PSB6_HUMAN	PSMB6	P28072	PSB6_HUMAN	PSMB6	239	Homo sapiens	1:Experimental evidence at protein level	Proteasome subunit beta type-6	1	0.999	7	57		2	9	0	6	13	27	6660.36	43006.7		19503	94767.1	354182	4367.21	19629.5		12986.4	27391.7	52438.8	1	1	0	1	1	1		BKI4				BKI8				M7	Q2	Q6
sp|P28074|PSB5_HUMAN	PSMB5	P28074	PSB5_HUMAN	PSMB5	263	Homo sapiens	1:Experimental evidence at protein level	Proteasome subunit beta type-5	1	0.999	6	30		0	3	0	4	5	18		12450.8		21909.5	15707.1	89207.8		12450.8		11198.3	10022.4	24029.2	0	1	0	1	1	1	BKI8		M7	Q2	Q6	BKI8				M7	Q2	Q6
sp|P28288|ABCD3_HUMAN	ABCD3	P28288	ABCD3_HUMAN	ABCD3	659	Homo sapiens	1:Experimental evidence at protein level	ATP-binding cassette sub-family D member 3	1	0.999	5	8		0	0	0	0	0	8						33737.2							0	0	0	0	0	1					Q6				Q6			Q6
sp|P28331-2|NDUS1_HUMAN	NDUFS1	P28331-2	NDUS1_HUMAN	NDUFS1	741	Homo sapiens		Isoform 2 of NADH-ubiquinone oxidoreductase 75 kDa subunit, mitochondrial	1	0.999	36	136	sp|P28331|NDUS1_HUMAN	1	1	0	0	8	126	4158.74	3206.38			42277.6	1819094	5193.25	3106.23			12996.7	135425	1	1	0	0	1	1		BKI4	BKI4			BKI8	BKI8				Q2	Q6
sp|P28482|MK01_HUMAN	MAPK1	P28482	MK01_HUMAN	MAPK1	360	Homo sapiens	1:Experimental evidence at protein level	Mitogen-activated protein kinase 1	1	0.999	26	140		0	0	0	0	46	94					418063	1313302					103327	238351	0	0	0	0	1	1				Q2	Q6			Q2	Q6		Q2	Q6
sp|P28676|GRAN_HUMAN	GCA	P28676	GRAN_HUMAN	GCA	217	Homo sapiens	1:Experimental evidence at protein level	Grancalcin	1	0.999	7	25		0	0	0	0	7	18					31481.2	133598					9860.2	21280.7	0	0	0	0	1	1				Q2	Q6			Q2	Q6		Q2	Q6
sp|P28799|GRN_HUMAN	GRN	P28799	GRN_HUMAN	GRN	593	Homo sapiens	1:Experimental evidence at protein level	Progranulin	1	0.999	11	150		17	5	2	7	53	66	58394.4	7295.38	2137.53	42101.9	468783	1.12033e+06	16395	7154.82	4721.23	25458.5	52434.1	115726	1	1	1	1	1	1
sp|P29034|S10A2_HUMAN	S100A2	P29034	S10A2_HUMAN	S100A2	98	Homo sapiens	1:Experimental evidence at protein level	Protein S100-A2	1	0.999	3	8		0	8	0	0	0	0		61906.9											0	1	0	0	0	0	BKI8					BKI8	BKI8	BKI8	BKI8
sp|P29144|TPP2_HUMAN	TPP2	P29144	TPP2_HUMAN	TPP2	1249	Homo sapiens	1:Experimental evidence at protein level	Tripeptidyl-peptidase 2	1	0.999	7	36		10	5	0	0	13	8	31908.6	25174.1			28917.9	73412.1	11119.3	16868.7			23411.7	34179.9	1	1	0	0	1	1		BKI4	BKI4			BKI8	BKI8				Q2	Q6
sp|P29218-3|IMPA1_HUMAN	IMPA1	P29218-3	IMPA1_HUMAN	IMPA1	336	Homo sapiens		Isoform 3 of Inositol monophosphatase 1	1	0.999	3	8	sp|P29218|IMPA1_HUMAN	0	0	0	0	8	0					61507.9								0	0	0	0	1	0				Q2				Q2			Q2
sp|P29317|EPHA2_HUMAN	EPHA2	P29317	EPHA2_HUMAN	EPHA2	976	Homo sapiens	1:Experimental evidence at protein level	Ephrin type-A receptor 2	1	0.999	6	12		0	0	0	0	0	12						67058							0	0	0	0	0	1					Q6				Q6			Q6
sp|P29401-2|TKT_HUMAN	TKT	P29401-2	TKT_HUMAN	TKT	631	Homo sapiens		Isoform 2 of Transketolase	1	0.999	21	139	sp|P29401|TKT_HUMAN	1	41	6	27	2	62	5501.41	307661	8884.51	127472	23549.6	479729	5735.67	67904.4	9262.83	35192.2	16115.5	65722.9	1	1	1	1	1	1
sp|P29508|SPB3_HUMAN	SERPINB3	P29508	SPB3_HUMAN	SERPINB3	390	Homo sapiens	1:Experimental evidence at protein level	Serpin B3	1	0.999	37	231		16	113	8	94	0	0	36128.5	1.19841e+06	12595.5	559681			8585.22	84767.3	8907.81	54426.7			1	1	1	1	0	0				BKI4	BKI4			BKI8	BKI8		M1	M1
sp|P29558-2|RBMS1_HUMAN	RBMS1	P29558-2	RBMS1_HUMAN	RBMS1	403	Homo sapiens		Isoform 2 of RNA-binding motif, single-stranded-interacting protein 1	1	0.999	10	142		0	0	0	0	58	84					416623	925103					92391.6	183473	0	0	0	0	1	1				Q2	Q6			Q2	Q6		Q2	Q6
sp|P29558|RBMS1_HUMAN	RBMS1	P29558	RBMS1_HUMAN	RBMS1	406	Homo sapiens	1:Experimental evidence at protein level	RNA-binding motif, single-stranded-interacting protein 1	0.9999	0.999	10	16		0	0	0	0	6	10					45319.7	117431					45319.7	117431	0	0	0	0	1	1				Q2	Q6			Q2	Q6		Q2	Q6
sp|P29692|EF1D_HUMAN	EEF1D	P29692	EF1D_HUMAN	EEF1D	281	Homo sapiens	1:Experimental evidence at protein level	Elongation factor 1-delta	1	0.999	19	107		7	20	4	0	41	35	23944.9	142866	9289.05		347879	459081	10073.9	33433.6	9312.73		58052.5	96421.7	1	1	1	0	1	1			BKI4				BKI8			M1
sp|P29966|MARCS_HUMAN	MARCKS	P29966	MARCS_HUMAN	MARCKS	332	Homo sapiens	1:Experimental evidence at protein level	Myristoylated alanine-rich C-kinase substrate	1	0.999	14	240		60	33	33	40	18	56	198997	264780	82049	239854	68446.3	600005	59297.7	80558.9	28064	72269	25336.6	119016	1	1	1	1	1	1
sp|P30040|ERP29_HUMAN	ERP29	P30040	ERP29_HUMAN	ERP29	261	Homo sapiens	1:Experimental evidence at protein level	Endoplasmic reticulum resident protein 29	1	0.999	8	23		1	2	1	1	0	18	1227.96	8192.15	3584.35	4242.61		329160	2124.09	10268	4492.61	5317.67		52019.2	1	1	1	1	0	1				BKI4				BKI8			M1
sp|P30041|PRDX6_HUMAN	PRDX6	P30041	PRDX6_HUMAN	PRDX6	224	Homo sapiens	1:Experimental evidence at protein level	Peroxiredoxin-6	1	0.999	26	266		2	33	11	19	60	141	5703.98	400156	34649.5	416604	754582	3193392	8465.38	185937	28646.2	50307.8	265735	917663	1	1	1	1	1	1
sp|P30043|BLVRB_HUMAN	BLVRB	P30043	BLVRB_HUMAN	BLVRB	206	Homo sapiens	1:Experimental evidence at protein level	Flavin reductase (NADPH)	1	0.999	4	6		0	0	0	0	0	6						55956.3							0	0	0	0	0	1					Q6				Q6			Q6
sp|P30044-2|PRDX5_HUMAN	PRDX5	P30044-2	PRDX5_HUMAN	PRDX5	162	Homo sapiens		Isoform Cytoplasmic+peroxisomal of Peroxiredoxin-5, mitochondrial	1	0.999	11	42	sp|P30044|PRDX5_HUMAN	0	1	0	0	0	41		2947.47				320116		3774.8				48826.5	0	1	0	0	0	1	BKI8				Q6	BKI8	BKI8	BKI8				Q6
sp|P30046|DOPD_HUMAN	DDT	P30046	DOPD_HUMAN	DDT	118	Homo sapiens	1:Experimental evidence at protein level	D-dopachrome decarboxylase	1	0.999	2	7		0	0	0	0	0	7						69725.6							0	0	0	0	0	1					Q6				Q6			Q6
sp|P30048-2|PRDX3_HUMAN	PRDX3	P30048-2	PRDX3_HUMAN	PRDX3	238	Homo sapiens		Isoform 2 of Thioredoxin-dependent peroxide reductase, mitochondrial	1	0.999	11	141	sp|P30048|PRDX3_HUMAN	0	0	0	0	33	108					459238	3.19061e+06					112651	604420	0	0	0	0	1	1				Q2	Q6			Q2	Q6		Q2	Q6
sp|P30049|ATPD_HUMAN	ATP5F1D	P30049	ATPD_HUMAN	ATP5F1D	168	Homo sapiens	1:Experimental evidence at protein level	ATP synthase subunit delta, mitochondrial	1	0.999	5	61		2	10	4	8	7	30	16554.5	166294	25612	235643	151811	703372	19800.6	69076.6	13771	125935	77812.3	253498	1	1	1	1	1	1
sp|P30050|RL12_HUMAN	RPL12	P30050	RL12_HUMAN	RPL12	165	Homo sapiens	1:Experimental evidence at protein level	60S ribosomal protein L12	1	0.999	10	232		17	30	3	7	100	75	56764	175978	10979	21735.2	1.70685e+06	1.56018e+06	13927.9	32383.3	7365.08	7924.6	238582	209040	1	1	1	1	1	1
sp|P30084|ECHM_HUMAN	ECHS1	P30084	ECHM_HUMAN	ECHS1	290	Homo sapiens	1:Experimental evidence at protein level	Enoyl-CoA hydratase, mitochondrial	1	0.999	12	66		0	0	0	0	13	53					61810.2	509306					18743.3	76064.1	0	0	0	0	1	1				Q2	Q6			Q2	Q6		Q2	Q6
sp|P30086|PEBP1_HUMAN	PEBP1	P30086	PEBP1_HUMAN	PEBP1	187	Homo sapiens	1:Experimental evidence at protein level	Phosphatidylethanolamine-binding protein 1	1	0.999	14	94		0	49	0	27	0	18		419694		157075		215445		70213		37804.6		65475.4	0	1	0	1	0	1	BKI8		M7		Q6	BKI8		BKI8		M7		Q6
sp|P30101|PDIA3_HUMAN	PDIA3	P30101	PDIA3_HUMAN	PDIA3	505	Homo sapiens	1:Experimental evidence at protein level	Protein disulfide-isomerase A3	1	0.999	18	67		0	8	1	3	2	53		35296.7	633.306	13745.8	6751.25	640912		15423	3989.69	11064.8	6502.57	69931.8	0	1	1	1	1	1	BKI8	M1	M7	Q2	Q6
sp|P30153|2AAA_HUMAN	PPP2R1A	P30153	2AAA_HUMAN	PPP2R1A	589	Homo sapiens	1:Experimental evidence at protein level	Serine/threonine-protein phosphatase 2A 65 kDa regulatory subunit A alpha isoform	1	0.999	56	1131		20	3	0	15	390	703	54530.5	15492.4		75178.1	7.88863e+06	26187840	14969.1	15796.1		25460	748662	2262661	1	1	0	1	1	1		BKI4				BKI8				M7	Q2	Q6
sp|P30154|2AAB_HUMAN	PPP2R1B	P30154	2AAB_HUMAN	PPP2R1B	601	Homo sapiens	1:Experimental evidence at protein level	Serine/threonine-protein phosphatase 2A 65 kDa regulatory subunit A beta isoform	1	0.999	34	182		2	0	0	0	68	112	2764.38				563822	1.26427e+06	2764.38				102868	169571	1	0	0	0	1	1	BKI4	BKI4	BKI4					Q2	Q6		Q2	Q6
sp|P30260-2|CDC27_HUMAN	CDC27	P30260-2	CDC27_HUMAN	CDC27	830	Homo sapiens		Isoform 2 of Cell division cycle protein 27 homolog	1	0.999	2	3	sp|P30260|CDC27_HUMAN	0	0	0	0	0	3						24991.6							0	0	0	0	0	1					Q6				Q6			Q6
sp|P30405|PPIF_HUMAN	PPIF	P30405	PPIF_HUMAN	PPIF	207	Homo sapiens	1:Experimental evidence at protein level	Peptidyl-prolyl cis-trans isomerase F, mitochondrial	1	0.999	3	7		0	0	0	0	0	7						54047.2							0	0	0	0	0	1					Q6				Q6			Q6
sp|P30519|HMOX2_HUMAN	HMOX2	P30519	HMOX2_HUMAN	HMOX2	316	Homo sapiens	1:Experimental evidence at protein level	Heme oxygenase 2	1	0.999	13	36		0	1	0	0	4	31		160273			26279.6	225471					14011.6	29473.9	0	1	0	0	1	1	BKI8			Q2	Q6	BKI8	BKI8				Q2	Q6
sp|P30566|PUR8_HUMAN	ADSL	P30566	PUR8_HUMAN	ADSL	484	Homo sapiens	1:Experimental evidence at protein level	Adenylosuccinate lyase	1	0.999	11	28		0	0	0	0	2	26					11696.7	183972					9165.85	23056.9	0	0	0	0	1	1				Q2	Q6			Q2	Q6		Q2	Q6
sp|P30626-2|SORCN_HUMAN	SRI	P30626-2	SORCN_HUMAN	SRI	183	Homo sapiens		Isoform 2 of Sorcin	1	0.999	8	34	sp|P30626|SORCN_HUMAN	0	0	0	0	11	23					51884	212260					13714	38559.7	0	0	0	0	1	1				Q2	Q6			Q2	Q6		Q2	Q6
sp|P30740|ILEU_HUMAN	SERPINB1	P30740	ILEU_HUMAN	SERPINB1	379	Homo sapiens	1:Experimental evidence at protein level	Leukocyte elastase inhibitor	1	0.999	20	70		0	0	0	0	25	45					135429	585428					25718.2	59839.5	0	0	0	0	1	1				Q2	Q6			Q2	Q6		Q2	Q6
sp|P30837|AL1B1_HUMAN	ALDH1B1	P30837	AL1B1_HUMAN	ALDH1B1	517	Homo sapiens	1:Experimental evidence at protein level	Aldehyde dehydrogenase X, mitochondrial	1	0.999	36	458		0	0	0	1	153	304				10811.9	1.69602e+06	8926176				16213.1	142439	557696	0	0	0	1	1	1			M7	Q2	Q6		M7	Q2	Q6	M7	Q2	Q6
sp|P30838|AL3A1_HUMAN	ALDH3A1	P30838	AL3A1_HUMAN	ALDH3A1	453	Homo sapiens	1:Experimental evidence at protein level	Aldehyde dehydrogenase, dimeric NADP-preferring	1	0.999	9	31		0	0	0	0	0	31						228670							0	0	0	0	0	1					Q6				Q6			Q6
sp|P30876|RPB2_HUMAN	POLR2B	P30876	RPB2_HUMAN	POLR2B	1174	Homo sapiens	1:Experimental evidence at protein level	DNA-directed RNA polymerase II subunit RPB2	1	0.999	3	4		0	0	0	0	1	3					4384.78	10153.5							0	0	0	0	1	1				Q2	Q6			Q2	Q6		Q2	Q6
sp|P31025|LCN1_HUMAN	LCN1	P31025	LCN1_HUMAN	LCN1	176	Homo sapiens	1:Experimental evidence at protein level	Lipocalin-1	1	0.999	4	30		6	14	4	6	0	0	24627.6	93434.2	21136.7	35045			14723.3	36559.2	12366.8	13922.1			1	1	1	1	0	0				BKI4	BKI4			BKI8	BKI8		M1	M1
sp|P31040|SDHA_HUMAN	SDHA	P31040	SDHA_HUMAN	SDHA	664	Homo sapiens	1:Experimental evidence at protein level	Succinate dehydrogenase [ubiquinone] flavoprotein subunit, mitochondrial	1	0.999	20	78		0	0	0	0	16	62					52584	738248					22731.9	99729.6	0	0	0	0	1	1				Q2	Q6			Q2	Q6		Q2	Q6
sp|P31151|S10A7_HUMAN	S100A7	P31151	S10A7_HUMAN	S100A7	101	Homo sapiens	1:Experimental evidence at protein level	Protein S100-A7	1	0.999	9	117		23	50	16	14	6	8	98367.3	287066	52902.3	49564.1	53584.1	63142	33135.2	54822.2	14282.5	25209.8	29517.7	32858.2	1	1	1	1	1	1
sp|P31153|METK2_HUMAN	MAT2A	P31153	METK2_HUMAN	MAT2A	395	Homo sapiens	1:Experimental evidence at protein level	S-adenosylmethionine synthase isoform type-2	1	0.999	16	65		0	0	0	0	13	52					63660	535489					16807.2	65057.5	0	0	0	0	1	1				Q2	Q6			Q2	Q6		Q2	Q6
sp|P31483|TIA1_HUMAN	TIA1	P31483	TIA1_HUMAN	TIA1	386	Homo sapiens	1:Experimental evidence at protein level	Cytotoxic granule associated RNA binding protein TIA1	1	0.999	16	75		0	0	0	0	22	53					116776	808338					22374.9	93622.1	0	0	0	0	1	1				Q2	Q6			Q2	Q6		Q2	Q6
sp|P31689|DNJA1_HUMAN	DNAJA1	P31689	DNJA1_HUMAN	DNAJA1	397	Homo sapiens	1:Experimental evidence at protein level	DnaJ homolog subfamily A member 1	1	0.999	22	126		8	6	0	0	38	74	14691.6	21961.5			191273	620695	7464.77	10204.7			31645.2	59437.9	1	1	0	0	1	1		BKI4	BKI4			BKI8	BKI8				Q2	Q6
sp|P31930|QCR1_HUMAN	UQCRC1	P31930	QCR1_HUMAN	UQCRC1	480	Homo sapiens	1:Experimental evidence at protein level	Cytochrome b-c1 complex subunit 1, mitochondrial	1	0.999	29	327		0	2	0	4	118	203		11369.1		16381.4	1.26244e+06	4.18649e+06		6703.6		6623.46	98997.4	258300	0	1	0	1	1	1	BKI8		M7	Q2	Q6	BKI8				M7	Q2	Q6
sp|P31937|3HIDH_HUMAN	HIBADH	P31937	3HIDH_HUMAN	HIBADH	336	Homo sapiens	1:Experimental evidence at protein level	3-hydroxyisobutyrate dehydrogenase, mitochondrial	1	0.999	5	13		0	0	0	0	0	13						62426.8							0	0	0	0	0	1					Q6				Q6			Q6
sp|P31939-2|PUR9_HUMAN	ATIC	P31939-2	PUR9_HUMAN	ATIC	591	Homo sapiens		Isoform 2 of Bifunctional purine biosynthesis protein ATIC	1	0.999	6	14	sp|P31939|PUR9_HUMAN	0	1	0	0	0	13		2421.58				56817.4		2421.58				14709.3	0	1	0	0	0	1	BKI8				Q6	BKI8	BKI8	BKI8				Q6
sp|P31942|HNRH3_HUMAN	HNRNPH3	P31942	HNRH3_HUMAN	HNRNPH3	346	Homo sapiens	1:Experimental evidence at protein level	Heterogeneous nuclear ribonucleoprotein H3	1	0.999	20	498		0	0	0	0	91	407					1.01464e+06	6434776					224968	1.17457e+06	0	0	0	0	1	1				Q2	Q6			Q2	Q6		Q2	Q6
sp|P31943|HNRH1_HUMAN	HNRNPH1	P31943	HNRH1_HUMAN	HNRNPH1	449	Homo sapiens	1:Experimental evidence at protein level	Heterogeneous nuclear ribonucleoprotein H	1	0.999	29	926		5	2	0	6	203	710	7055.6	21990.3		34554.3	3427343	12446503	7055.6	21990.3		18245.8	488115	1.8187e+06	1	1	0	1	1	1		BKI4				BKI8				M7	Q2	Q6
sp|P31944|CASPE_HUMAN	CASP14	P31944	CASPE_HUMAN	CASP14	242	Homo sapiens	1:Experimental evidence at protein level	Caspase-14	1	0.999	29	300		12	161	25	98	0	4	31952.8	1.82541e+06	56775.4	694280		23869.2	15239.9	128984	20160	61077.7		15914.1	1	1	1	1	0	1				BKI4				BKI8			M1
sp|P31946-2|1433B_HUMAN	YWHAB	P31946-2	1433B_HUMAN	YWHAB	244	Homo sapiens		Isoform Short of 14-3-3 protein beta/alpha	1	0.999	17	91	sp|P31946|1433B_HUMAN	0	0	0	0	32	59					185405	805502					46078.7	127262	0	0	0	0	1	1				Q2	Q6			Q2	Q6		Q2	Q6
sp|P31947|1433S_HUMAN	SFN	P31947	1433S_HUMAN	SFN	248	Homo sapiens	1:Experimental evidence at protein level	14-3-3 protein sigma	1	0.999	21	143		0	2	0	12	45	84		9499.06		30266.2	313660	984394		12530.2		10955.3	40952.4	100206	0	1	0	1	1	1	BKI8		M7	Q2	Q6	BKI8				M7	Q2	Q6
sp|P31948-2|STIP1_HUMAN	STIP1	P31948-2	STIP1_HUMAN	STIP1	590	Homo sapiens		Isoform 2 of Stress-induced-phosphoprotein 1	1	0.999	10	27	sp|P31948|STIP1_HUMAN	5	1	0	1	0	20	10111.4	3008.2		5217.83		148558	4586.89			10569		23190.8	1	1	0	1	0	1		BKI4		BKI4		BKI8		BKI8		M7		Q6
sp|P31949|S10AB_HUMAN	S100A11	P31949	S10AB_HUMAN	S100A11	105	Homo sapiens	1:Experimental evidence at protein level	Protein S100-A11	1	0.999	8	70		0	24	0	23	4	19		173582		131789	19309.1	309020		73064.4		53046.8	14537.3	109773	0	1	0	1	1	1	BKI8		M7	Q2	Q6	BKI8				M7	Q2	Q6
sp|P32119|PRDX2_HUMAN	PRDX2	P32119	PRDX2_HUMAN	PRDX2	198	Homo sapiens	1:Experimental evidence at protein level	Peroxiredoxin-2	1	0.999	29	618		13	76	2	42	201	284	36763.1	592190	3072.32	209249	5.08786e+06	12400438	15476.8	76176	7775.8	44833.2	387454	1.13078e+06	1	1	1	1	1	1
sp|P32320|CDD_HUMAN	CDA	P32320	CDD_HUMAN	CDA	146	Homo sapiens	1:Experimental evidence at protein level	Cytidine deaminase	1	0.999	11	107		0	55	0	23	13	16		489522		973959	71456.8	169544		180078		96252.5	55042.6	121847	0	1	0	1	1	1	BKI8		M7	Q2	Q6	BKI8				M7	Q2	Q6
sp|P32321-2|DCTD_HUMAN	DCTD	P32321-2	DCTD_HUMAN	DCTD	189	Homo sapiens		Isoform 2 of Deoxycytidylate deaminase	1	0.999	6	22	sp|P32321|DCTD_HUMAN	0	0	0	0	10	12					43504.5	80576					13496.1	26834.8	0	0	0	0	1	1				Q2	Q6			Q2	Q6		Q2	Q6
sp|P32322|P5CR1_HUMAN	PYCR1	P32322	P5CR1_HUMAN	PYCR1	319	Homo sapiens	1:Experimental evidence at protein level	Pyrroline-5-carboxylate reductase 1, mitochondrial	1	0.999	11	39		2	0	0	0	4	33	3316.44				13839.8	381905	4694.44				19590.3	66671.3	1	0	0	0	1	1	BKI4	BKI4	BKI4					Q2	Q6		Q2	Q6
sp|P32969|RL9_HUMAN	RPL9	P32969	RL9_HUMAN	RPL9	192	Homo sapiens	1:Experimental evidence at protein level	60S ribosomal protein L9	1	0.999	14	118		12	37	6	7	15	41	86896.3	283885	7528.74	11352.3	132262	542171	36585.2	96757.7	8249.9	12439.8	68544.9	150863	1	1	1	1	1	1
sp|P33121-2|ACSL1_HUMAN	ACSL1	P33121-2	ACSL1_HUMAN	ACSL1	688	Homo sapiens		Isoform 2 of Long-chain-fatty-acid--CoA ligase 1	1	0.999	4	13	sp|P33121-3|ACSL1_HUMAN, sp|P33121|ACSL1_HUMAN	0	0	0	0	0	13						61262							0	0	0	0	0	1					Q6				Q6			Q6
sp|P33176|KINH_HUMAN	KIF5B	P33176	KINH_HUMAN	KIF5B	963	Homo sapiens	1:Experimental evidence at protein level	Kinesin-1 heavy chain	1	0.999	3	6		0	1	0	0	3	2		4279.01			12063.7	7281.78		4279.01			5148.89	7281.78	0	1	0	0	1	1	BKI8			Q2	Q6	BKI8	BKI8				Q2	Q6
sp|P33316-2|DUT_HUMAN	DUT	P33316-2	DUT_HUMAN	DUT	164	Homo sapiens		Isoform 2 of Deoxyuridine 5'-triphosphate nucleotidohydrolase, mitochondrial	1	0.999	4	12	sp|P33316|DUT_HUMAN	0	0	0	0	1	11					6452.8	89633.7					6534.18	33450.3	0	0	0	0	1	1				Q2	Q6			Q2	Q6		Q2	Q6
sp|P33552|CKS2_HUMAN	CKS2	P33552	CKS2_HUMAN	CKS2	79	Homo sapiens	1:Experimental evidence at protein level	Cyclin-dependent kinases regulatory subunit 2	1	0.999	2	6		0	0	0	0	4	2					11229.3	22348.7					11229.3	15453.8	0	0	0	0	1	1				Q2	Q6			Q2	Q6		Q2	Q6
sp|P33992|MCM5_HUMAN	MCM5	P33992	MCM5_HUMAN	MCM5	734	Homo sapiens	1:Experimental evidence at protein level	DNA replication licensing factor MCM5	1	0.999	3	4		1	0	0	0	1	2	3420.88				4783.51	23205.6					4783.51	12397	1	0	0	0	1	1	BKI4	BKI4	BKI4					Q2	Q6		Q2	Q6
sp|P33993-2|MCM7_HUMAN	MCM7	P33993-2	MCM7_HUMAN	MCM7	389	Homo sapiens		Isoform 2 of DNA replication licensing factor MCM7	0.9999	0.999	2	3	sp|P33993|MCM7_HUMAN	0	0	0	0	0	3						12953.2							0	0	0	0	0	1					Q6				Q6			Q6
sp|P34932|HSP74_HUMAN	HSPA4	P34932	HSP74_HUMAN	HSPA4	840	Homo sapiens	1:Experimental evidence at protein level	Heat shock 70 kDa protein 4	0.9942	0.9985	2	1		0	0	0	0	0	1						7121.26							0	0	0	0	0	1					Q6				Q6			Q6
sp|P35080-2|PROF2_HUMAN	PFN2	P35080-2	PROF2_HUMAN	PFN2	140	Homo sapiens		Isoform IIb of Profilin-2	1	0.999	16	38		0	0	0	0	20	18					89223.6	181836					30803.3	51555.3	0	0	0	0	1	1				Q2	Q6			Q2	Q6		Q2	Q6
sp|P35080|PROF2_HUMAN	PFN2	P35080	PROF2_HUMAN	PFN2	140	Homo sapiens	1:Experimental evidence at protein level	Profilin-2	1	0.999	13	177		0	0	0	1	70	106				3047.02	1.40824e+06	2.67133e+06				13429	261825	460919	0	0	0	1	1	1			M7	Q2	Q6		M7	Q2	Q6	M7	Q2	Q6
sp|P35221|CTNA1_HUMAN	CTNNA1	P35221	CTNA1_HUMAN	CTNNA1	906	Homo sapiens	1:Experimental evidence at protein level	Catenin alpha-1	1	0.999	57	403		0	7	0	3	232	161		32343.1		29844.7	2.08156e+06	2.18061e+06		22987.6		15330.1	136463	161797	0	1	0	1	1	1	BKI8		M7	Q2	Q6	BKI8				M7	Q2	Q6
sp|P35222|CTNB1_HUMAN	CTNNB1	P35222	CTNB1_HUMAN	CTNNB1	781	Homo sapiens	1:Experimental evidence at protein level	Catenin beta-1	1	0.999	35	288		4	0	0	0	130	154	8885				1.15155e+06	1.66792e+06	5860.72				103574	126052	1	0	0	0	1	1	BKI4	BKI4	BKI4					Q2	Q6		Q2	Q6
sp|P35232|PHB1_HUMAN	PHB1	P35232	PHB1_HUMAN	PHB1	272	Homo sapiens	1:Experimental evidence at protein level	Prohibitin 1	1	0.999	18	274		73	14	33	10	62	82	295650	42723.2	67541.9	30753.1	410062	1.29327e+06	40846.6	15361.4	16601.2	11394.8	60398.9	149125	1	1	1	1	1	1
sp|P35237|SPB6_HUMAN	SERPINB6	P35237	SPB6_HUMAN	SERPINB6	376	Homo sapiens	1:Experimental evidence at protein level	Serpin B6	1	0.999	8	18		0	0	0	0	1	17					7026.45	145192					8065.75	24515.7	0	0	0	0	1	1				Q2	Q6			Q2	Q6		Q2	Q6
sp|P35244|RFA3_HUMAN	RPA3	P35244	RFA3_HUMAN	RPA3	121	Homo sapiens	1:Experimental evidence at protein level	Replication protein A 14 kDa subunit	1	0.999	7	63		8	6	2	0	31	16	13725.1	21135.9	4687.77		183926	133377	10088.8	15155.1	1329.85		63383	70897.8	1	1	1	0	1	1			BKI4				BKI8			M1
sp|P35249|RFC4_HUMAN	RFC4	P35249	RFC4_HUMAN	RFC4	363	Homo sapiens	1:Experimental evidence at protein level	Replication factor C subunit 4	1	0.999	9	31		0	0	0	0	17	14					85898.4	161782					25978.3	43988.8	0	0	0	0	1	1				Q2	Q6			Q2	Q6		Q2	Q6
sp|P35268|RL22_HUMAN	RPL22	P35268	RL22_HUMAN	RPL22	128	Homo sapiens	1:Experimental evidence at protein level	60S ribosomal protein L22	1	0.999	13	378		32	52	33	19	117	125	295537	878671	230284	212359	2333789	4.31132e+06	50083.7	299489	53804.6	108203	820776	1.48779e+06	1	1	1	1	1	1
sp|P35269|T2FA_HUMAN	GTF2F1	P35269	T2FA_HUMAN	GTF2F1	517	Homo sapiens	1:Experimental evidence at protein level	General transcription factor IIF subunit 1	1	0.999	3	14		0	3	1	5	2	3		14924.9	4205.86	32572.5	8742.35	35658.7		16591.7	4675.55	13422.2	9718.65	30927	0	1	1	1	1	1	BKI8	M1	M7	Q2	Q6
sp|P35321|SPR1A_HUMAN	SPRR1A	P35321	SPR1A_HUMAN	SPRR1A	89	Homo sapiens	1:Experimental evidence at protein level	Cornifin-A	1	0.999	8	13		0	3	0	10	0	0		29655.4		41434.7				29655.4		32553.3			0	1	0	1	0	0	BKI8		M7			BKI8		BKI8	BKI8	M7
sp|P35573|GDE_HUMAN	AGL	P35573	GDE_HUMAN	AGL	1532	Homo sapiens	1:Experimental evidence at protein level	Glycogen debranching enzyme	1	0.999	63	326		0	1	0	8	90	227		61858.8		376294	465542	2.28456e+06		106166		645819	30414.7	78521.5	0	1	0	1	1	1	BKI8		M7	Q2	Q6	BKI8				M7	Q2	Q6
sp|P35579|MYH9_HUMAN	MYH9	P35579	MYH9_HUMAN	MYH9	1960	Homo sapiens	1:Experimental evidence at protein level	Myosin-9	1	0.999	190	1559		78	794	3	241	188	255	285767	9264387	7818.67	1145830	998495	2.48176e+06	29236.2	335194	5989.12	77425.2	71419.4	135491	1	1	1	1	1	1
sp|P35580-2|MYH10_HUMAN	MYH10	P35580-2	MYH10_HUMAN	MYH10	1992	Homo sapiens		Isoform 2 of Myosin-10	1	0.999	24	10	sp|P35580-3|MYH10_HUMAN, sp|P35580-4|MYH10_HUMAN, sp|P35580-5|MYH10_HUMAN, sp|P35580|MYH10_HUMAN	0	10	0	0	0	0		89695.2											0	1	0	0	0	0	BKI8					BKI8	BKI8	BKI8	BKI8
sp|P35606-2|COPB2_HUMAN	COPB2	P35606-2	COPB2_HUMAN	COPB2	877	Homo sapiens		Isoform 2 of Coatomer subunit beta'	1	0.999	13	45	sp|P35606|COPB2_HUMAN	2	7	0	2	10	24	7480.91	29110.4		11485.7	76953.8	245032	4861.9	20093.5		26148.3	23434.5	47042.8	1	1	0	1	1	1		BKI4				BKI8				M7	Q2	Q6
sp|P35609-2|ACTN2_HUMAN	ACTN2	P35609-2	ACTN2_HUMAN	ACTN2	894	Homo sapiens		Isoform 2 of Alpha-actinin-2	1	0.999	28	5		0	0	0	0	0	5						34771.5							0	0	0	0	0	1					Q6				Q6			Q6
sp|P35611-2|ADDA_HUMAN	ADD1	P35611-2	ADDA_HUMAN	ADD1	631	Homo sapiens		Isoform 2 of Alpha-adducin	1	0.9989	3	3	sp|P35611-3|ADDA_HUMAN, sp|P35611-4|ADDA_HUMAN, sp|P35611-6|ADDA_HUMAN, sp|P35611|ADDA_HUMAN	0	0	0	0	1	2					8472.11	23033.8							0	0	0	0	1	1				Q2	Q6			Q2	Q6		Q2	Q6
sp|P35613-2|BASI_HUMAN	BSG	P35613-2	BASI_HUMAN	BSG	269	Homo sapiens		Isoform 2 of Basigin	1	0.999	5	32	sp|P35613|BASI_HUMAN	1	0	0	0	12	19	3083.22				87112.5	303261	5263.66				31881.6	98533.5	1	0	0	0	1	1	BKI4	BKI4	BKI4					Q2	Q6		Q2	Q6
sp|P35637-2|FUS_HUMAN	FUS	P35637-2	FUS_HUMAN	FUS	525	Homo sapiens		Isoform Short of RNA-binding protein FUS	1	0.999	13	230	sp|P35637|FUS_HUMAN	20	13	19	0	64	114	58556.7	64041.7	36933.2		966835	2.45871e+06	15577.8	20053.7	9455.64		169394	396004	1	1	1	0	1	1			BKI4				BKI8			M1
sp|P35754|GLRX1_HUMAN	GLRX	P35754	GLRX1_HUMAN	GLRX	106	Homo sapiens	1:Experimental evidence at protein level	Glutaredoxin-1	1	0.999	13	75		0	52	0	21	0	2		494621		127450		18779.6		85878.6		35168.5		18779.6	0	1	0	1	0	1	BKI8		M7		Q6	BKI8		BKI8		M7		Q6
sp|P35790-2|CHKA_HUMAN	CHKA	P35790-2	CHKA_HUMAN	CHKA	439	Homo sapiens		Isoform 2 of Choline kinase alpha	1	0.999	8	19	sp|P35790|CHKA_HUMAN	0	0	0	0	3	16					24963.5	124003					15651.2	38689.9	0	0	0	0	1	1				Q2	Q6			Q2	Q6		Q2	Q6
sp|P35869|AHR_HUMAN	AHR	P35869	AHR_HUMAN	AHR	848	Homo sapiens	1:Experimental evidence at protein level	Aryl hydrocarbon receptor	1	0.999	4	6		0	0	0	0	3	3					8490.34	31292.2					5911.29	11364	0	0	0	0	1	1				Q2	Q6			Q2	Q6		Q2	Q6
sp|P35914|HMGCL_HUMAN	HMGCL	P35914	HMGCL_HUMAN	HMGCL	325	Homo sapiens	1:Experimental evidence at protein level	Hydroxymethylglutaryl-CoA lyase, mitochondrial	1	0.999	12	36		0	0	0	0	2	34					7690.04	243045					6751.75	19425.6	0	0	0	0	1	1				Q2	Q6			Q2	Q6		Q2	Q6
sp|P35998|PRS7_HUMAN	PSMC2	P35998	PRS7_HUMAN	PSMC2	433	Homo sapiens	1:Experimental evidence at protein level	26S proteasome regulatory subunit 7	1	0.999	17	74		0	0	0	0	21	53					124422	667465					33295.9	76134.4	0	0	0	0	1	1				Q2	Q6			Q2	Q6		Q2	Q6
sp|P36404-2|ARL2_HUMAN	ARL2	P36404-2	ARL2_HUMAN	ARL2	157	Homo sapiens		Isoform 2 of ADP-ribosylation factor-like protein 2	1	0.999	3	13	sp|P36404|ARL2_HUMAN	0	0	0	0	3	10					15812.6	59688.1					17173.2	25980.1	0	0	0	0	1	1				Q2	Q6			Q2	Q6		Q2	Q6
sp|P36405|ARL3_HUMAN	ARL3	P36405	ARL3_HUMAN	ARL3	182	Homo sapiens	1:Experimental evidence at protein level	ADP-ribosylation factor-like protein 3	1	0.999	3	3		0	0	0	0	0	3						35386.5							0	0	0	0	0	1					Q6				Q6			Q6
sp|P36542|ATPG_HUMAN	ATP5F1C	P36542	ATPG_HUMAN	ATP5F1C	298	Homo sapiens	1:Experimental evidence at protein level	ATP synthase subunit gamma, mitochondrial	1	0.999	15	118		18	5	7	9	23	56	30639.4	43368	24867.6	52435.9	194661	955227	13677.2	23518.8	14500.2	21807.3	57575.8	211802	1	1	1	1	1	1
sp|P36543|VATE1_HUMAN	ATP6V1E1	P36543	VATE1_HUMAN	ATP6V1E1	226	Homo sapiens	1:Experimental evidence at protein level	V-type proton ATPase subunit E 1	1	0.999	5	11		0	0	0	0	2	9					8558.39	97442					8558.39	32958.1	0	0	0	0	1	1				Q2	Q6			Q2	Q6		Q2	Q6
sp|P36551|HEM6_HUMAN	CPOX	P36551	HEM6_HUMAN	CPOX	454	Homo sapiens	1:Experimental evidence at protein level	Oxygen-dependent coproporphyrinogen-III oxidase, mitochondrial	1	0.999	21	56		0	0	0	0	3	53					12626.6	498867					9309.36	50610	0	0	0	0	1	1				Q2	Q6			Q2	Q6		Q2	Q6
sp|P36578|RL4_HUMAN	RPL4	P36578	RL4_HUMAN	RPL4	427	Homo sapiens	1:Experimental evidence at protein level	60S ribosomal protein L4	1	0.999	20	91		4	5	0	0	59	23	6397.15	22616.4			346772	166685	6397.15	12421.1			48249.1	36949.9	1	1	0	0	1	1		BKI4	BKI4			BKI8	BKI8				Q2	Q6
sp|P36639-3|8ODP_HUMAN	NUDT1	P36639-3	8ODP_HUMAN	NUDT1	171	Homo sapiens		Isoform p21 of Oxidized purine nucleoside triphosphate hydrolase	0.9999	0.999	17	3		0	0	0	0	1	2					6969.73	23655.3					6969.73	23655.3	0	0	0	0	1	1				Q2	Q6			Q2	Q6		Q2	Q6
sp|P36639|8ODP_HUMAN	NUDT1	P36639	8ODP_HUMAN	NUDT1	156	Homo sapiens	1:Experimental evidence at protein level	Oxidized purine nucleoside triphosphate hydrolase	1	0.999	19	231		1	0	0	0	94	136	2751.54				1547998	5.23717e+06	2751.54				357651	861776	1	0	0	0	1	1	BKI4	BKI4	BKI4					Q2	Q6		Q2	Q6
sp|P36873-2|PP1G_HUMAN	PPP1CC	P36873-2	PP1G_HUMAN	PPP1CC	337	Homo sapiens		Isoform 2 of Serine/threonine-protein phosphatase PP1-gamma catalytic subunit	1	0.999	14	7	sp|P36873|PP1G_HUMAN	0	0	0	0	2	5					20186.1	35034.3					11322.1	19822.4	0	0	0	0	1	1				Q2	Q6			Q2	Q6		Q2	Q6
sp|P36952|SPB5_HUMAN	SERPINB5	P36952	SPB5_HUMAN	SERPINB5	375	Homo sapiens	1:Experimental evidence at protein level	Serpin B5	1	0.999	11	48		0	21	0	20	0	7		85496.5		77425		50627.3		14290.4		15375.4		26794	0	1	0	1	0	1	BKI8		M7		Q6	BKI8		BKI8		M7		Q6
sp|P36954|RPB9_HUMAN	POLR2I	P36954	RPB9_HUMAN	POLR2I	125	Homo sapiens	1:Experimental evidence at protein level	DNA-directed RNA polymerase II subunit RPB9	1	0.999	8	96		0	0	0	0	53	43					372666	536743					66424.2	94156.8	0	0	0	0	1	1				Q2	Q6			Q2	Q6		Q2	Q6
sp|P36957|ODO2_HUMAN	DLST	P36957	ODO2_HUMAN	DLST	453	Homo sapiens	1:Experimental evidence at protein level	Dihydrolipoyllysine-residue succinyltransferase component of 2-oxoglutarate dehydrogenase complex, mitochondrial	1	0.999	3	9		1	2	0	0	2	4	2760.99	10368.9			9922.21	25653.6		10368.9			9922.21	19385.1	1	1	0	0	1	1		BKI4	BKI4			BKI8	BKI8				Q2	Q6
sp|P36969-2|GPX4_HUMAN	GPX4	P36969-2	GPX4_HUMAN	GPX4	170	Homo sapiens		Isoform Cytoplasmic of Phospholipid hydroperoxide glutathione peroxidase	1	0.999	3	6	sp|P36969|GPX4_HUMAN	0	0	0	0	2	4					14526.9	29011.8					7181.38	20262.4	0	0	0	0	1	1				Q2	Q6			Q2	Q6		Q2	Q6
sp|P37108|SRP14_HUMAN	SRP14	P37108	SRP14_HUMAN	SRP14	136	Homo sapiens	1:Experimental evidence at protein level	Signal recognition particle 14 kDa protein	1	0.999	9	115		24	18	20	4	23	26	103212	202816	68839.2	10630.8	289213	883030	52449.3	77725	36233.4	14837.5	133591	171503	1	1	1	1	1	1
sp|P37198|NUP62_HUMAN	NUP62	P37198	NUP62_HUMAN	NUP62	522	Homo sapiens	1:Experimental evidence at protein level	Nuclear pore glycoprotein p62	1	0.999	2	2		0	0	0	0	0	2						18622.6							0	0	0	0	0	1					Q6				Q6			Q6
sp|P37268|FDFT_HUMAN	FDFT1	P37268	FDFT_HUMAN	FDFT1	417	Homo sapiens	1:Experimental evidence at protein level	Squalene synthase	1	0.999	11	30		0	1	0	0	9	20		917.723			30411	223038					18435.4	55753.6	0	1	0	0	1	1	BKI8			Q2	Q6	BKI8	BKI8				Q2	Q6
sp|P37802|TAGL2_HUMAN	TAGLN2	P37802	TAGL2_HUMAN	TAGLN2	199	Homo sapiens	1:Experimental evidence at protein level	Transgelin-2	1	0.999	9	30		0	1	0	0	2	27		5453.66			10653.7	158883		5679.47			5256.82	31085.3	0	1	0	0	1	1	BKI8			Q2	Q6	BKI8	BKI8				Q2	Q6
sp|P37837-2|TALDO_HUMAN	TALDO1	P37837-2	TALDO_HUMAN	TALDO1	327	Homo sapiens		Isoform 2 of Transaldolase	1	0.999	5	20	sp|P37837|TALDO_HUMAN	0	7	0	2	0	11		17698.1		7101.32		94816.1		13439.6		8241.27		21319.9	0	1	0	1	0	1	BKI8		M7		Q6	BKI8		BKI8		M7		Q6
sp|P38117-2|ETFB_HUMAN	ETFB	P38117-2	ETFB_HUMAN	ETFB	346	Homo sapiens		Isoform 2 of Electron transfer flavoprotein subunit beta	1	0.999	8	22	sp|P38117|ETFB_HUMAN	2	8	0	1	1	10	8218.68	46105.9		3223.52	3505.18	51521.4	5205.63	14041.9		3930.5		16800.9	1	1	0	1	1	1		BKI4				BKI8				M7	Q2	Q6
sp|P38159|RBMX_HUMAN	RBMX	P38159	RBMX_HUMAN	RBMX	391	Homo sapiens	1:Experimental evidence at protein level	RNA-binding motif protein, X chromosome	1	0.999	35	309		6	10	0	5	109	179	16277.9	43795.1		11512.7	1.39895e+06	4.08449e+06	9700.65	21536.5		11512.7	205979	604900	1	1	0	1	1	1		BKI4				BKI8				M7	Q2	Q6
sp|P38606|VATA_HUMAN	ATP6V1A	P38606	VATA_HUMAN	ATP6V1A	617	Homo sapiens	1:Experimental evidence at protein level	V-type proton ATPase catalytic subunit A	1	0.999	16	35		0	0	0	0	3	32					18210.5	233986					8574.28	29561.5	0	0	0	0	1	1				Q2	Q6			Q2	Q6		Q2	Q6
sp|P38646|GRP75_HUMAN	HSPA9	P38646	GRP75_HUMAN	HSPA9	679	Homo sapiens	1:Experimental evidence at protein level	Stress-70 protein, mitochondrial	1	0.999	38	298		26	34	23	10	68	137	80758.9	215690	68801.4	72367.3	566233	2.17072e+06	17338.7	43763.2	16455.5	17460	69234.3	194833	1	1	1	1	1	1
sp|P38919|IF4A3_HUMAN	EIF4A3	P38919	IF4A3_HUMAN	EIF4A3	411	Homo sapiens	1:Experimental evidence at protein level	Eukaryotic initiation factor 4A-III	1	0.999	11	23		0	0	0	0	5	18					24058.3	178542					14020.5	31794.3	0	0	0	0	1	1				Q2	Q6			Q2	Q6		Q2	Q6
sp|P39019|RS19_HUMAN	RPS19	P39019	RS19_HUMAN	RPS19	145	Homo sapiens	1:Experimental evidence at protein level	40S ribosomal protein S19	1	0.999	38	1297		157	353	120	58	248	361	1.73604e+06	7867907	1.19687e+06	658138	8781199	22866208	389572	1607628	276706	133057	1.59528e+06	3940664	1	1	1	1	1	1
sp|P39023|RL3_HUMAN	RPL3	P39023	RL3_HUMAN	RPL3	403	Homo sapiens	1:Experimental evidence at protein level	60S ribosomal protein L3	1	0.999	9	42		0	9	0	0	26	7		26280.2			144226	53049.9		12924.9			28910.9	33351.1	0	1	0	0	1	1	BKI8			Q2	Q6	BKI8	BKI8				Q2	Q6
sp|P39656-3|OST48_HUMAN	DDOST	P39656-3	OST48_HUMAN	DDOST	438	Homo sapiens		Isoform 3 of Dolichyl-diphosphooligosaccharide--protein glycosyltransferase 48 kDa subunit	1	0.999	17	182	sp|P39656|OST48_HUMAN	15	15	6	11	46	89	37234.9	65726.1	29030.5	54401.4	376530	1.2177e+06	10128.7	22128.1	14844.4	19158.9	74864.9	212297	1	1	1	1	1	1
sp|P40121-2|CAPG_HUMAN	CAPG	P40121-2	CAPG_HUMAN	CAPG	333	Homo sapiens		Isoform 2 of Macrophage-capping protein	1	0.999	2	8	sp|P40121|CAPG_HUMAN	0	5	0	3	0	0		26861.5		13975.1				16167.6		13975.1			0	1	0	1	0	0	BKI8		M7			BKI8		BKI8	BKI8	M7
sp|P40227|TCPZ_HUMAN	CCT6A	P40227	TCPZ_HUMAN	CCT6A	531	Homo sapiens	1:Experimental evidence at protein level	T-complex protein 1 subunit zeta	1	0.999	21	93		6	0	0	0	9	78	17057.1				65022.6	766318	6838.43				21659.9	87477.3	1	0	0	0	1	1	BKI4	BKI4	BKI4					Q2	Q6		Q2	Q6
sp|P40429|RL13A_HUMAN	RPL13A	P40429	RL13A_HUMAN	RPL13A	203	Homo sapiens	1:Experimental evidence at protein level	60S ribosomal protein L13a	1	0.999	3	9		0	4	0	0	5	0		11918.1			222966			43982			54559.1		0	1	0	0	1	0	BKI8			Q2		BKI8	BKI8		BKI8		Q2
sp|P40616-2|ARL1_HUMAN	ARL1	P40616-2	ARL1_HUMAN	ARL1	164	Homo sapiens		Isoform 2 of ADP-ribosylation factor-like protein 1	1	0.999	6	15	sp|P40616|ARL1_HUMAN	0	0	0	0	5	10					40242.8	137649					23094.3	49885.1	0	0	0	0	1	1				Q2	Q6			Q2	Q6		Q2	Q6
sp|P40763-2|STAT3_HUMAN	STAT3	P40763-2	STAT3_HUMAN	STAT3	769	Homo sapiens		Isoform Del-701 of Signal transducer and activator of transcription 3	1	0.999	3	8	sp|P40763-3|STAT3_HUMAN, sp|P40763|STAT3_HUMAN	0	0	0	0	1	7					2390.12	41406.7					3591.37	15619.2	0	0	0	0	1	1				Q2	Q6			Q2	Q6		Q2	Q6
sp|P40855|PEX19_HUMAN	PEX19	P40855	PEX19_HUMAN	PEX19	299	Homo sapiens	1:Experimental evidence at protein level	Peroxisomal biogenesis factor 19	1	0.999	7	17		0	0	0	0	5	12					67411.6	51893.7					21045	31612.1	0	0	0	0	1	1				Q2	Q6			Q2	Q6		Q2	Q6
sp|P40925-2|MDHC_HUMAN	MDH1	P40925-2	MDHC_HUMAN	MDH1	245	Homo sapiens		Isoform 2 of Malate dehydrogenase, cytoplasmic	1	0.999	8	43	sp|P40925-3|MDHC_HUMAN, sp|P40925|MDHC_HUMAN	0	20	0	14	0	9		165961		65667.8		90047.8		43001.4		24041		32968.8	0	1	0	1	0	1	BKI8		M7		Q6	BKI8		BKI8		M7		Q6
sp|P40926|MDHM_HUMAN	MDH2	P40926	MDHM_HUMAN	MDH2	338	Homo sapiens	1:Experimental evidence at protein level	Malate dehydrogenase, mitochondrial	1	0.999	21	213		6	47	2	54	48	56	9495.26	404001	5710.95	277171	795096	1.78008e+06	11310.3	107563	6400.55	58915.6	80763.4	263230	1	1	1	1	1	1
sp|P40937-2|RFC5_HUMAN	RFC5	P40937-2	RFC5_HUMAN	RFC5	319	Homo sapiens		Isoform 2 of Replication factor C subunit 5	1	0.999	2	5	sp|P40937|RFC5_HUMAN	0	0	0	0	2	3					10540.2	28514.9					5464.72	9976.53	0	0	0	0	1	1				Q2	Q6			Q2	Q6		Q2	Q6
sp|P40939|ECHA_HUMAN	HADHA	P40939	ECHA_HUMAN	HADHA	763	Homo sapiens	1:Experimental evidence at protein level	Trifunctional enzyme subunit alpha, mitochondrial	1	0.999	36	312		39	30	0	1	123	119	105076	161542		5438.7	1.02295e+06	1.90723e+06	13054	21265.5		8345.42	70187.5	110587	1	1	0	1	1	1		BKI4				BKI8				M7	Q2	Q6
sp|P41091|IF2G_HUMAN	EIF2S3	P41091	IF2G_HUMAN	EIF2S3	472	Homo sapiens	1:Experimental evidence at protein level	Eukaryotic translation initiation factor 2 subunit 3	1	0.999	11	68		19	11	3	1	19	15	48933.1	36634.8	10744.9	2974.2	84834.8	153025	11412.4	14958.9	7566.35	3017.2	23098.5	31167.1	1	1	1	1	1	1
sp|P41208|CETN2_HUMAN	CETN2	P41208	CETN2_HUMAN	CETN2	172	Homo sapiens	1:Experimental evidence at protein level	Centrin-2	1	0.999	6	24		0	0	0	0	9	15					73781.6	170598					41895.7	48708.6	0	0	0	0	1	1				Q2	Q6			Q2	Q6		Q2	Q6
sp|P41227-2|NAA10_HUMAN	NAA10	P41227-2	NAA10_HUMAN	NAA10	220	Homo sapiens		Isoform 2 of N-alpha-acetyltransferase 10	1	0.999	2	7	sp|P41227|NAA10_HUMAN	0	0	0	0	1	6					6366.12	27445.9					7100.51	13641.7	0	0	0	0	1	1				Q2	Q6			Q2	Q6		Q2	Q6
sp|P41250-2|GARS_HUMAN	GARS1	P41250-2	GARS_HUMAN	GARS1	685	Homo sapiens		Isoform 2 of Glycine--tRNA ligase	1	0.999	32	128		0	0	0	0	21	107					118423	1.17276e+06					23731.3	84435.7	0	0	0	0	1	1				Q2	Q6			Q2	Q6		Q2	Q6
sp|P41252|SYIC_HUMAN	IARS1	P41252	SYIC_HUMAN	IARS1	1262	Homo sapiens	1:Experimental evidence at protein level	Isoleucine--tRNA ligase, cytoplasmic	0.9963	0.9966	2	2		0	0	0	0	1	1					3408.94	10324.4							0	0	0	0	1	1				Q2	Q6			Q2	Q6		Q2	Q6
sp|P41279-2|M3K8_HUMAN	MAP3K8	P41279-2	M3K8_HUMAN	MAP3K8	438	Homo sapiens		Isoform 2 of Mitogen-activated protein kinase kinase kinase 8	1	0.999	2	2	sp|P41279|M3K8_HUMAN	0	0	0	0	0	2						18094							0	0	0	0	0	1					Q6				Q6			Q6
sp|P41567|EIF1_HUMAN	EIF1	P41567	EIF1_HUMAN	EIF1	113	Homo sapiens	1:Experimental evidence at protein level	Eukaryotic translation initiation factor 1	1	0.999	3	6		0	0	0	0	0	6						45020.7							0	0	0	0	0	1					Q6				Q6			Q6
sp|P42025|ACTY_HUMAN	ACTR1B	P42025	ACTY_HUMAN	ACTR1B	376	Homo sapiens	1:Experimental evidence at protein level	Beta-centractin	0.9992	0.999	7	1		0	0	0	0	0	1						21506.8							0	0	0	0	0	1					Q6				Q6			Q6
sp|P42126-2|ECI1_HUMAN	ECI1	P42126-2	ECI1_HUMAN	ECI1	285	Homo sapiens		Isoform 2 of Enoyl-CoA delta isomerase 1, mitochondrial	1	0.999	2	8	sp|P42126|ECI1_HUMAN	0	0	0	0	0	8						35496.3							0	0	0	0	0	1					Q6				Q6			Q6
sp|P42167|LAP2B_HUMAN	TMPO	P42167	LAP2B_HUMAN	TMPO	454	Homo sapiens	1:Experimental evidence at protein level	Lamina-associated polypeptide 2, isoforms beta/gamma	1	0.999	12	50		0	0	1	0	17	32			4857.22		67843.5	203153			4958.7		16171.3	34375.5	0	0	1	0	1	1		M1		Q2	Q6	M1		Q2	Q6	M1
sp|P42224|STAT1_HUMAN	STAT1	P42224	STAT1_HUMAN	STAT1	750	Homo sapiens	1:Experimental evidence at protein level	Signal transducer and activator of transcription 1-alpha/beta	1	0.999	6	11		0	0	0	0	1	10					5264.7	62457.8							0	0	0	0	1	1				Q2	Q6			Q2	Q6		Q2	Q6
sp|P42330|AK1C3_HUMAN	AKR1C3	P42330	AK1C3_HUMAN	AKR1C3	323	Homo sapiens	1:Experimental evidence at protein level	Aldo-keto reductase family 1 member C3	1	0.999	15	8		0	0	0	0	0	8						53351.5							0	0	0	0	0	1					Q6				Q6			Q6
sp|P42345|MTOR_HUMAN	MTOR	P42345	MTOR_HUMAN	MTOR	2549	Homo sapiens	1:Experimental evidence at protein level	Serine/threonine-protein kinase mTOR	1	0.999	4	6		0	0	0	1	2	3				5410796	3761.44	29106.7					6896.83	7609.89	0	0	0	1	1	1			M7	Q2	Q6		M7	Q2	Q6	M7	Q2	Q6
sp|P42357|HUTH_HUMAN	HAL	P42357	HUTH_HUMAN	HAL	657	Homo sapiens	1:Experimental evidence at protein level	Histidine ammonia-lyase	1	0.999	30	170		0	97	0	73	0	0		703787		368789				68589.7		52310.2			0	1	0	1	0	0	BKI8		M7			BKI8		BKI8	BKI8	M7
sp|P42566|EPS15_HUMAN	EPS15	P42566	EPS15_HUMAN	EPS15	896	Homo sapiens	1:Experimental evidence at protein level	Epidermal growth factor receptor substrate 15	0.9974	0.999	2	2		0	0	0	0	0	2						20903.8							0	0	0	0	0	1					Q6				Q6			Q6
sp|P42574|CASP3_HUMAN	CASP3	P42574	CASP3_HUMAN	CASP3	277	Homo sapiens	1:Experimental evidence at protein level	Caspase-3	1	0.999	3	8		0	0	0	1	0	7				197262		68205.9							0	0	0	1	0	1			M7		Q6		M7		Q6	M7		Q6
sp|P42677|RS27_HUMAN	RPS27	P42677	RS27_HUMAN	RPS27	84	Homo sapiens	1:Experimental evidence at protein level	40S ribosomal protein S27	1	0.999	6	48		5	9	9	6	10	9	32315	68258.8	51520.4	56774.8	278790	243400	25431.4	69851.7	32755.4	55424.5	211731	216613	1	1	1	1	1	1
sp|P42704|LPPRC_HUMAN	LRPPRC	P42704	LPPRC_HUMAN	LRPPRC	1394	Homo sapiens	1:Experimental evidence at protein level	Leucine-rich PPR motif-containing protein, mitochondrial	1	0.999	123	1240		7	0	0	1	510	722	13320.7			2943.37	6443728	16490359	14169.4			7307.38	351735	817850	1	0	0	1	1	1	BKI4	BKI4					M7	Q2	Q6	M7	Q2	Q6
sp|P42765|THIM_HUMAN	ACAA2	P42765	THIM_HUMAN	ACAA2	397	Homo sapiens	1:Experimental evidence at protein level	3-ketoacyl-CoA thiolase, mitochondrial	1	0.999	9	25		0	0	0	0	1	24					4851.91	179862					4852.07	25338.7	0	0	0	0	1	1				Q2	Q6			Q2	Q6		Q2	Q6
sp|P42766|RL35_HUMAN	RPL35	P42766	RL35_HUMAN	RPL35	123	Homo sapiens	1:Experimental evidence at protein level	60S ribosomal protein L35	1	0.999	16	202		23	53	18	8	36	64	80346.4	869097	49559.6	55048.7	633315	1.88558e+06	23785.4	197173	23699	28558.1	144522	404023	1	1	1	1	1	1
sp|P42785|PCP_HUMAN	PRCP	P42785	PCP_HUMAN	PRCP	496	Homo sapiens	1:Experimental evidence at protein level	Lysosomal Pro-X carboxypeptidase	1	0.999	7	33		0	1	0	2	5	25		8314.95		7470.53	18812.9	153694		8314.95		7470.53	13474.1	51211.4	0	1	0	1	1	1	BKI8		M7	Q2	Q6	BKI8				M7	Q2	Q6
sp|P42830|CXCL5_HUMAN	CXCL5	P42830	CXCL5_HUMAN	CXCL5	114	Homo sapiens	1:Experimental evidence at protein level	C-X-C motif chemokine 5	1	0.999	2	5		0	0	0	0	0	5						36301.3							0	0	0	0	0	1					Q6				Q6			Q6
sp|P42898-2|MTHR_HUMAN	MTHFR	P42898-2	MTHR_HUMAN	MTHFR	697	Homo sapiens		Isoform 2 of Methylenetetrahydrofolate reductase (NADPH)	1	0.999	21	93	sp|P42898|MTHR_HUMAN	0	0	0	0	24	69					149648	584203					23843.9	61792.1	0	0	0	0	1	1				Q2	Q6			Q2	Q6		Q2	Q6
sp|P43034|LIS1_HUMAN	PAFAH1B1	P43034	LIS1_HUMAN	PAFAH1B1	410	Homo sapiens	1:Experimental evidence at protein level	Platelet-activating factor acetylhydrolase IB subunit beta	1	0.999	6	11		0	7	0	4	0	0		44647.7		19758.5				15339.2		11256.9			0	1	0	1	0	0	BKI8		M7			BKI8		BKI8	BKI8	M7
sp|P43243|MATR3_HUMAN	MATR3	P43243	MATR3_HUMAN	MATR3	847	Homo sapiens	1:Experimental evidence at protein level	Matrin-3	1	0.999	25	164		0	0	0	0	90	74					633818	597073					79036.4	85634.9	0	0	0	0	1	1				Q2	Q6			Q2	Q6		Q2	Q6
sp|P43251-2|BTD_HUMAN	BTD	P43251-2	BTD_HUMAN	BTD	545	Homo sapiens		Isoform 2 of Biotinidase	1	0.999	3	10	sp|P43251-3|BTD_HUMAN, sp|P43251-4|BTD_HUMAN, sp|P43251|BTD_HUMAN	0	0	0	0	2	8					4203.39	46508.5					7585.2	13480.9	0	0	0	0	1	1				Q2	Q6			Q2	Q6		Q2	Q6
sp|P43304|GPDM_HUMAN	GPD2	P43304	GPDM_HUMAN	GPD2	727	Homo sapiens	1:Experimental evidence at protein level	Glycerol-3-phosphate dehydrogenase, mitochondrial	1	0.999	10	23		0	0	0	0	3	20					8000.69	140571					9692.55	21999.2	0	0	0	0	1	1				Q2	Q6			Q2	Q6		Q2	Q6
sp|P43307|SSRA_HUMAN	SSR1	P43307	SSRA_HUMAN	SSR1	286	Homo sapiens	1:Experimental evidence at protein level	Translocon-associated protein subunit alpha	1	0.999	3	8		0	0	0	1	0	7				7209.78		73717.4				9870.78		21744.7	0	0	0	1	0	1			M7		Q6		M7		Q6	M7		Q6
sp|P43487-2|RANG_HUMAN	RANBP1	P43487-2	RANG_HUMAN	RANBP1	200	Homo sapiens		Isoform 2 of Ran-specific GTPase-activating protein	1	0.999	7	32	sp|P43487|RANG_HUMAN	0	0	0	0	9	23					24133	234612					10777.4	50304.3	0	0	0	0	1	1				Q2	Q6			Q2	Q6		Q2	Q6
sp|P43490|NAMPT_HUMAN	NAMPT	P43490	NAMPT_HUMAN	NAMPT	491	Homo sapiens	1:Experimental evidence at protein level	Nicotinamide phosphoribosyltransferase	1	0.999	29	241		0	0	0	0	95	146					758723	2632102					66337.4	165870	0	0	0	0	1	1				Q2	Q6			Q2	Q6		Q2	Q6
sp|P43686|PRS6B_HUMAN	PSMC4	P43686	PRS6B_HUMAN	PSMC4	418	Homo sapiens	1:Experimental evidence at protein level	26S proteasome regulatory subunit 6B	1	0.999	22	113		1	3	0	1	36	72	54820.5	10490.1		3472.66	221901	595675		7140.22		5061.55	24236	44292.2	1	1	0	1	1	1		BKI4				BKI8				M7	Q2	Q6
sp|P45880-1|VDAC2_HUMAN	VDAC2	P45880-1	VDAC2_HUMAN	VDAC2	309	Homo sapiens		Isoform 1 of Voltage-dependent anion-selective channel protein 2	1	0.999	11	53	sp|P45880-2|VDAC2_HUMAN, sp|P45880|VDAC2_HUMAN	0	5	0	7	8	33		40258.2		19051.2	34318.1	345523		20194.8		11487.3	12748.9	63274.3	0	1	0	1	1	1	BKI8		M7	Q2	Q6	BKI8				M7	Q2	Q6
sp|P45954|ACDSB_HUMAN	ACADSB	P45954	ACDSB_HUMAN	ACADSB	432	Homo sapiens	1:Experimental evidence at protein level	Short/branched chain specific acyl-CoA dehydrogenase, mitochondrial	1	0.999	5	11		0	0	0	0	3	8					11993.3	72799.5					11993.3	20324.5	0	0	0	0	1	1				Q2	Q6			Q2	Q6		Q2	Q6
sp|P45973|CBX5_HUMAN	CBX5	P45973	CBX5_HUMAN	CBX5	191	Homo sapiens	1:Experimental evidence at protein level	Chromobox protein homolog 5	1	0.999	5	12		0	0	0	0	0	12						72701.4							0	0	0	0	0	1					Q6				Q6			Q6
sp|P45974-2|UBP5_HUMAN	USP5	P45974-2	UBP5_HUMAN	USP5	835	Homo sapiens		Isoform Short of Ubiquitin carboxyl-terminal hydrolase 5	1	0.999	33	163	sp|P45974|UBP5_HUMAN	0	0	0	0	51	112					277183	1.12974e+06					50535.3	124944	0	0	0	0	1	1				Q2	Q6			Q2	Q6		Q2	Q6
sp|P45984-2|MK09_HUMAN	MAPK9	P45984-2	MK09_HUMAN	MAPK9	382	Homo sapiens		Isoform Alpha-1 of Mitogen-activated protein kinase 9	1	0.999	7	6	sp|P45984|MK09_HUMAN	0	0	0	0	0	6						39354.6							0	0	0	0	0	1					Q6				Q6			Q6
sp|P46019|KPB2_HUMAN	PHKA2	P46019	KPB2_HUMAN	PHKA2	1235	Homo sapiens	1:Experimental evidence at protein level	Phosphorylase b kinase regulatory subunit alpha, liver isoform	1	0.999	8	33		0	0	0	0	9	24					44518.5	127375					13134	27518.8	0	0	0	0	1	1				Q2	Q6			Q2	Q6		Q2	Q6
sp|P46020-2|KPB1_HUMAN	PHKA1	P46020-2	KPB1_HUMAN	PHKA1	1210	Homo sapiens		Isoform 2 of Phosphorylase b kinase regulatory subunit alpha, skeletal muscle isoform	1	0.999	12	37		0	0	0	0	16	21					58613.4	131486					12957.2	29969.2	0	0	0	0	1	1				Q2	Q6			Q2	Q6		Q2	Q6
sp|P46060|RAGP1_HUMAN	RANGAP1	P46060	RAGP1_HUMAN	RANGAP1	587	Homo sapiens	1:Experimental evidence at protein level	Ran GTPase-activating protein 1	1	0.999	4	5		0	0	0	0	0	5						35438							0	0	0	0	0	1					Q6				Q6			Q6
sp|P46087-4|NOP2_HUMAN	NOP2	P46087-4	NOP2_HUMAN	NOP2	845	Homo sapiens		Isoform 4 of Probable 28S rRNA (cytosine(4447)-C(5))-methyltransferase	1	0.999	8	26	sp|P46087|NOP2_HUMAN	0	0	0	0	0	26						235248							0	0	0	0	0	1					Q6				Q6			Q6
sp|P46109|CRKL_HUMAN	CRKL	P46109	CRKL_HUMAN	CRKL	303	Homo sapiens	1:Experimental evidence at protein level	Crk-like protein	1	0.999	12	21		0	0	0	0	2	19					12577.5	171270							0	0	0	0	1	1				Q2	Q6			Q2	Q6		Q2	Q6
sp|P46459|NSF_HUMAN	NSF	P46459	NSF_HUMAN	NSF	744	Homo sapiens	1:Experimental evidence at protein level	Vesicle-fusing ATPase	1	0.999	10	13		0	2	0	0	0	11		9552.47				118292							0	1	0	0	0	1	BKI8				Q6	BKI8	BKI8	BKI8				Q6
sp|P46736-2|BRCC3_HUMAN	BRCC3	P46736-2	BRCC3_HUMAN	BRCC3	291	Homo sapiens		Isoform 1 of Lys-63-specific deubiquitinase BRCC36	1	0.999	20	124	sp|P46736-3|BRCC3_HUMAN, sp|P46736|BRCC3_HUMAN	0	0	0	0	46	78					245151	829114					37529.5	88331.9	0	0	0	0	1	1				Q2	Q6			Q2	Q6		Q2	Q6
sp|P46776|RL27A_HUMAN	RPL27A	P46776	RL27A_HUMAN	RPL27A	148	Homo sapiens	1:Experimental evidence at protein level	60S ribosomal protein L27a	1	0.999	8	56		5	16	2	0	16	17	7918.31	59857.7	4594.66		146394	268229	8099.79	16653.7	4699.97		55963.1	98617.1	1	1	1	0	1	1			BKI4				BKI8			M1
sp|P46777|RL5_HUMAN	RPL5	P46777	RL5_HUMAN	RPL5	297	Homo sapiens	1:Experimental evidence at protein level	60S ribosomal protein L5	1	0.999	11	61		1	0	0	0	17	43	3166.17				108209	411214	3356.65				18037.8	47679.3	1	0	0	0	1	1	BKI4	BKI4	BKI4					Q2	Q6		Q2	Q6
sp|P46778|RL21_HUMAN	RPL21	P46778	RL21_HUMAN	RPL21	160	Homo sapiens	1:Experimental evidence at protein level	60S ribosomal protein L21	1	0.999	11	119		10	34	0	9	40	26	29571.4	234581		27346.9	628978	606122	13252.3	73020.3		8843.38	185191	177604	1	1	0	1	1	1		BKI4				BKI8				M7	Q2	Q6
sp|P46779|RL28_HUMAN	RPL28	P46779	RL28_HUMAN	RPL28	137	Homo sapiens	1:Experimental evidence at protein level	60S ribosomal protein L28	1	0.999	15	103		11	26	0	0	42	24	40666.5	173363			657487	670339	15257	35031.2			153320	187650	1	1	0	0	1	1		BKI4	BKI4			BKI8	BKI8				Q2	Q6
sp|P46781|RS9_HUMAN	RPS9	P46781	RS9_HUMAN	RPS9	194	Homo sapiens	1:Experimental evidence at protein level	40S ribosomal protein S9	1	0.999	10	43		1	0	0	0	23	19	4236.93				123100	165889	4349.02				24007.9	34372.2	1	0	0	0	1	1	BKI4	BKI4	BKI4					Q2	Q6		Q2	Q6
sp|P46782|RS5_HUMAN	RPS5	P46782	RS5_HUMAN	RPS5	204	Homo sapiens	1:Experimental evidence at protein level	40S ribosomal protein S5	1	0.999	20	416		68	62	23	19	106	138	283197	691255	56805.8	56732.1	2.25189e+06	3.73527e+06	75912	153815	30804.7	26073.7	507410	674464	1	1	1	1	1	1
sp|P46783|RS10_HUMAN	RPS10	P46783	RS10_HUMAN	RPS10	165	Homo sapiens	1:Experimental evidence at protein level	40S ribosomal protein S10	1	0.999	31	1146		87	210	62	26	309	452	1.06938e+06	3.07271e+06	344058	260090	5529874	14700168	286145	692311	135440	90416.4	1.14258e+06	2.08256e+06	1	1	1	1	1	1
sp|P46934-4|NEDD4_HUMAN	NEDD4	P46934-4	NEDD4_HUMAN	NEDD4	900	Homo sapiens		Isoform 4 of E3 ubiquitin-protein ligase NEDD4	1	0.999	6	14		0	0	0	0	0	14						134851							0	0	0	0	0	1					Q6				Q6			Q6
sp|P46940|IQGA1_HUMAN	IQGAP1	P46940	IQGA1_HUMAN	IQGAP1	1657	Homo sapiens	1:Experimental evidence at protein level	Ras GTPase-activating-like protein IQGAP1	1	0.999	54	272		13	6	0	0	151	102	45855	41663.8			852728	1.01163e+06	13968.2	18742.3			48488	60362.1	1	1	0	0	1	1		BKI4	BKI4			BKI8	BKI8				Q2	Q6
sp|P46976-2|GLYG_HUMAN	GYG1	P46976-2	GLYG_HUMAN	GYG1	333	Homo sapiens		Isoform GN-1 of Glycogenin-1	1	0.999	16	52		0	0	0	0	0	52						604554							0	0	0	0	0	1					Q6				Q6			Q6
sp|P47755|CAZA2_HUMAN	CAPZA2	P47755	CAZA2_HUMAN	CAPZA2	286	Homo sapiens	1:Experimental evidence at protein level	F-actin-capping protein subunit alpha-2	1	0.999	14	84		0	6	0	5	39	34		31487.8		17746.4	135073	441588		20072.1		8844.61	21580	56671.9	0	1	0	1	1	1	BKI8		M7	Q2	Q6	BKI8				M7	Q2	Q6
sp|P47756-1|CAPZB_HUMAN	CAPZB	P47756-1	CAPZB_HUMAN	CAPZB	277	Homo sapiens		Isoform 2 of F-actin-capping protein subunit beta	1	0.999	14	104	sp|P47756|CAPZB_HUMAN	0	35	0	36	13	20		232877		185051	67638.3	142436		36949.1		27896.5	16184.8	43396.7	0	1	0	1	1	1	BKI8		M7	Q2	Q6	BKI8				M7	Q2	Q6
sp|P47813|IF1AX_HUMAN	EIF1AX	P47813	IF1AX_HUMAN	EIF1AX	144	Homo sapiens	1:Experimental evidence at protein level	Eukaryotic translation initiation factor 1A, X-chromosomal	1	0.999	5	17		0	0	0	0	0	17						123472							0	0	0	0	0	1					Q6				Q6			Q6
sp|P47914|RL29_HUMAN	RPL29	P47914	RL29_HUMAN	RPL29	159	Homo sapiens	1:Experimental evidence at protein level	60S ribosomal protein L29	1	0.999	8	86		11	14	5	6	20	30	51288.4	162425	10738.1	27901.7	286728	727700	32222.7	142513	10738.1	23563.5	219995	560632	1	1	1	1	1	1
sp|P47929|LEG7_HUMAN	LGALS7	P47929	LEG7_HUMAN	LGALS7	136	Homo sapiens	1:Experimental evidence at protein level	Galectin-7	1	0.999	13	120		0	72	7	41	0	0		844253	17016.1	401489				131214	9155	80120.3			0	1	1	1	0	0	BKI8	M1	M7					BKI8	BKI8		M1	M1
sp|P47985|UCRI_HUMAN	UQCRFS1	P47985	UCRI_HUMAN	UQCRFS1	274	Homo sapiens	1:Experimental evidence at protein level	Cytochrome b-c1 complex subunit Rieske, mitochondrial	1	0.999	13	176		4	26	6	34	30	76	6545.69	259429	30825.1	453125	302030	1887389	8755.15	87085.9	14338.1	168293	122114	624565	1	1	1	1	1	1
sp|P48047|ATPO_HUMAN	ATP5PO	P48047	ATPO_HUMAN	ATP5PO	213	Homo sapiens	1:Experimental evidence at protein level	ATP synthase subunit O, mitochondrial	1	0.999	15	349		12	36	51	52	70	128	52099.1	192024	177668	247974	618983	3374646	19907.4	49437.5	43425.6	50683.5	106566	498105	1	1	1	1	1	1
sp|P48059-2|LIMS1_HUMAN	LIMS1	P48059-2	LIMS1_HUMAN	LIMS1	337	Homo sapiens		Isoform 2 of LIM and senescent cell antigen-like-containing domain protein 1	1	0.999	2	4	sp|P48059-3|LIMS1_HUMAN, sp|P48059-4|LIMS1_HUMAN, sp|P48059-5|LIMS1_HUMAN, sp|P48059|LIMS1_HUMAN	0	0	0	0	2	2					21952	13045.3					12552.4	13045.3	0	0	0	0	1	1				Q2	Q6			Q2	Q6		Q2	Q6
sp|P48163-2|MAOX_HUMAN	ME1	P48163-2	MAOX_HUMAN	ME1	497	Homo sapiens		Isoform 2 of NADP-dependent malic enzyme	1	0.999	6	19	sp|P48163|MAOX_HUMAN	0	6	0	7	0	6		45087.8		26165.5		28578.9		14494.7		10718.4		18996.8	0	1	0	1	0	1	BKI8		M7		Q6	BKI8		BKI8		M7		Q6
sp|P48436|SOX9_HUMAN	SOX9	P48436	SOX9_HUMAN	SOX9	509	Homo sapiens	1:Experimental evidence at protein level	Transcription factor SOX-9	1	0.999	3	9		0	5	0	0	0	4		11793.4				33626.8		12159.7				11327.9	0	1	0	0	0	1	BKI8				Q6	BKI8	BKI8	BKI8				Q6
sp|P48444|COPD_HUMAN	ARCN1	P48444	COPD_HUMAN	ARCN1	511	Homo sapiens	1:Experimental evidence at protein level	Coatomer subunit delta	1	0.999	11	29		1	0	0	0	2	26	1287.57				10031.8	187318	2592.75				4947.34	18380	1	0	0	0	1	1	BKI4	BKI4	BKI4					Q2	Q6		Q2	Q6
sp|P48449-3|LSS_HUMAN	LSS	P48449-3	LSS_HUMAN	LSS	721	Homo sapiens		Isoform 3 of Lanosterol synthase	1	0.999	6	22	sp|P48449|LSS_HUMAN	0	0	0	0	2	20					5714.96	88513.6					5714.96	23953.3	0	0	0	0	1	1				Q2	Q6			Q2	Q6		Q2	Q6
sp|P48506|GSH1_HUMAN	GCLC	P48506	GSH1_HUMAN	GCLC	637	Homo sapiens	1:Experimental evidence at protein level	Glutamate--cysteine ligase catalytic subunit	1	0.999	10	24		0	0	0	0	1	23					3824.63	117141					4314.57	16931.1	0	0	0	0	1	1				Q2	Q6			Q2	Q6		Q2	Q6
sp|P48556|PSMD8_HUMAN	PSMD8	P48556	PSMD8_HUMAN	PSMD8	350	Homo sapiens	1:Experimental evidence at protein level	26S proteasome non-ATPase regulatory subunit 8	1	0.999	6	19		0	0	0	0	5	14					33648.9	138994					11658.1	23802.5	0	0	0	0	1	1				Q2	Q6			Q2	Q6		Q2	Q6
sp|P48634|PRC2A_HUMAN	PRRC2A	P48634	PRC2A_HUMAN	PRRC2A	2157	Homo sapiens	1:Experimental evidence at protein level	Protein PRRC2A	1	0.999	31	151		0	0	0	0	98	53					666652	539536					62503.5	75006.1	0	0	0	0	1	1				Q2	Q6			Q2	Q6		Q2	Q6
sp|P48643|TCPE_HUMAN	CCT5	P48643	TCPE_HUMAN	CCT5	541	Homo sapiens	1:Experimental evidence at protein level	T-complex protein 1 subunit epsilon	1	0.999	27	105		0	0	0	0	15	90					66922.9	759649					13817.4	64605.2	0	0	0	0	1	1				Q2	Q6			Q2	Q6		Q2	Q6
sp|P48729-3|KC1A_HUMAN	CSNK1A1	P48729-3	KC1A_HUMAN	CSNK1A1	325	Homo sapiens		Isoform 3 of Casein kinase I isoform alpha	1	0.999	5	16	sp|P48729|KC1A_HUMAN	0	0	0	0	7	9					18357.7	64831					10262.8	18688.3	0	0	0	0	1	1				Q2	Q6			Q2	Q6		Q2	Q6
sp|P48730-2|KC1D_HUMAN	CSNK1D	P48730-2	KC1D_HUMAN	CSNK1D	409	Homo sapiens		Isoform 2 of Casein kinase I isoform delta	1	0.999	3	3	sp|P48730|KC1D_HUMAN	0	0	0	0	2	1					16691.1	496.467							0	0	0	0	1	1				Q2	Q6			Q2	Q6		Q2	Q6
sp|P48735-2|IDHP_HUMAN	IDH2	P48735-2	IDHP_HUMAN	IDH2	400	Homo sapiens		Isoform 2 of Isocitrate dehydrogenase [NADP], mitochondrial	1	0.999	3	6	sp|P48735|IDHP_HUMAN	0	0	0	0	0	6						30625.7							0	0	0	0	0	1					Q6				Q6			Q6
sp|P48739-2|PIPNB_HUMAN	PITPNB	P48739-2	PIPNB_HUMAN	PITPNB	272	Homo sapiens		Isoform 2 of Phosphatidylinositol transfer protein beta isoform	1	0.9988	2	3	sp|P48739-3|PIPNB_HUMAN, sp|P48739|PIPNB_HUMAN	0	0	0	0	0	3						22724.6							0	0	0	0	0	1					Q6				Q6			Q6
sp|P48960-2|AGRE5_HUMAN	ADGRE5	P48960-2	AGRE5_HUMAN	ADGRE5	742	Homo sapiens		Isoform 2 of Adhesion G protein-coupled receptor E5	1	0.999	12	65	sp|P48960-3|AGRE5_HUMAN, sp|P48960|AGRE5_HUMAN	0	0	0	0	19	46					83007.4	557187					27533.7	91480.1	0	0	0	0	1	1				Q2	Q6			Q2	Q6		Q2	Q6
sp|P49005|DPOD2_HUMAN	POLD2	P49005	DPOD2_HUMAN	POLD2	469	Homo sapiens	1:Experimental evidence at protein level	DNA polymerase delta subunit 2	1	0.999	12	39		0	0	0	0	12	27					47314	200498					20310.3	50950.3	0	0	0	0	1	1				Q2	Q6			Q2	Q6		Q2	Q6
sp|P49006|MRP_HUMAN	MARCKSL1	P49006	MRP_HUMAN	MARCKSL1	195	Homo sapiens	1:Experimental evidence at protein level	MARCKS-related protein	1	0.999	7	83		26	15	12	16	1	13	73314.2	103745	23391.6	76254.9	16476.1	179954	23537.6	32765.5	10923.9	26340.8	16476.1	59634.5	1	1	1	1	1	1
sp|P49023-2|PAXI_HUMAN	PXN	P49023-2	PAXI_HUMAN	PXN	557	Homo sapiens		Isoform Alpha of Paxillin	1	0.999	12	27	sp|P49023-3|PAXI_HUMAN, sp|P49023|PAXI_HUMAN	0	0	0	0	6	21					13404	131592					8503.62	16479.2	0	0	0	0	1	1				Q2	Q6			Q2	Q6		Q2	Q6
sp|P49189|AL9A1_HUMAN	ALDH9A1	P49189	AL9A1_HUMAN	ALDH9A1	494	Homo sapiens	1:Experimental evidence at protein level	4-trimethylaminobutyraldehyde dehydrogenase	1	0.999	27	333		1	56	0	30	92	154	13807.5	272478		147724	1.14454e+06	2.4641e+06	22893.7	39432.2		24834.8	91942.6	199768	1	1	0	1	1	1		BKI4				BKI8				M7	Q2	Q6
sp|P49207|RL34_HUMAN	RPL34	P49207	RL34_HUMAN	RPL34	117	Homo sapiens	1:Experimental evidence at protein level	60S ribosomal protein L34	1	0.999	5	18		0	5	0	0	9	4		26129.1			85172.7	72850		17371.1			39248	45120.9	0	1	0	0	1	1	BKI8			Q2	Q6	BKI8	BKI8				Q2	Q6
sp|P49247|RPIA_HUMAN	RPIA	P49247	RPIA_HUMAN	RPIA	311	Homo sapiens	1:Experimental evidence at protein level	Ribose-5-phosphate isomerase	1	0.999	2	2		0	0	0	0	0	2						15602.4							0	0	0	0	0	1					Q6				Q6			Q6
sp|P49257|LMAN1_HUMAN	LMAN1	P49257	LMAN1_HUMAN	LMAN1	510	Homo sapiens	1:Experimental evidence at protein level	Protein ERGIC-53	1	0.999	12	50		0	0	0	0	6	44					38805.9	396133					10933.7	53721.5	0	0	0	0	1	1				Q2	Q6			Q2	Q6		Q2	Q6
sp|P49321-2|NASP_HUMAN	NASP	P49321-2	NASP_HUMAN	NASP	449	Homo sapiens		Isoform 2 of Nuclear autoantigenic sperm protein	1	0.999	5	10	sp|P49321-3|NASP_HUMAN, sp|P49321|NASP_HUMAN	0	0	0	0	2	8					6056.46	79144.5					7141.71	22772.4	0	0	0	0	1	1				Q2	Q6			Q2	Q6		Q2	Q6
sp|P49327|FAS_HUMAN	FASN	P49327	FAS_HUMAN	FASN	2511	Homo sapiens	1:Experimental evidence at protein level	Fatty acid synthase	1	0.999	41	147		0	6	0	3	40	98		39699.5		11121.6	165976	1.0309e+06		30205.7		15356.2	45433.2	84108.3	0	1	0	1	1	1	BKI8		M7	Q2	Q6	BKI8				M7	Q2	Q6
sp|P49366|DHYS_HUMAN	DHPS	P49366	DHYS_HUMAN	DHPS	369	Homo sapiens	1:Experimental evidence at protein level	Deoxyhypusine synthase	1	0.999	23	255		0	0	0	0	65	190					597529	3.73871e+06					104579	439429	0	0	0	0	1	1				Q2	Q6			Q2	Q6		Q2	Q6
sp|P49368|TCPG_HUMAN	CCT3	P49368	TCPG_HUMAN	CCT3	545	Homo sapiens	1:Experimental evidence at protein level	T-complex protein 1 subunit gamma	1	0.999	23	84		1	1	0	0	18	64	2321.48	8871.17			90117.7	665561	3850.79	8498.76			19680.9	72065.9	1	1	0	0	1	1		BKI4	BKI4			BKI8	BKI8				Q2	Q6
sp|P49406|RM19_HUMAN	MRPL19	P49406	RM19_HUMAN	MRPL19	292	Homo sapiens	1:Experimental evidence at protein level	39S ribosomal protein L19, mitochondrial	1	0.999	15	81		0	0	0	0	35	46					242140	504726					74112.1	123562	0	0	0	0	1	1				Q2	Q6			Q2	Q6		Q2	Q6
sp|P49411|EFTU_HUMAN	TUFM	P49411	EFTU_HUMAN	TUFM	455	Homo sapiens	1:Experimental evidence at protein level	Elongation factor Tu, mitochondrial	1	0.999	21	126		1	3	0	0	53	69	3953.39	16684.4			313266	708345	3953.39	16684.4			43378	81808.7	1	1	0	0	1	1		BKI4	BKI4			BKI8	BKI8				Q2	Q6
sp|P49419-2|AL7A1_HUMAN	ALDH7A1	P49419-2	AL7A1_HUMAN	ALDH7A1	511	Homo sapiens		Isoform 2 of Alpha-aminoadipic semialdehyde dehydrogenase	1	0.999	12	57		0	20	0	23	0	14		107899		55478.6		141823		27595.6		18462.3		41532.9	0	1	0	1	0	1	BKI8		M7		Q6	BKI8		BKI8		M7		Q6
sp|P49458|SRP09_HUMAN	SRP9	P49458	SRP09_HUMAN	SRP9	86	Homo sapiens	1:Experimental evidence at protein level	Signal recognition particle 9 kDa protein	1	0.999	7	98		25	7	10	4	29	23	74434	56208.2	45413.1	21025.6	323389	276506	25989.9	42753.3	21670.2	12534	119393	97833.1	1	1	1	1	1	1
sp|P49720|PSB3_HUMAN	PSMB3	P49720	PSB3_HUMAN	PSMB3	205	Homo sapiens	1:Experimental evidence at protein level	Proteasome subunit beta type-3	1	0.999	8	49		2	5	0	5	10	27	4092.74	32942		20767	50884.9	310855	3625.18	30788.8		12189.3	17192.1	59450.7	1	1	0	1	1	1		BKI4				BKI8				M7	Q2	Q6
sp|P49721|PSB2_HUMAN	PSMB2	P49721	PSB2_HUMAN	PSMB2	201	Homo sapiens	1:Experimental evidence at protein level	Proteasome subunit beta type-2	1	0.999	10	63		2	5	0	11	9	36	8024.69	37720.2		30152.1	66918.2	264087	5829.22	20102.1		16169.3	32735	61662.5	1	1	0	1	1	1		BKI4				BKI8				M7	Q2	Q6
sp|P49748-3|ACADV_HUMAN	ACADVL	P49748-3	ACADV_HUMAN	ACADVL	678	Homo sapiens		Isoform 3 of Very long-chain specific acyl-CoA dehydrogenase, mitochondrial	1	0.999	35	317	sp|P49748|ACADV_HUMAN	42	71	5	42	50	107	113722	402035	19300.4	155732	249753	1.38495e+06	17377.3	49343.8	8819.96	22491.1	32342.5	110629	1	1	1	1	1	1
sp|P49755|TMEDA_HUMAN	TMED10	P49755	TMEDA_HUMAN	TMED10	219	Homo sapiens	1:Experimental evidence at protein level	Transmembrane emp24 domain-containing protein 10	1	0.999	10	74		0	13	0	7	15	39		47784.1		23268.7	140577	371089		14937		10564.9	28511.6	58163.6	0	1	0	1	1	1	BKI8		M7	Q2	Q6	BKI8				M7	Q2	Q6
sp|P49773|HINT1_HUMAN	HINT1	P49773	HINT1_HUMAN	HINT1	126	Homo sapiens	1:Experimental evidence at protein level	Adenosine 5'-monophosphoramidase HINT1	1	0.999	5	21		0	0	0	0	4	17					11750.7	242059					11750.7	43834.3	0	0	0	0	1	1				Q2	Q6			Q2	Q6		Q2	Q6
sp|P49790-2|NU153_HUMAN	NUP153	P49790-2	NU153_HUMAN	NUP153	1433	Homo sapiens		Isoform 2 of Nuclear pore complex protein Nup153	1	0.999	8	16	sp|P49790-3|NU153_HUMAN, sp|P49790|NU153_HUMAN	0	0	0	0	1	15					2464.7	143434					2913.21	21493	0	0	0	0	1	1				Q2	Q6			Q2	Q6		Q2	Q6
sp|P49792|RBP2_HUMAN	RANBP2	P49792	RBP2_HUMAN	RANBP2	3224	Homo sapiens	1:Experimental evidence at protein level	E3 SUMO-protein ligase RanBP2	1	0.999	2	4		0	0	0	0	0	4						30234							0	0	0	0	0	1					Q6				Q6			Q6
sp|P49821-2|NDUV1_HUMAN	NDUFV1	P49821-2	NDUV1_HUMAN	NDUFV1	455	Homo sapiens		Isoform 2 of NADH dehydrogenase [ubiquinone] flavoprotein 1, mitochondrial	1	0.999	24	93	sp|P49821|NDUV1_HUMAN	0	0	2	0	6	85			4461.97		34732.2	1.19408e+06			5086.32		14183.9	108660	0	0	1	0	1	1		M1		Q2	Q6	M1		Q2	Q6	M1
sp|P49841-2|GSK3B_HUMAN	GSK3B	P49841-2	GSK3B_HUMAN	GSK3B	433	Homo sapiens		Isoform 2 of Glycogen synthase kinase-3 beta	1	0.999	2	4	sp|P49841|GSK3B_HUMAN	0	0	0	0	1	3					3705.96	25060.6					3705.96	12998.7	0	0	0	0	1	1				Q2	Q6			Q2	Q6		Q2	Q6
sp|P49862|KLK7_HUMAN	KLK7	P49862	KLK7_HUMAN	KLK7	253	Homo sapiens	1:Experimental evidence at protein level	Kallikrein-7	1	0.999	19	201		0	114	0	87	0	0		1.3849e+06		675126				142091		79012			0	1	0	1	0	0	BKI8		M7			BKI8		BKI8	BKI8	M7
sp|P49902|5NTC_HUMAN	NT5C2	P49902	5NTC_HUMAN	NT5C2	561	Homo sapiens	1:Experimental evidence at protein level	Cytosolic purine 5'-nucleotidase	1	0.999	32	300		0	0	0	0	85	215					740966	3.53138e+06					106204	407629	0	0	0	0	1	1				Q2	Q6			Q2	Q6		Q2	Q6
sp|P49903|SPS1_HUMAN	SEPHS1	P49903	SPS1_HUMAN	SEPHS1	392	Homo sapiens	1:Experimental evidence at protein level	Selenide, water dikinase 1	1	0.999	8	27		0	0	0	0	8	19					51082	218268					24122.2	49862	0	0	0	0	1	1				Q2	Q6			Q2	Q6		Q2	Q6
sp|P49915|GUAA_HUMAN	GMPS	P49915	GUAA_HUMAN	GMPS	693	Homo sapiens	1:Experimental evidence at protein level	GMP synthase [glutamine-hydrolyzing]	1	0.999	6	8		0	0	0	0	0	8						58800.7							0	0	0	0	0	1					Q6				Q6			Q6
sp|P50151|GBG10_HUMAN	GNG10	P50151	GBG10_HUMAN	GNG10	68	Homo sapiens	1:Experimental evidence at protein level	Guanine nucleotide-binding protein G(I)/G(S)/G(O) subunit gamma-10	1	0.999	2	17	sp|Q9H1X3-3|DJC25_HUMAN	0	0	0	0	9	8					20639.6	50699					11303.7	25715.2	0	0	0	0	1	1				Q2	Q6			Q2	Q6		Q2	Q6
sp|P50336|PPOX_HUMAN	PPOX	P50336	PPOX_HUMAN	PPOX	477	Homo sapiens	1:Experimental evidence at protein level	Protoporphyrinogen oxidase	1	0.999	2	4		0	0	0	0	0	4						32485.4							0	0	0	0	0	1					Q6				Q6			Q6
sp|P50395|GDIB_HUMAN	GDI2	P50395	GDIB_HUMAN	GDI2	445	Homo sapiens	1:Experimental evidence at protein level	Rab GDP dissociation inhibitor beta	1	0.999	21	130		0	48	0	54	0	28		269599		184656		191908		39960.6		26220.1		32626.1	0	1	0	1	0	1	BKI8		M7		Q6	BKI8		BKI8		M7		Q6
sp|P50402|EMD_HUMAN	EMD	P50402	EMD_HUMAN	EMD	254	Homo sapiens	1:Experimental evidence at protein level	Emerin	1	0.999	8	40		0	0	0	0	23	17					145734	153535					33906.4	42991.4	0	0	0	0	1	1				Q2	Q6			Q2	Q6		Q2	Q6
sp|P50416-2|CPT1A_HUMAN	CPT1A	P50416-2	CPT1A_HUMAN	CPT1A	756	Homo sapiens		Isoform 2 of Carnitine O-palmitoyltransferase 1, liver isoform	1	0.999	3	14		0	0	0	0	6	8					27959.2	78765.6					25039.4	30270.5	0	0	0	0	1	1				Q2	Q6			Q2	Q6		Q2	Q6
sp|P50452|SPB8_HUMAN	SERPINB8	P50452	SPB8_HUMAN	SERPINB8	374	Homo sapiens	1:Experimental evidence at protein level	Serpin B8	1	0.999	18	91		0	47	0	37	3	4		266094		170685	18705	43117.2		29543.6		19293.5	24560.2	30980.1	0	1	0	1	1	1	BKI8		M7	Q2	Q6	BKI8				M7	Q2	Q6
sp|P50454|SERPH_HUMAN	SERPINH1	P50454	SERPH_HUMAN	SERPINH1	418	Homo sapiens	1:Experimental evidence at protein level	Serpin H1	1	0.999	10	29		0	0	0	0	0	29						152885							0	0	0	0	0	1					Q6				Q6			Q6
sp|P50502|F10A1_HUMAN	ST13	P50502	F10A1_HUMAN	ST13	369	Homo sapiens	1:Experimental evidence at protein level	Hsc70-interacting protein	0.9999	0.999	2	2	sp|Q8IZP2|ST134_HUMAN, sp|Q8NFI4|F10A5_HUMAN	0	1	0	0	0	1		9563.05				16191.7							0	1	0	0	0	1	BKI8				Q6	BKI8	BKI8	BKI8				Q6
sp|P50579-2|MAP2_HUMAN	METAP2	P50579-2	MAP2_HUMAN	METAP2	455	Homo sapiens		Isoform 2 of Methionine aminopeptidase 2	1	0.999	3	13	sp|P50579|MAP2_HUMAN	0	10	0	3	0	0		37259.6		14910.2				22720.4		10762.1			0	1	0	1	0	0	BKI8		M7			BKI8		BKI8	BKI8	M7
sp|P50750-2|CDK9_HUMAN	CDK9	P50750-2	CDK9_HUMAN	CDK9	489	Homo sapiens		Isoform 2 of Cyclin-dependent kinase 9	0.9987	0.999	3	3	sp|P50750|CDK9_HUMAN	0	0	0	0	0	3						54179.6							0	0	0	0	0	1					Q6				Q6			Q6
sp|P50897|PPT1_HUMAN	PPT1	P50897	PPT1_HUMAN	PPT1	306	Homo sapiens	1:Experimental evidence at protein level	Palmitoyl-protein thioesterase 1	1	0.999	8	28		0	5	0	3	3	17		40108.8		16749.7	17659.8	216998		14834.3		8208.32	11495.5	74893.3	0	1	0	1	1	1	BKI8		M7	Q2	Q6	BKI8				M7	Q2	Q6
sp|P50914|RL14_HUMAN	RPL14	P50914	RL14_HUMAN	RPL14	215	Homo sapiens	1:Experimental evidence at protein level	60S ribosomal protein L14	1	0.999	7	28		1	0	0	0	16	11	3221.03				187560	83817.9	5443.63				58021.8	31428	1	0	0	0	1	1	BKI4	BKI4	BKI4					Q2	Q6		Q2	Q6
sp|P50990|TCPQ_HUMAN	CCT8	P50990	TCPQ_HUMAN	CCT8	548	Homo sapiens	1:Experimental evidence at protein level	T-complex protein 1 subunit theta	1	0.999	29	122		3	1	0	0	37	81	7614.64	5075.95			170646	713939	5284.27	6127.69			19749	44158.8	1	1	0	0	1	1		BKI4	BKI4			BKI8	BKI8				Q2	Q6
sp|P50991|TCPD_HUMAN	CCT4	P50991	TCPD_HUMAN	CCT4	539	Homo sapiens	1:Experimental evidence at protein level	T-complex protein 1 subunit delta	1	0.999	21	71		0	0	0	0	16	55					73885	561375					19068.4	68746.6	0	0	0	0	1	1				Q2	Q6			Q2	Q6		Q2	Q6
sp|P50995-2|ANX11_HUMAN	ANXA11	P50995-2	ANX11_HUMAN	ANXA11	472	Homo sapiens		Isoform 2 of Annexin A11	1	0.999	14	92	sp|P50995|ANX11_HUMAN	10	26	0	5	9	42	11555	177296		17476.4	64883.6	335785	7491.48	30681.1		10586.2	16084.1	45447.6	1	1	0	1	1	1		BKI4				BKI8				M7	Q2	Q6
sp|P51114|FXR1_HUMAN	FXR1	P51114	FXR1_HUMAN	FXR1	621	Homo sapiens	1:Experimental evidence at protein level	RNA-binding protein FXR1	1	0.999	19	78		0	1	0	0	17	60		4417.29			86704.1	593661		4417.29			24737.5	60861.7	0	1	0	0	1	1	BKI8			Q2	Q6	BKI8	BKI8				Q2	Q6
sp|P51116|FXR2_HUMAN	FXR2	P51116	FXR2_HUMAN	FXR2	673	Homo sapiens	1:Experimental evidence at protein level	RNA-binding protein FXR2	1	0.999	10	22		0	0	0	0	5	17					19419.7	98601.1					12448.5	22159.8	0	0	0	0	1	1				Q2	Q6			Q2	Q6		Q2	Q6
sp|P51148-2|RAB5C_HUMAN	RAB5C	P51148-2	RAB5C_HUMAN	RAB5C	249	Homo sapiens		Isoform 2 of Ras-related protein Rab-5C	1	0.999	8	39	sp|P51148|RAB5C_HUMAN	0	2	0	0	14	23		6385.1			66475	341057		3824			20660.7	113746	0	1	0	0	1	1	BKI8			Q2	Q6	BKI8	BKI8				Q2	Q6
sp|P51149|RAB7A_HUMAN	RAB7A	P51149	RAB7A_HUMAN	RAB7A	207	Homo sapiens	1:Experimental evidence at protein level	Ras-related protein Rab-7a	1	0.999	18	124		4	6	3	9	33	69	6645.88	44488.6	4603.67	31283	180344	892682	6660.36	26570.7	4613.7	12099.7	35424.4	125612	1	1	1	1	1	1
sp|P51151|RAB9A_HUMAN	RAB9A	P51151	RAB9A_HUMAN	RAB9A	201	Homo sapiens	1:Experimental evidence at protein level	Ras-related protein Rab-9A	1	0.9988	3	3		0	0	0	0	2	1					14646.4	5558.68							0	0	0	0	1	1				Q2	Q6			Q2	Q6		Q2	Q6
sp|P51153|RAB13_HUMAN	RAB13	P51153	RAB13_HUMAN	RAB13	203	Homo sapiens	1:Experimental evidence at protein level	Ras-related protein Rab-13	0.996	0.999	2	1		0	0	0	0	1	0					13294.3								0	0	0	0	1	0				Q2				Q2			Q2
sp|P51398-2|RT29_HUMAN	DAP3	P51398-2	RT29_HUMAN	DAP3	357	Homo sapiens		Isoform 2 of 28S ribosomal protein S29, mitochondrial	1	0.999	25	315	sp|P51398|RT29_HUMAN	2	0	0	0	151	162	8497.44				1.63646e+06	3.75998e+06	8497.44				237521	495055	1	0	0	0	1	1	BKI4	BKI4	BKI4					Q2	Q6		Q2	Q6
sp|P51531-2|SMCA2_HUMAN	SMARCA2	P51531-2	SMCA2_HUMAN	SMARCA2	1572	Homo sapiens		Isoform Short of Probable global transcription activator SNF2L2	1	0.999	2	2	sp|P51531|SMCA2_HUMAN	0	0	0	0	1	1					13783.2	6723.96							0	0	0	0	1	1				Q2	Q6			Q2	Q6		Q2	Q6
sp|P51571|SSRD_HUMAN	SSR4	P51571	SSRD_HUMAN	SSR4	173	Homo sapiens	1:Experimental evidence at protein level	Translocon-associated protein subunit delta	1	0.999	7	66		0	2	0	13	23	28		17472.7		41083.9	112972	354045		11653		12694	26005.6	67841.8	0	1	0	1	1	1	BKI8		M7	Q2	Q6	BKI8				M7	Q2	Q6
sp|P51572-2|BAP31_HUMAN	BCAP31	P51572-2	BAP31_HUMAN	BCAP31	313	Homo sapiens		Isoform 2 of B-cell receptor-associated protein 31	1	0.999	7	26	sp|P51572|BAP31_HUMAN	0	0	0	0	8	18					21393.9	144804					11406.3	29634.3	0	0	0	0	1	1				Q2	Q6			Q2	Q6		Q2	Q6
sp|P51648-2|AL3A2_HUMAN	ALDH3A2	P51648-2	AL3A2_HUMAN	ALDH3A2	508	Homo sapiens		Isoform 2 of Aldehyde dehydrogenase family 3 member A2	1	0.999	13	69	sp|P51648|AL3A2_HUMAN	5	3	0	3	35	23	12577.3	20372.7		8534.58	240566	361304	6469.29	11084		9761.22	50092.2	69217.5	1	1	0	1	1	1		BKI4				BKI8				M7	Q2	Q6
sp|P51649-2|SSDH_HUMAN	ALDH5A1	P51649-2	SSDH_HUMAN	ALDH5A1	548	Homo sapiens		Isoform 2 of Succinate-semialdehyde dehydrogenase, mitochondrial	0.9972	0.9989	2	2	sp|P51649|SSDH_HUMAN	1	0	0	0	0	1	53253.6					6121.99							1	0	0	0	0	1	BKI4	BKI4	BKI4	BKI4					Q6			Q6
sp|P51659|DHB4_HUMAN	HSD17B4	P51659	DHB4_HUMAN	HSD17B4	736	Homo sapiens	1:Experimental evidence at protein level	Peroxisomal multifunctional enzyme type 2	1	0.999	21	127		16	29	0	4	16	62	38396.6	115215		18840.7	75291.1	437062	10053.1	25062.1		7474.4	20016.1	49057.7	1	1	0	1	1	1		BKI4				BKI8				M7	Q2	Q6
sp|P51665|PSMD7_HUMAN	PSMD7	P51665	PSMD7_HUMAN	PSMD7	324	Homo sapiens	1:Experimental evidence at protein level	26S proteasome non-ATPase regulatory subunit 7	1	0.999	8	14		0	0	0	0	1	13					4539.23	116052					5503.62	23081.5	0	0	0	0	1	1				Q2	Q6			Q2	Q6		Q2	Q6
sp|P51687|SUOX_HUMAN	SUOX	P51687	SUOX_HUMAN	SUOX	545	Homo sapiens	1:Experimental evidence at protein level	Sulfite oxidase, mitochondrial	1	0.999	2	3		0	0	0	0	0	3						31069.9							0	0	0	0	0	1					Q6				Q6			Q6
sp|P51692|STA5B_HUMAN	STAT5B	P51692	STA5B_HUMAN	STAT5B	787	Homo sapiens	1:Experimental evidence at protein level	Signal transducer and activator of transcription 5B	1	0.999	4	6		0	0	0	0	1	5					7078.13	53551.4					7078.13	26742.9	0	0	0	0	1	1				Q2	Q6			Q2	Q6		Q2	Q6
sp|P51808|DYLT3_HUMAN	DYNLT3	P51808	DYLT3_HUMAN	DYNLT3	116	Homo sapiens	1:Experimental evidence at protein level	Dynein light chain Tctex-type 3	1	0.999	2	10		0	0	0	4	0	6				9461.89		30612.5				9461.89		16857.4	0	0	0	1	0	1			M7		Q6		M7		Q6	M7		Q6
sp|P51812|KS6A3_HUMAN	RPS6KA3	P51812	KS6A3_HUMAN	RPS6KA3	740	Homo sapiens	1:Experimental evidence at protein level	Ribosomal protein S6 kinase alpha-3	1	0.999	6	9		0	0	0	0	1	8					5680.51	63707.7							0	0	0	0	1	1				Q2	Q6			Q2	Q6		Q2	Q6
sp|P51858|HDGF_HUMAN	HDGF	P51858	HDGF_HUMAN	HDGF	240	Homo sapiens	1:Experimental evidence at protein level	Hepatoma-derived growth factor	1	0.999	6	20		0	0	0	0	0	20						145572							0	0	0	0	0	1					Q6				Q6			Q6
sp|P51946|CCNH_HUMAN	CCNH	P51946	CCNH_HUMAN	CCNH	323	Homo sapiens	1:Experimental evidence at protein level	Cyclin-H	0.9976	0.999	2	2		0	0	0	0	0	2						16700.7							0	0	0	0	0	1					Q6				Q6			Q6
sp|P51948|MAT1_HUMAN	MNAT1	P51948	MAT1_HUMAN	MNAT1	309	Homo sapiens	1:Experimental evidence at protein level	CDK-activating kinase assembly factor MAT1	1	0.999	3	9		0	0	0	0	1	8					4198.51	34776.6					4198.51	14302.3	0	0	0	0	1	1				Q2	Q6			Q2	Q6		Q2	Q6
sp|P51970|NDUA8_HUMAN	NDUFA8	P51970	NDUA8_HUMAN	NDUFA8	172	Homo sapiens	1:Experimental evidence at protein level	NADH dehydrogenase [ubiquinone] 1 alpha subcomplex subunit 8	1	0.999	10	83		0	3	6	8	11	55		14344.9	9120.31	44083.4	75465.1	1.02842e+06		14344.9	5715.77	19944.9	21050.1	175028	0	1	1	1	1	1	BKI8	M1	M7	Q2	Q6
sp|P51991-2|ROA3_HUMAN	HNRNPA3	P51991-2	ROA3_HUMAN	HNRNPA3	356	Homo sapiens		Isoform 2 of Heterogeneous nuclear ribonucleoprotein A3	1	0.999	33	10		0	0	0	0	1	9					3468.29	87639.5					5621.64	32089.4	0	0	0	0	1	1				Q2	Q6			Q2	Q6		Q2	Q6
sp|P51991|ROA3_HUMAN	HNRNPA3	P51991	ROA3_HUMAN	HNRNPA3	378	Homo sapiens	1:Experimental evidence at protein level	Heterogeneous nuclear ribonucleoprotein A3	1	0.999	37	500		6	26	0	0	162	306	15947.9	127581			1768437	6.99892e+06	9662.26	25326.1			153413	523285	1	1	0	0	1	1		BKI4	BKI4			BKI8	BKI8				Q2	Q6
sp|P52209-2|6PGD_HUMAN	PGD	P52209-2	6PGD_HUMAN	PGD	470	Homo sapiens		Isoform 2 of 6-phosphogluconate dehydrogenase, decarboxylating	1	0.999	5	5	sp|P52209|6PGD_HUMAN	0	0	0	0	0	5						46500.9							0	0	0	0	0	1					Q6				Q6			Q6
sp|P52272-2|HNRPM_HUMAN	HNRNPM	P52272-2	HNRPM_HUMAN	HNRNPM	691	Homo sapiens		Isoform 2 of Heterogeneous nuclear ribonucleoprotein M	1	0.999	36	183	sp|P52272|HNRPM_HUMAN	0	1	0	2	115	65		7831.36		7627.09	966436	584174		8731.14		8503.4	73011.9	49956.2	0	1	0	1	1	1	BKI8		M7	Q2	Q6	BKI8				M7	Q2	Q6
sp|P52292|IMA1_HUMAN	KPNA2	P52292	IMA1_HUMAN	KPNA2	529	Homo sapiens	1:Experimental evidence at protein level	Importin subunit alpha-1	1	0.999	24	137		0	0	0	0	25	112					187647	1.08809e+06					41311.5	133558	0	0	0	0	1	1				Q2	Q6			Q2	Q6		Q2	Q6
sp|P52294|IMA5_HUMAN	KPNA1	P52294	IMA5_HUMAN	KPNA1	538	Homo sapiens	1:Experimental evidence at protein level	Importin subunit alpha-5	1	0.999	16	38		0	0	0	0	10	28					66266.2	248090					20602	57789.1	0	0	0	0	1	1				Q2	Q6			Q2	Q6		Q2	Q6
sp|P52298|NCBP2_HUMAN	NCBP2	P52298	NCBP2_HUMAN	NCBP2	156	Homo sapiens	1:Experimental evidence at protein level	Nuclear cap-binding protein subunit 2	1	0.999	16	109		0	0	0	0	43	66					326998	1.03161e+06					92482.6	241806	0	0	0	0	1	1				Q2	Q6			Q2	Q6		Q2	Q6
sp|P52434|RPAB3_HUMAN	POLR2H	P52434	RPAB3_HUMAN	POLR2H	150	Homo sapiens	1:Experimental evidence at protein level	DNA-directed RNA polymerases I, II, and III subunit RPABC3	1	0.999	6	39		0	0	0	3	9	27				3771.66	54540.1	468504				3771.66	27592.1	168979	0	0	0	1	1	1			M7	Q2	Q6		M7	Q2	Q6	M7	Q2	Q6
sp|P52435|RPB11_HUMAN	POLR2J	P52435	RPB11_HUMAN	POLR2J	117	Homo sapiens	1:Experimental evidence at protein level	DNA-directed RNA polymerase II subunit RPB11-a	1	0.999	11	60		0	0	0	0	24	36					178546	358536					47488.7	74653.8	0	0	0	0	1	1				Q2	Q6			Q2	Q6		Q2	Q6
sp|P52565|GDIR1_HUMAN	ARHGDIA	P52565	GDIR1_HUMAN	ARHGDIA	204	Homo sapiens	1:Experimental evidence at protein level	Rho GDP-dissociation inhibitor 1	1	0.999	8	43		0	0	0	0	7	36					64750.3	789326					26377.5	158612	0	0	0	0	1	1				Q2	Q6			Q2	Q6		Q2	Q6
sp|P52597|HNRPF_HUMAN	HNRNPF	P52597	HNRPF_HUMAN	HNRNPF	415	Homo sapiens	1:Experimental evidence at protein level	Heterogeneous nuclear ribonucleoprotein F	1	0.999	27	543		0	0	0	4	149	390				7313.22	2.41185e+06	8566663				7313.22	371255	1.07916e+06	0	0	0	1	1	1			M7	Q2	Q6		M7	Q2	Q6	M7	Q2	Q6
sp|P52788|SPSY_HUMAN	SMS	P52788	SPSY_HUMAN	SMS	366	Homo sapiens	1:Experimental evidence at protein level	Spermine synthase	1	0.999	9	31		0	0	0	0	11	20					47263.9	158593					21222.7	37672.9	0	0	0	0	1	1				Q2	Q6			Q2	Q6		Q2	Q6
sp|P52789|HXK2_HUMAN	HK2	P52789	HXK2_HUMAN	HK2	917	Homo sapiens	1:Experimental evidence at protein level	Hexokinase-2	1	0.999	2	3		0	0	0	0	1	2					1824.44	25343.4					4732.35	8506.36	0	0	0	0	1	1				Q2	Q6			Q2	Q6		Q2	Q6
sp|P52815|RM12_HUMAN	MRPL12	P52815	RM12_HUMAN	MRPL12	198	Homo sapiens	1:Experimental evidence at protein level	39S ribosomal protein L12, mitochondrial	1	0.999	10	177		4	19	0	15	74	65	8722.06	102175		44231.4	838266	1.43156e+06	12522.6	23773.3		13968.2	196206	285758	1	1	0	1	1	1		BKI4				BKI8				M7	Q2	Q6
sp|P52895|AK1C2_HUMAN	AKR1C2	P52895	AK1C2_HUMAN	AKR1C2	323	Homo sapiens	1:Experimental evidence at protein level	Aldo-keto reductase family 1 member C2	0.9999	0.9974	16	1		0	0	0	0	0	1						3344.61							0	0	0	0	0	1					Q6				Q6			Q6
sp|P52907|CAZA1_HUMAN	CAPZA1	P52907	CAZA1_HUMAN	CAPZA1	286	Homo sapiens	1:Experimental evidence at protein level	F-actin-capping protein subunit alpha-1	1	0.999	16	166		3	30	2	36	43	52	6987.11	273410	3517.78	204187	288672	706422	4677.74	60934.9	4109.43	37660.7	50672.3	110806	1	1	1	1	1	1
sp|P52948-2|NUP98_HUMAN	NUP98	P52948-2	NUP98_HUMAN	NUP98	1726	Homo sapiens		Isoform 2 of Nuclear pore complex protein Nup98-Nup96	1	0.999	22	72	sp|P52948-5|NUP98_HUMAN, sp|P52948|NUP98_HUMAN	0	1	0	0	8	63		6566.49			73322.3	520545					38913.3	94775.5	0	1	0	0	1	1	BKI8			Q2	Q6	BKI8	BKI8				Q2	Q6
sp|P53004|BIEA_HUMAN	BLVRA	P53004	BIEA_HUMAN	BLVRA	296	Homo sapiens	1:Experimental evidence at protein level	Biliverdin reductase A	1	0.999	2	4		0	0	0	0	0	4						12790.2							0	0	0	0	0	1					Q6				Q6			Q6
sp|P53007|TXTP_HUMAN	SLC25A1	P53007	TXTP_HUMAN	SLC25A1	311	Homo sapiens	1:Experimental evidence at protein level	Tricarboxylate transport protein, mitochondrial	1	0.999	3	7		0	0	0	0	3	4					6813.98	18287.5							0	0	0	0	1	1				Q2	Q6			Q2	Q6		Q2	Q6
sp|P53367|ARFP1_HUMAN	ARFIP1	P53367	ARFP1_HUMAN	ARFIP1	373	Homo sapiens	1:Experimental evidence at protein level	Arfaptin-1	1	0.999	5	14		0	0	0	0	4	10					6608.61	48816					6608.61	15864.1	0	0	0	0	1	1				Q2	Q6			Q2	Q6		Q2	Q6
sp|P53384-2|NUBP1_HUMAN	NUBP1	P53384-2	NUBP1_HUMAN	NUBP1	309	Homo sapiens		Isoform 2 of Cytosolic Fe-S cluster assembly factor NUBP1	1	0.999	6	16	sp|P53384|NUBP1_HUMAN	0	0	0	0	4	12					28559	104815					14273.2	37841.8	0	0	0	0	1	1				Q2	Q6			Q2	Q6		Q2	Q6
sp|P53597|SUCA_HUMAN	SUCLG1	P53597	SUCA_HUMAN	SUCLG1	346	Homo sapiens	1:Experimental evidence at protein level	Succinate--CoA ligase [ADP/GDP-forming] subunit alpha, mitochondrial	1	0.999	4	12		0	0	0	0	0	12						44123.3							0	0	0	0	0	1					Q6				Q6			Q6
sp|P53611|PGTB2_HUMAN	RABGGTB	P53611	PGTB2_HUMAN	RABGGTB	331	Homo sapiens	1:Experimental evidence at protein level	Geranylgeranyl transferase type-2 subunit beta	1	0.999	8	52		0	0	0	0	16	36					243080	722821					126152	412263	0	0	0	0	1	1				Q2	Q6			Q2	Q6		Q2	Q6
sp|P53618|COPB_HUMAN	COPB1	P53618	COPB_HUMAN	COPB1	953	Homo sapiens	1:Experimental evidence at protein level	Coatomer subunit beta	1	0.999	7	9		0	0	0	1	0	8				9073.8		47888.4							0	0	0	1	0	1			M7		Q6		M7		Q6	M7		Q6
sp|P53621-2|COPA_HUMAN	COPA	P53621-2	COPA_HUMAN	COPA	1233	Homo sapiens		Isoform 2 of Coatomer subunit alpha	1	0.999	8	17	sp|P53621|COPA_HUMAN	0	1	0	0	8	8		8263.63			27333.2	54630.4					9074.26	14286.7	0	1	0	0	1	1	BKI8			Q2	Q6	BKI8	BKI8				Q2	Q6
sp|P53634|CATC_HUMAN	CTSC	P53634	CATC_HUMAN	CTSC	463	Homo sapiens	1:Experimental evidence at protein level	Dipeptidyl peptidase 1	1	0.999	23	579		0	55	0	25	159	340		245194		99812.9	1.77011e+06	7444420		45639.1		25160	199192	637057	0	1	0	1	1	1	BKI8		M7	Q2	Q6	BKI8				M7	Q2	Q6
sp|P53701|CCHL_HUMAN	HCCS	P53701	CCHL_HUMAN	HCCS	268	Homo sapiens	1:Experimental evidence at protein level	Holocytochrome c-type synthase	1	0.999	20	120		0	0	0	0	49	71					273146	840075					37696.2	80646.5	0	0	0	0	1	1				Q2	Q6			Q2	Q6		Q2	Q6
sp|P53803|RPAB4_HUMAN	POLR2K	P53803	RPAB4_HUMAN	POLR2K	58	Homo sapiens	1:Experimental evidence at protein level	DNA-directed RNA polymerases I, II, and III subunit RPABC4	1	0.999	3	43		3	2	1	0	18	19	8124.43	13295.9	1592.83		234522	428426	8124.43	13295.9	1592.83		104896	171345	1	1	1	0	1	1			BKI4				BKI8			M1
sp|P53985|MOT1_HUMAN	SLC16A1	P53985	MOT1_HUMAN	SLC16A1	500	Homo sapiens	1:Experimental evidence at protein level	Monocarboxylate transporter 1	1	0.999	5	18		0	0	0	0	11	7					66257.9	79058.7					21713.4	31814.4	0	0	0	0	1	1				Q2	Q6			Q2	Q6		Q2	Q6
sp|P53992|SC24C_HUMAN	SEC24C	P53992	SC24C_HUMAN	SEC24C	1094	Homo sapiens	1:Experimental evidence at protein level	Protein transport protein Sec24C	1	0.999	54	561		0	5	0	0	151	405		24293			1.65013e+06	10092906		15169.3			149369	732310	0	1	0	0	1	1	BKI8			Q2	Q6	BKI8	BKI8				Q2	Q6
sp|P53999|TCP4_HUMAN	SUB1	P53999	TCP4_HUMAN	SUB1	127	Homo sapiens	1:Experimental evidence at protein level	Activated RNA polymerase II transcriptional coactivator p15	1	0.999	10	98		11	19	17	8	8	35	17939.2	146111	76619	98549.1	62728.1	568584	10434.8	60784.7	33391.4	47622.3	28924.7	190686	1	1	1	1	1	1
sp|P54105|ICLN_HUMAN	CLNS1A	P54105	ICLN_HUMAN	CLNS1A	237	Homo sapiens	1:Experimental evidence at protein level	Methylosome subunit pICln	1	0.999	3	7		0	0	0	0	1	6					14800.6	71050.1					14800.6	37479.4	0	0	0	0	1	1				Q2	Q6			Q2	Q6		Q2	Q6
sp|P54136|SYRC_HUMAN	RARS1	P54136	SYRC_HUMAN	RARS1	660	Homo sapiens	1:Experimental evidence at protein level	Arginine--tRNA ligase, cytoplasmic	1	0.999	7	19		0	2	0	0	12	5		5625.51			50237.6	19866.5		6935.08			9782.47	12909.1	0	1	0	0	1	1	BKI8			Q2	Q6	BKI8	BKI8				Q2	Q6
sp|P54619-3|AAKG1_HUMAN	PRKAG1	P54619-3	AAKG1_HUMAN	PRKAG1	340	Homo sapiens		Isoform 3 of 5'-AMP-activated protein kinase subunit gamma-1	1	0.999	9	37	sp|P54619|AAKG1_HUMAN	0	0	0	0	18	19					84233.9	137393					29833.2	32774.4	0	0	0	0	1	1				Q2	Q6			Q2	Q6		Q2	Q6
sp|P54652|HSP72_HUMAN	HSPA2	P54652	HSP72_HUMAN	HSPA2	639	Homo sapiens	1:Experimental evidence at protein level	Heat shock-related 70 kDa protein 2	1	0.999	24	36		0	26	0	10	0	0		174300		52215				57454.5		26127.9			0	1	0	1	0	0	BKI8		M7			BKI8		BKI8	BKI8	M7
sp|P54725-3|RD23A_HUMAN	RAD23A	P54725-3	RD23A_HUMAN	RAD23A	362	Homo sapiens		Isoform 3 of UV excision repair protein RAD23 homolog A	1	0.999	3	3	sp|P54725|RD23A_HUMAN	0	0	0	0	0	3						36611.5							0	0	0	0	0	1					Q6				Q6			Q6
sp|P54727|RD23B_HUMAN	RAD23B	P54727	RD23B_HUMAN	RAD23B	409	Homo sapiens	1:Experimental evidence at protein level	UV excision repair protein RAD23 homolog B	1	0.999	9	41		0	0	0	0	13	28					70063.7	316601					18679.2	49763.2	0	0	0	0	1	1				Q2	Q6			Q2	Q6		Q2	Q6
sp|P54802|ANAG_HUMAN	NAGLU	P54802	ANAG_HUMAN	NAGLU	743	Homo sapiens	1:Experimental evidence at protein level	Alpha-N-acetylglucosaminidase	1	0.999	3	7		0	0	0	0	4	3					16098.7	12969							0	0	0	0	1	1				Q2	Q6			Q2	Q6		Q2	Q6
sp|P54803|GALC_HUMAN	GALC	P54803	GALC_HUMAN	GALC	685	Homo sapiens	1:Experimental evidence at protein level	Galactocerebrosidase	1	0.999	15	76		0	0	0	0	19	57					138852	797786					42618	159483	0	0	0	0	1	1				Q2	Q6			Q2	Q6		Q2	Q6
sp|P54819-2|KAD2_HUMAN	AK2	P54819-2	KAD2_HUMAN	AK2	232	Homo sapiens		Isoform 2 of Adenylate kinase 2, mitochondrial	1	0.999	15	76	sp|P54819|KAD2_HUMAN	0	0	0	0	10	66					63811.9	441021					15731.6	44936.4	0	0	0	0	1	1				Q2	Q6			Q2	Q6		Q2	Q6
sp|P54886-2|P5CS_HUMAN	ALDH18A1	P54886-2	P5CS_HUMAN	ALDH18A1	793	Homo sapiens		Isoform Short of Delta-1-pyrroline-5-carboxylate synthase	1	0.999	9	23	sp|P54886|P5CS_HUMAN	0	0	0	0	0	23						148321							0	0	0	0	0	1					Q6				Q6			Q6
sp|P54920|SNAA_HUMAN	NAPA	P54920	SNAA_HUMAN	NAPA	295	Homo sapiens	1:Experimental evidence at protein level	Alpha-soluble NSF attachment protein	1	0.999	9	37		0	0	0	2	10	25				4589.6	84164.1	242879				7464.6	19210.4	44764	0	0	0	1	1	1			M7	Q2	Q6		M7	Q2	Q6	M7	Q2	Q6
sp|P55000|SLUR1_HUMAN	SLURP1	P55000	SLUR1_HUMAN	SLURP1	103	Homo sapiens	1:Experimental evidence at protein level	Secreted Ly-6/uPAR-related protein 1	1	0.999	4	80		4	38	5	28	2	3	20481.5	704143	4196.03	350620	9470.09	23221.1	21266	343783	4196.03	236304	9470.09	23221.1	1	1	1	1	1	1
sp|P55010|IF5_HUMAN	EIF5	P55010	IF5_HUMAN	EIF5	431	Homo sapiens	1:Experimental evidence at protein level	Eukaryotic translation initiation factor 5	0.9963	0.9988	2	2		0	0	0	0	0	2						12540							0	0	0	0	0	1					Q6				Q6			Q6
sp|P55011|S12A2_HUMAN	SLC12A2	P55011	S12A2_HUMAN	SLC12A2	1212	Homo sapiens	1:Experimental evidence at protein level	Solute carrier family 12 member 2	1	0.999	23	110		0	0	0	0	46	64					223763	463000					40519.3	72655.5	0	0	0	0	1	1				Q2	Q6			Q2	Q6		Q2	Q6
sp|P55036|PSMD4_HUMAN	PSMD4	P55036	PSMD4_HUMAN	PSMD4	377	Homo sapiens	1:Experimental evidence at protein level	26S proteasome non-ATPase regulatory subunit 4	1	0.999	6	29		3	0	0	0	12	14	6935.86				39936.9	109759	4140.55				11976.6	31731.6	1	0	0	0	1	1	BKI4	BKI4	BKI4					Q2	Q6		Q2	Q6
sp|P55060|XPO2_HUMAN	CSE1L	P55060	XPO2_HUMAN	CSE1L	971	Homo sapiens	1:Experimental evidence at protein level	Exportin-2	1	0.999	15	56		0	0	0	0	31	25					191604	206059					29213	38160.1	0	0	0	0	1	1				Q2	Q6			Q2	Q6		Q2	Q6
sp|P55072|TERA_HUMAN	VCP	P55072	TERA_HUMAN	VCP	806	Homo sapiens	1:Experimental evidence at protein level	Transitional endoplasmic reticulum ATPase	1	0.999	90	1198		9	14	1	11	445	718	24593.9	86849.2	16423.1	46077.7	5.44713e+06	16553177	11903.4	34805.7		16409.8	276130	783292	1	1	1	1	1	1
sp|P55081|MFAP1_HUMAN	MFAP1	P55081	MFAP1_HUMAN	MFAP1	439	Homo sapiens	1:Experimental evidence at protein level	Microfibrillar-associated protein 1	1	0.999	14	63		2	0	19	6	2	34	6145.11		68073.5	32316	12197.3	389691	7380.61		13276.4	13390.1	10518.8	58060	1	0	1	1	1	1	BKI4					M1	M7	Q2	Q6
sp|P55084-2|ECHB_HUMAN	HADHB	P55084-2	ECHB_HUMAN	HADHB	452	Homo sapiens		Isoform 2 of Trifunctional enzyme subunit beta, mitochondrial	1	0.999	33	351	sp|P55084|ECHB_HUMAN	19	30	7	3	156	136	40908.2	199985	10446.4	11494.6	1.41135e+06	2.07217e+06	10613.3	17724.1	8636.82	9516.47	95107	101933	1	1	1	1	1	1
sp|P55145|MANF_HUMAN	MANF	P55145	MANF_HUMAN	MANF	182	Homo sapiens	1:Experimental evidence at protein level	Mesencephalic astrocyte-derived neurotrophic factor	1	0.999	2	10		0	4	0	3	0	3		25592.5		14739.2		32457.7		17258.5		9869.71		32457.7	0	1	0	1	0	1	BKI8		M7		Q6	BKI8		BKI8		M7		Q6
sp|P55209-2|NP1L1_HUMAN	NAP1L1	P55209-2	NP1L1_HUMAN	NAP1L1	368	Homo sapiens		Isoform 2 of Nucleosome assembly protein 1-like 1	1	0.999	8	36	sp|P55209|NP1L1_HUMAN	0	0	0	0	15	21					62233.9	182413					22001.3	40962.2	0	0	0	0	1	1				Q2	Q6			Q2	Q6		Q2	Q6
sp|P55263-2|ADK_HUMAN	ADK	P55263-2	ADK_HUMAN	ADK	345	Homo sapiens		Isoform 2 of Adenosine kinase	1	0.999	3	5	sp|P55263-4|ADK_HUMAN, sp|P55263|ADK_HUMAN	0	1	0	0	0	4		3975.29				18024.6							0	1	0	0	0	1	BKI8				Q6	BKI8	BKI8	BKI8				Q6
sp|P55317-2|FOXA1_HUMAN	FOXA1	P55317-2	FOXA1_HUMAN	FOXA1	439	Homo sapiens		Isoform 2 of Hepatocyte nuclear factor 3-alpha	0.9998	0.999	2	4	sp|P55317|FOXA1_HUMAN	0	0	0	0	3	1					10684.7	7215.53					5682.99	7215.53	0	0	0	0	1	1				Q2	Q6			Q2	Q6		Q2	Q6
sp|P55327-2|TPD52_HUMAN	TPD52	P55327-2	TPD52_HUMAN	TPD52	184	Homo sapiens		Isoform 2 of Tumor protein D52	1	0.999	12	55	sp|P55327-4|TPD52_HUMAN	0	3	0	2	13	37		16018.9		14866	56337.7	437462		10108.4		9104.48	18097.7	72216	0	1	0	1	1	1	BKI8		M7	Q2	Q6	BKI8				M7	Q2	Q6
sp|P55735|SEC13_HUMAN	SEC13	P55735	SEC13_HUMAN	SEC13	322	Homo sapiens	1:Experimental evidence at protein level	Protein SEC13 homolog	1	0.999	21	335		3	3	0	1	157	171	6708.46	23814.8		5785.6	1.97168e+06	3.91264e+06	6708.46	23814.8		5785.6	323762	676900	1	1	0	1	1	1		BKI4				BKI8				M7	Q2	Q6
sp|P55769|NH2L1_HUMAN	SNU13	P55769	NH2L1_HUMAN	SNU13	128	Homo sapiens	1:Experimental evidence at protein level	NHP2-like protein 1	1	0.999	7	65		0	2	0	0	24	39		8959.9			197934	701209		8959.9			52599.6	191730	0	1	0	0	1	1	BKI8			Q2	Q6	BKI8	BKI8				Q2	Q6
sp|P55786|PSA_HUMAN	NPEPPS	P55786	PSA_HUMAN	NPEPPS	919	Homo sapiens	1:Experimental evidence at protein level	Puromycin-sensitive aminopeptidase	1	0.999	7	24		0	13	0	10	0	1		62902.8		27031		7516.75		16733.5		9428.48		11850.7	0	1	0	1	0	1	BKI8		M7		Q6	BKI8		BKI8		M7		Q6
sp|P55795|HNRH2_HUMAN	HNRNPH2	P55795	HNRH2_HUMAN	HNRNPH2	449	Homo sapiens	1:Experimental evidence at protein level	Heterogeneous nuclear ribonucleoprotein H2	1	0.999	24	149		0	0	0	0	32	117					340739	1.93662e+06					90035.7	372021	0	0	0	0	1	1				Q2	Q6			Q2	Q6		Q2	Q6
sp|P55884-2|EIF3B_HUMAN	EIF3B	P55884-2	EIF3B_HUMAN	EIF3B	873	Homo sapiens		Isoform 2 of Eukaryotic translation initiation factor 3 subunit B	1	0.999	31	162	sp|P55884|EIF3B_HUMAN	6	1	0	1	62	92	21944.6	6251.52		2986.53	272398	1.04868e+06	9411.6	6325.13		3021.7	26452.1	61340.2	1	1	0	1	1	1		BKI4				BKI8				M7	Q2	Q6
sp|P55957-2|BID_HUMAN	BID	P55957-2	BID_HUMAN	BID	241	Homo sapiens		Isoform 2 of BH3-interacting domain death agonist	1	0.999	4	20	sp|P55957|BID_HUMAN	0	0	0	0	5	15					10809.6	94954.7					12244.8	32159.1	0	0	0	0	1	1				Q2	Q6			Q2	Q6		Q2	Q6
sp|P56134-2|ATPK_HUMAN	ATP5MF	P56134-2	ATPK_HUMAN	ATP5MF	88	Homo sapiens		Isoform 2 of ATP synthase subunit f, mitochondrial	0.9954	0.9989	3	3	sp|P56134-4|ATPK_HUMAN	0	3	0	0	0	0		10571.1											0	1	0	0	0	0	BKI8					BKI8	BKI8	BKI8	BKI8
sp|P56134-3|ATPK_HUMAN	ATP5MF	P56134-3	ATPK_HUMAN	ATP5MF	55	Homo sapiens		Isoform 3 of ATP synthase subunit f, mitochondrial	0.999	0.999	3	40	sp|P56134|ATPK_HUMAN	6	4	4	3	12	11	18844.5	21613.3	7690.59	23691.5	113339	202128	12396.8	13021.9	9891.74	17043.2	48839.8	77291.2	1	1	1	1	1	1
sp|P56181-2|NDUV3_HUMAN	NDUFV3	P56181-2	NDUV3_HUMAN	NDUFV3	473	Homo sapiens		Isoform 2 of NADH dehydrogenase [ubiquinone] flavoprotein 3, mitochondrial	1	0.999	21	95		4	0	0	0	0	91	11651.1					1.0414e+06	6892.68					98686.4	1	0	0	0	0	1	BKI4	BKI4	BKI4	BKI4					Q6			Q6
sp|P56181|NDUV3_HUMAN	NDUFV3	P56181	NDUV3_HUMAN	NDUFV3	108	Homo sapiens	1:Experimental evidence at protein level	NADH dehydrogenase [ubiquinone] flavoprotein 3, mitochondrial	1	0.999	4	15		0	0	0	0	0	15						141687							0	0	0	0	0	1					Q6				Q6			Q6
sp|P56192|SYMC_HUMAN	MARS1	P56192	SYMC_HUMAN	MARS1	900	Homo sapiens	1:Experimental evidence at protein level	Methionine--tRNA ligase, cytoplasmic	1	0.999	10	37		0	0	0	0	17	20					73975.9	148795					20135.8	37931.3	0	0	0	0	1	1				Q2	Q6			Q2	Q6		Q2	Q6
sp|P56381|ATP5E_HUMAN	ATP5F1E	P56381	ATP5E_HUMAN	ATP5F1E	51	Homo sapiens	1:Experimental evidence at protein level	ATP synthase subunit epsilon, mitochondrial	1	0.999	6	41		4	11	6	7	6	7	14818.7	136855	42613.1	125070	97666	217469	14818.7	102477	25668.3	71816.4	57804.1	159259	1	1	1	1	1	1
sp|P56385|ATP5I_HUMAN	ATP5ME	P56385	ATP5I_HUMAN	ATP5ME	69	Homo sapiens	1:Experimental evidence at protein level	ATP synthase subunit e, mitochondrial	1	0.999	6	164		14	22	37	41	20	30	73101	310558	137767	451664	177939	496757	25684	103278	52810.7	148643	68343	176388	1	1	1	1	1	1
sp|P56537|IF6_HUMAN	EIF6	P56537	IF6_HUMAN	EIF6	245	Homo sapiens	1:Experimental evidence at protein level	Eukaryotic translation initiation factor 6	1	0.999	11	118		2	23	1	19	29	44	2546	261715	3284.99	153576	332002	697999	4550.46	56020.9	3147.61	34291.4	51899	107912	1	1	1	1	1	1
sp|P56545-2|CTBP2_HUMAN	CTBP2	P56545-2	CTBP2_HUMAN	CTBP2	985	Homo sapiens		Isoform 2 of C-terminal-binding protein 2	1	0.999	3	4	sp|P56545-3|CTBP2_HUMAN, sp|P56545|CTBP2_HUMAN	0	0	0	0	0	4						34145							0	0	0	0	0	1					Q6				Q6			Q6
sp|P56556|NDUA6_HUMAN	NDUFA6	P56556	NDUA6_HUMAN	NDUFA6	128	Homo sapiens	1:Experimental evidence at protein level	NADH dehydrogenase [ubiquinone] 1 alpha subcomplex subunit 6	1	0.999	6	43		0	2	0	0	12	29		9555.48			39241.3	310321		5551.41			10108.1	54138.8	0	1	0	0	1	1	BKI8			Q2	Q6	BKI8	BKI8				Q2	Q6
sp|P56962|STX17_HUMAN	STX17	P56962	STX17_HUMAN	STX17	302	Homo sapiens	1:Experimental evidence at protein level	Syntaxin-17	1	0.999	2	6		0	0	0	0	0	6						25995.8							0	0	0	0	0	1					Q6				Q6			Q6
sp|P57105|SYJ2B_HUMAN	SYNJ2BP	P57105	SYJ2B_HUMAN	SYNJ2BP	145	Homo sapiens	1:Experimental evidence at protein level	Synaptojanin-2-binding protein	1	0.999	3	7		0	0	0	0	1	6					15343.3	54900.6					15343.3	29497.6	0	0	0	0	1	1				Q2	Q6			Q2	Q6		Q2	Q6
sp|P57721-4|PCBP3_HUMAN	PCBP3	P57721-4	PCBP3_HUMAN	PCBP3	370	Homo sapiens		Isoform 4 of Poly(rC)-binding protein 3	0	0.999	5	12	sp|P57721-5|PCBP3_HUMAN, sp|P57721|PCBP3_HUMAN	0	0	0	0	8	4					82455.8	228014					82455.8	228014	0	0	0	0	1	1				Q2	Q6			Q2	Q6		Q2	Q6
sp|P57739|CLD2_HUMAN	CLDN2	P57739	CLD2_HUMAN	CLDN2	230	Homo sapiens	1:Experimental evidence at protein level	Claudin-2	1	0.999	2	4		0	0	0	0	0	4						50141.2							0	0	0	0	0	1					Q6				Q6			Q6
sp|P57740|NU107_HUMAN	NUP107	P57740	NU107_HUMAN	NUP107	925	Homo sapiens	1:Experimental evidence at protein level	Nuclear pore complex protein Nup107	1	0.999	34	155		0	0	0	0	40	115					213757	1.05363e+06					25776.8	64173.2	0	0	0	0	1	1				Q2	Q6			Q2	Q6		Q2	Q6
sp|P58062|ISK7_HUMAN	SPINK7	P58062	ISK7_HUMAN	SPINK7	85	Homo sapiens	1:Experimental evidence at protein level	Serine protease inhibitor Kazal-type 7	1	0.999	3	30		0	18	0	12	0	0		273578		56519.9				72822.8		31249.5			0	1	0	1	0	0	BKI8		M7			BKI8		BKI8	BKI8	M7
sp|P58107|EPIPL_HUMAN	EPPK1	P58107	EPIPL_HUMAN	EPPK1	5088	Homo sapiens	1:Experimental evidence at protein level	Epiplakin	1	0.999	28	138		0	85	0	40	1	12		648996		204287	4571.67	107193		47642.4		33756.2	7206.4	21953	0	1	0	1	1	1	BKI8		M7	Q2	Q6	BKI8				M7	Q2	Q6
sp|P58546|MTPN_HUMAN	MTPN	P58546	MTPN_HUMAN	MTPN	118	Homo sapiens	1:Experimental evidence at protein level	Myotrophin	1	0.999	8	74		0	0	0	0	35	39					243160	525482					85941.4	169835	0	0	0	0	1	1				Q2	Q6			Q2	Q6		Q2	Q6
sp|P58557|YBEY_HUMAN	YBEY	P58557	YBEY_HUMAN	YBEY	167	Homo sapiens	1:Experimental evidence at protein level	Endoribonuclease YbeY	1	0.999	4	29		0	0	0	0	11	18					73523.3	131551					39495.1	57908.9	0	0	0	0	1	1				Q2	Q6			Q2	Q6		Q2	Q6
sp|P59665|DEF1_HUMAN	DEFA1	P59665	DEF1_HUMAN	DEFA1	94	Homo sapiens	1:Experimental evidence at protein level	Neutrophil defensin 1	1	0.999	4	67	sp|P59666|DEF3_HUMAN	14	13	10	11	13	6	63923	108547	50625.7	40122.1	125546	34046.2	27844.6	43559.6	18586.6	15876.1	47145.9	17662.4	1	1	1	1	1	1
sp|P59780|AP3S2_HUMAN	AP3S2	P59780	AP3S2_HUMAN	AP3S2	193	Homo sapiens	2:Experimental evidence at transcript level	AP-3 complex subunit sigma-2	1	0.999	3	44	sp|Q7Z6K5-2|ARPIN_HUMAN	8	3	6	0	19	8	18921.6	7487.26	11139.6		54085.2	34923.6	6584.95	7814.84	6024.13		20118.7	20029.8	1	1	1	0	1	1			BKI4				BKI8			M1
sp|P60006-2|APC15_HUMAN	ANAPC15	P60006-2	APC15_HUMAN	ANAPC15	125	Homo sapiens		Isoform 2 of Anaphase-promoting complex subunit 15	1	0.999	2	12	sp|P60006|APC15_HUMAN	0	0	0	0	7	5					9733.42	29200.7					9733.42	19430.9	0	0	0	0	1	1				Q2	Q6			Q2	Q6		Q2	Q6
sp|P60059|SC61G_HUMAN	SEC61G	P60059	SC61G_HUMAN	SEC61G	68	Homo sapiens	1:Experimental evidence at protein level	Protein transport protein Sec61 subunit gamma	1	0.999	2	22		0	1	0	2	5	14		9058.86		7226.09	34445.7	155852		6717.39		58626	25542.5	105887	0	1	0	1	1	1	BKI8		M7	Q2	Q6	BKI8				M7	Q2	Q6
sp|P60174-3|TPIS_HUMAN	TPI1	P60174-3	TPIS_HUMAN	TPI1	286	Homo sapiens		Isoform 2 of Triosephosphate isomerase	1	0.999	21	213	sp|P60174|TPIS_HUMAN	2	83	6	61	5	56	6997.04	957837	12860.8	388253	30241.4	531337	4291.58	107453	5797.55	51248.4	13683.9	68684.8	1	1	1	1	1	1
sp|P60228|EIF3E_HUMAN	EIF3E	P60228	EIF3E_HUMAN	EIF3E	445	Homo sapiens	1:Experimental evidence at protein level	Eukaryotic translation initiation factor 3 subunit E	1	0.999	15	102		4	0	0	0	47	51	16290.6				279960	562364	9523.78				43987.3	70427.4	1	0	0	0	1	1	BKI4	BKI4	BKI4					Q2	Q6		Q2	Q6
sp|P60468|SC61B_HUMAN	SEC61B	P60468	SC61B_HUMAN	SEC61B	96	Homo sapiens	1:Experimental evidence at protein level	Protein transport protein Sec61 subunit beta	1	0.999	4	36		9	2	6	2	9	8	13424.7	26878.7	15997.7	19815.4	85827	191186	9111.64	26878.7	10806.1	14066.6	39515.4	84149.5	1	1	1	1	1	1
sp|P60510|PP4C_HUMAN	PPP4C	P60510	PP4C_HUMAN	PPP4C	307	Homo sapiens	1:Experimental evidence at protein level	Serine/threonine-protein phosphatase 4 catalytic subunit	1	0.999	20	135		0	0	0	0	54	81					690868	1.37408e+06					132021	258427	0	0	0	0	1	1				Q2	Q6			Q2	Q6		Q2	Q6
sp|P60604|UB2G2_HUMAN	UBE2G2	P60604	UB2G2_HUMAN	UBE2G2	165	Homo sapiens	1:Experimental evidence at protein level	Ubiquitin-conjugating enzyme E2 G2	1	0.999	7	62		0	0	0	0	14	48					126134	550577					27839.2	94464.8	0	0	0	0	1	1				Q2	Q6			Q2	Q6		Q2	Q6
sp|P60660-2|MYL6_HUMAN	MYL6	P60660-2	MYL6_HUMAN	MYL6	151	Homo sapiens		Isoform Smooth muscle of Myosin light polypeptide 6	1	0.999	20	642		67	147	22	59	183	164	292848	2075053	77798.6	391263	4.29219e+06	5429721	57975.2	249415	20118.2	66692.4	589551	735971	1	1	1	1	1	1
sp|P60660|MYL6_HUMAN	MYL6	P60660	MYL6_HUMAN	MYL6	151	Homo sapiens	1:Experimental evidence at protein level	Myosin light polypeptide 6	1	0.999	20	9		0	3	0	0	1	5		38992.2			10779	67811					10779	67811	0	1	0	0	1	1	BKI8			Q2	Q6	BKI8	BKI8				Q2	Q6
sp|P60709|ACTB_HUMAN	ACTB	P60709	ACTB_HUMAN	ACTB	375	Homo sapiens	1:Experimental evidence at protein level	Actin, cytoplasmic 1	1	0.999	64	212		10	8	5	18	89	82	208087	272269	42605	173190	5.49858e+06	5005351	122343	184695	34277.3	131887	3095704	2.79356e+06	1	1	1	1	1	1
sp|P60842|IF4A1_HUMAN	EIF4A1	P60842	IF4A1_HUMAN	EIF4A1	406	Homo sapiens	1:Experimental evidence at protein level	Eukaryotic initiation factor 4A-I	1	0.999	15	91		0	3	0	3	20	65		16937.6		13472.7	99836.5	529209		12954.6		8485.87	21164.9	56784.7	0	1	0	1	1	1	BKI8		M7	Q2	Q6	BKI8				M7	Q2	Q6
sp|P60866-2|RS20_HUMAN	RPS20	P60866-2	RS20_HUMAN	RPS20	142	Homo sapiens		Isoform 2 of 40S ribosomal protein S20	1	0.999	10	168	sp|P60866|RS20_HUMAN	24	41	12	3	43	45	80178.7	502898	34359.4	18726.6	593483	998898	28160.3	71368.8	15659.8	16192.3	133107	229928	1	1	1	1	1	1
sp|P60891|PRPS1_HUMAN	PRPS1	P60891	PRPS1_HUMAN	PRPS1	318	Homo sapiens	1:Experimental evidence at protein level	Ribose-phosphate pyrophosphokinase 1	1	0.999	10	13		0	0	0	0	1	12					2722.08	60589.2					4036.61	12266	0	0	0	0	1	1				Q2	Q6			Q2	Q6		Q2	Q6
sp|P60900|PSA6_HUMAN	PSMA6	P60900	PSA6_HUMAN	PSMA6	246	Homo sapiens	1:Experimental evidence at protein level	Proteasome subunit alpha type-6	1	0.999	14	149		9	36	0	22	37	45	19782	198541		118442	330578	684827	8351.27	28196.9		20855.2	55828.7	107487	1	1	0	1	1	1		BKI4				BKI8				M7	Q2	Q6
sp|P60903|S10AA_HUMAN	S100A10	P60903	S10AA_HUMAN	S100A10	97	Homo sapiens	1:Experimental evidence at protein level	Protein S100-A10	1	0.999	20	1454		26	17	14	26	457	914	94535.7	136247	17913.7	201924	13933911	32088996	37928.7	61589.8	18599.2	79489.9	4.24036e+06	8235065	1	1	1	1	1	1
sp|P60953|CDC42_HUMAN	CDC42	P60953	CDC42_HUMAN	CDC42	191	Homo sapiens	1:Experimental evidence at protein level	Cell division control protein 42 homolog	1	0.999	11	203		16	11	0	6	80	90	43272.9	118296		14888.6	805320	1285412	11061.7	27112		10667.6	151265	223866	1	1	0	1	1	1		BKI4				BKI8				M7	Q2	Q6
sp|P60981|DEST_HUMAN	DSTN	P60981	DEST_HUMAN	DSTN	165	Homo sapiens	1:Experimental evidence at protein level	Destrin	1	0.999	4	10		0	0	0	0	6	4					45855.9	53549.2					24675.3	32416.1	0	0	0	0	1	1				Q2	Q6			Q2	Q6		Q2	Q6
sp|P61006|RAB8A_HUMAN	RAB8A	P61006	RAB8A_HUMAN	RAB8A	207	Homo sapiens	1:Experimental evidence at protein level	Ras-related protein Rab-8A	1	0.999	5	19		0	1	0	1	5	12		6706.55		5039.33	16259.3	135751		6706.55		5039.33	14149.7	68643.1	0	1	0	1	1	1	BKI8		M7	Q2	Q6	BKI8				M7	Q2	Q6
sp|P61009|SPCS3_HUMAN	SPCS3	P61009	SPCS3_HUMAN	SPCS3	180	Homo sapiens	1:Experimental evidence at protein level	Signal peptidase complex subunit 3	1	0.999	2	6		0	0	0	0	0	6						40822.1							0	0	0	0	0	1					Q6				Q6			Q6
sp|P61011|SRP54_HUMAN	SRP54	P61011	SRP54_HUMAN	SRP54	504	Homo sapiens	1:Experimental evidence at protein level	Signal recognition particle subunit SRP54	1	0.999	7	11		0	0	0	0	0	11						119439							0	0	0	0	0	1					Q6				Q6			Q6
sp|P61019|RAB2A_HUMAN	RAB2A	P61019	RAB2A_HUMAN	RAB2A	212	Homo sapiens	1:Experimental evidence at protein level	Ras-related protein Rab-2A	1	0.999	12	60		0	1	0	2	14	43		6190.23		8417.62	108259	477086		6190.23		8417.62	39190.5	132382	0	1	0	1	1	1	BKI8		M7	Q2	Q6	BKI8				M7	Q2	Q6
sp|P61020|RAB5B_HUMAN	RAB5B	P61020	RAB5B_HUMAN	RAB5B	215	Homo sapiens	1:Experimental evidence at protein level	Ras-related protein Rab-5B	1	0.999	6	13		0	0	0	0	3	10					10200.8	99645.3					14272.8	27965.2	0	0	0	0	1	1				Q2	Q6			Q2	Q6		Q2	Q6
sp|P61026|RAB10_HUMAN	RAB10	P61026	RAB10_HUMAN	RAB10	200	Homo sapiens	1:Experimental evidence at protein level	Ras-related protein Rab-10	1	0.999	5	19		0	0	0	0	6	13					15606.7	98539.4					12362.8	54662	0	0	0	0	1	1				Q2	Q6			Q2	Q6		Q2	Q6
sp|P61077-2|UB2D3_HUMAN	UBE2D3	P61077-2	UB2D3_HUMAN	UBE2D3	148	Homo sapiens		Isoform 2 of Ubiquitin-conjugating enzyme E2 D3	1	0.999	2	4	sp|P61077-3|UB2D3_HUMAN, sp|P61077|UB2D3_HUMAN, sp|P62837-2|UB2D2_HUMAN, sp|P62837|UB2D2_HUMAN	0	0	0	0	0	4						57826.4							0	0	0	0	0	1					Q6				Q6			Q6
sp|P61088|UBE2N_HUMAN	UBE2N	P61088	UBE2N_HUMAN	UBE2N	152	Homo sapiens	1:Experimental evidence at protein level	Ubiquitin-conjugating enzyme E2 N	1	0.999	4	12		0	0	0	0	8	4					41032.7	9936.08					16313	9936.08	0	0	0	0	1	1				Q2	Q6			Q2	Q6		Q2	Q6
sp|P61106|RAB14_HUMAN	RAB14	P61106	RAB14_HUMAN	RAB14	215	Homo sapiens	1:Experimental evidence at protein level	Ras-related protein Rab-14	1	0.999	14	83		0	3	0	0	32	48		23378.1			131010	407675		10045.7			20304.4	44671	0	1	0	0	1	1	BKI8			Q2	Q6	BKI8	BKI8				Q2	Q6
sp|P61158|ARP3_HUMAN	ACTR3	P61158	ARP3_HUMAN	ACTR3	418	Homo sapiens	1:Experimental evidence at protein level	Actin-related protein 3	1	0.999	6	29		0	13	0	1	3	12		41627.6		11872.6	12624.6	85989.3		23062.4		11872.6	12624.6	30568.7	0	1	0	1	1	1	BKI8		M7	Q2	Q6	BKI8				M7	Q2	Q6
sp|P61160|ARP2_HUMAN	ACTR2	P61160	ARP2_HUMAN	ACTR2	394	Homo sapiens	1:Experimental evidence at protein level	Actin-related protein 2	1	0.999	7	26		0	0	0	0	6	20					55396.1	221431					21540.6	52082.9	0	0	0	0	1	1				Q2	Q6			Q2	Q6		Q2	Q6
sp|P61163|ACTZ_HUMAN	ACTR1A	P61163	ACTZ_HUMAN	ACTR1A	376	Homo sapiens	1:Experimental evidence at protein level	Alpha-centractin	1	0.999	11	39		1	0	0	0	5	33	3011.66				32050.6	248273	5441.84				9527.4	38696	1	0	0	0	1	1	BKI4	BKI4	BKI4					Q2	Q6		Q2	Q6
sp|P61201-2|CSN2_HUMAN	COPS2	P61201-2	CSN2_HUMAN	COPS2	450	Homo sapiens		Isoform 2 of COP9 signalosome complex subunit 2	1	0.999	5	13	sp|P61201|CSN2_HUMAN	0	0	0	0	0	13						64936.3							0	0	0	0	0	1					Q6				Q6			Q6
sp|P61204|ARF3_HUMAN	ARF3	P61204	ARF3_HUMAN	ARF3	181	Homo sapiens	1:Experimental evidence at protein level	ADP-ribosylation factor 3	1	0.999	12	54	sp|P84077|ARF1_HUMAN	0	0	0	0	20	34					150984	434887					61539	119598	0	0	0	0	1	1				Q2	Q6			Q2	Q6		Q2	Q6
sp|P61221|ABCE1_HUMAN	ABCE1	P61221	ABCE1_HUMAN	ABCE1	599	Homo sapiens	1:Experimental evidence at protein level	ATP-binding cassette sub-family E member 1	1	0.999	5	13		0	4	0	4	4	1		26124.4		18574.4	18053.1	6869.14		22422		11724.5	7014.13	7031.07	0	1	0	1	1	1	BKI8		M7	Q2	Q6	BKI8				M7	Q2	Q6
sp|P61224|RAP1B_HUMAN	RAP1B	P61224	RAP1B_HUMAN	RAP1B	184	Homo sapiens	1:Experimental evidence at protein level	Ras-related protein Rap-1b	1	0.999	10	53		1	6	0	3	9	34	3898.61	27276.9		14850.6	42474	451907	4213.57	21020.7		9884.24	13609.7	75310.4	1	1	0	1	1	1		BKI4				BKI8				M7	Q2	Q6
sp|P61244-2|MAX_HUMAN	MAX	P61244-2	MAX_HUMAN	MAX	151	Homo sapiens		Isoform 2 of Protein max	1	0.999	3	8	sp|P61244|MAX_HUMAN	0	0	0	0	4	4					22816.9	24280.1					12278	17909.1	0	0	0	0	1	1				Q2	Q6			Q2	Q6		Q2	Q6
sp|P61247|RS3A_HUMAN	RPS3A	P61247	RS3A_HUMAN	RPS3A	264	Homo sapiens	1:Experimental evidence at protein level	40S ribosomal protein S3a	1	0.999	28	272		17	49	0	0	111	95	40700	233635			1095514	1.31629e+06	12123.2	38414			117498	135400	1	1	0	0	1	1		BKI4	BKI4			BKI8	BKI8				Q2	Q6
sp|P61254|RL26_HUMAN	RPL26	P61254	RL26_HUMAN	RPL26	145	Homo sapiens	1:Experimental evidence at protein level	60S ribosomal protein L26	1	0.999	17	273		28	47	20	17	88	73	118917	340901	43313.6	54001.8	1.05653e+06	1.28612e+06	19299.6	50767.7	9745.32	17506.2	126740	142961	1	1	1	1	1	1
sp|P61289-2|PSME3_HUMAN	PSME3	P61289-2	PSME3_HUMAN	PSME3	267	Homo sapiens		Isoform 2 of Proteasome activator complex subunit 3	1	0.999	15	63	sp|P61289|PSME3_HUMAN	0	0	0	0	17	46					144768	558183					40431.2	92222.1	0	0	0	0	1	1				Q2	Q6			Q2	Q6		Q2	Q6
sp|P61313|RL15_HUMAN	RPL15	P61313	RL15_HUMAN	RPL15	204	Homo sapiens	1:Experimental evidence at protein level	60S ribosomal protein L15	1	0.999	6	18		0	2	0	0	7	9		4656.69			28901	60855.8		8092.66			9538.58	15666.8	0	1	0	0	1	1	BKI8			Q2	Q6	BKI8	BKI8				Q2	Q6
sp|P61353|RL27_HUMAN	RPL27	P61353	RL27_HUMAN	RPL27	136	Homo sapiens	1:Experimental evidence at protein level	60S ribosomal protein L27	1	0.999	8	69		3	21	2	0	19	24	5034.98	144980	8471.67		281078	384353	5835.74	35039.6	5043.37		60268	79111.9	1	1	1	0	1	1			BKI4				BKI8			M1
sp|P61421|VA0D1_HUMAN	ATP6V0D1	P61421	VA0D1_HUMAN	ATP6V0D1	351	Homo sapiens	1:Experimental evidence at protein level	V-type proton ATPase subunit d 1	1	0.999	10	50		0	0	0	0	27	23					254950	423222					56207.2	93926.5	0	0	0	0	1	1				Q2	Q6			Q2	Q6		Q2	Q6
sp|P61457|PHS_HUMAN	PCBD1	P61457	PHS_HUMAN	PCBD1	104	Homo sapiens	1:Experimental evidence at protein level	Pterin-4-alpha-carbinolamine dehydratase	1	0.999	5	27		0	0	0	0	12	15					54062.6	122166					16615.5	38867.4	0	0	0	0	1	1				Q2	Q6			Q2	Q6		Q2	Q6
sp|P61513|RL37A_HUMAN	RPL37A	P61513	RL37A_HUMAN	RPL37A	92	Homo sapiens	1:Experimental evidence at protein level	60S ribosomal protein L37a	1	0.999	10	212		14	67	3	14	43	71	62216.1	815145	10710.3	44217.4	984370	1.17575e+06	32331.2	360071	10710.3	32216.8	446093	580958	1	1	1	1	1	1
sp|P61586|RHOA_HUMAN	RHOA	P61586	RHOA_HUMAN	RHOA	193	Homo sapiens	1:Experimental evidence at protein level	Transforming protein RhoA	1	0.999	12	78		2	6	5	2	12	51	7475.77	48924.6	12303.7	18909	111414	587016	7475.77	34194.2	8477.62	18909	56584.3	189092	1	1	1	1	1	1
sp|P61604|CH10_HUMAN	HSPE1	P61604	CH10_HUMAN	HSPE1	102	Homo sapiens	1:Experimental evidence at protein level	10 kDa heat shock protein, mitochondrial	1	0.999	10	91		11	17	14	13	6	30	29380.4	117478	38139.5	60130.6	34320.1	455235	10900.7	33552.1	12910.4	20869.2	15579.9	112562	1	1	1	1	1	1
sp|P61619|S61A1_HUMAN	SEC61A1	P61619	S61A1_HUMAN	SEC61A1	476	Homo sapiens	1:Experimental evidence at protein level	Protein transport protein Sec61 subunit alpha isoform 1	1	0.999	4	24		0	0	0	0	11	13					31819.1	66033.1					11634.4	22044.2	0	0	0	0	1	1				Q2	Q6			Q2	Q6		Q2	Q6
sp|P61626|LYSC_HUMAN	LYZ	P61626	LYSC_HUMAN	LYZ	148	Homo sapiens	1:Experimental evidence at protein level	Lysozyme C	1	0.999	8	94		19	30	5	25	12	3	85057.5	231288	31838.3	150683	123121	22318.4	35020.7	80453.2	18210	56304.9	47019.1	25763.8	1	1	1	1	1	1
sp|P61916|NPC2_HUMAN	NPC2	P61916	NPC2_HUMAN	NPC2	151	Homo sapiens	1:Experimental evidence at protein level	NPC intracellular cholesterol transporter 2	1	0.999	4	45		0	17	0	11	0	17		67967.3		35630.8		105231		27011.3		18289.7		48730.5	0	1	0	1	0	1	BKI8		M7		Q6	BKI8		BKI8		M7		Q6
sp|P61923|COPZ1_HUMAN	COPZ1	P61923	COPZ1_HUMAN	COPZ1	177	Homo sapiens	1:Experimental evidence at protein level	Coatomer subunit zeta-1	1	0.999	6	50		2	7	0	9	14	18	6415.49	24133.8		33860.3	140820	338147	3634.77	13824.8		13371.1	42950.1	97746.4	1	1	0	1	1	1		BKI4				BKI8				M7	Q2	Q6
sp|P61927|RL37_HUMAN	RPL37	P61927	RL37_HUMAN	RPL37	97	Homo sapiens	1:Experimental evidence at protein level	60S ribosomal protein L37	0.9989	0.9982	2	5		0	2	0	0	1	2		11982.7			1173.77	8984.02		5415.25			1365.38	10450.6	0	1	0	0	1	1	BKI8			Q2	Q6	BKI8	BKI8				Q2	Q6
sp|P61956-2|SUMO2_HUMAN	SUMO2	P61956-2	SUMO2_HUMAN	SUMO2	71	Homo sapiens		Isoform 2 of Small ubiquitin-related modifier 2	1	0.999	2	5	sp|P61956|SUMO2_HUMAN	0	1	0	0	0	4		11715.6				41401.2		11715.6				31034.1	0	1	0	0	0	1	BKI8				Q6	BKI8	BKI8	BKI8				Q6
sp|P61960|UFM1_HUMAN	UFM1	P61960	UFM1_HUMAN	UFM1	85	Homo sapiens	1:Experimental evidence at protein level	Ubiquitin-fold modifier 1	1	0.999	2	7		0	0	0	0	0	7						56948							0	0	0	0	0	1					Q6				Q6			Q6
sp|P61962|DCAF7_HUMAN	DCAF7	P61962	DCAF7_HUMAN	DCAF7	342	Homo sapiens	1:Experimental evidence at protein level	DDB1- and CUL4-associated factor 7	1	0.999	25	180		0	0	0	0	63	117					575432	2.08882e+06					89485.7	269019	0	0	0	0	1	1				Q2	Q6			Q2	Q6		Q2	Q6
sp|P61964|WDR5_HUMAN	WDR5	P61964	WDR5_HUMAN	WDR5	334	Homo sapiens	1:Experimental evidence at protein level	WD repeat-containing protein 5	1	0.999	5	15		0	0	0	0	2	13					8376.31	83566.6					8376.31	19136.5	0	0	0	0	1	1				Q2	Q6			Q2	Q6		Q2	Q6
sp|P61970|NTF2_HUMAN	NUTF2	P61970	NTF2_HUMAN	NUTF2	127	Homo sapiens	1:Experimental evidence at protein level	Nuclear transport factor 2	1	0.999	5	33		0	6	0	4	4	19		32079.8		13119.6	9339.02	201519		18277.8		7945.69	10796	41563.7	0	1	0	1	1	1	BKI8		M7	Q2	Q6	BKI8				M7	Q2	Q6
sp|P61978-2|HNRPK_HUMAN	HNRNPK	P61978-2	HNRPK_HUMAN	HNRNPK	464	Homo sapiens		Isoform 2 of Heterogeneous nuclear ribonucleoprotein K	1	0.999	41	699	sp|P61978|HNRPK_HUMAN	7	3	0	1	267	421	13249.6	16589.3		6004.05	3.66903e+06	11301942	6972.17	16264.3		7100.83	378551	981763	1	1	0	1	1	1		BKI4				BKI8				M7	Q2	Q6
sp|P61978-3|HNRPK_HUMAN	HNRNPK	P61978-3	HNRPK_HUMAN	HNRNPK	440	Homo sapiens		Isoform 3 of Heterogeneous nuclear ribonucleoprotein K	1	0.999	41	16		0	0	0	0	7	9					23035.7	174451					12711.4	65346	0	0	0	0	1	1				Q2	Q6			Q2	Q6		Q2	Q6
sp|P61981|1433G_HUMAN	YWHAG	P61981	1433G_HUMAN	YWHAG	247	Homo sapiens	1:Experimental evidence at protein level	14-3-3 protein gamma	1	0.999	19	80		0	0	1	0	23	56			2810.81		232613	622573			2810.81		63464.7	134964	0	0	1	0	1	1		M1		Q2	Q6	M1		Q2	Q6	M1
sp|P62072|TIM10_HUMAN	TIMM10	P62072	TIM10_HUMAN	TIMM10	90	Homo sapiens	1:Experimental evidence at protein level	Mitochondrial import inner membrane translocase subunit Tim10	1	0.999	15	1739		4	4	11	52	152	1516	13495.4	16505.5	20270.8	164185	3.72094e+06	19592336	6375.24	24760.1	9626.25	29739.9	516460	1.73509e+06	1	1	1	1	1	1
sp|P62081|RS7_HUMAN	RPS7	P62081	RS7_HUMAN	RPS7	194	Homo sapiens	1:Experimental evidence at protein level	40S ribosomal protein S7	1	0.999	20	364		44	62	11	24	104	119	150285	491724	37231.2	104141	1.04608e+06	2297460	33613.7	58806.8	17939.1	25385.6	137513	255936	1	1	1	1	1	1
sp|P62136|PP1A_HUMAN	PPP1CA	P62136	PP1A_HUMAN	PPP1CA	330	Homo sapiens	1:Experimental evidence at protein level	Serine/threonine-protein phosphatase PP1-alpha catalytic subunit	1	0.999	18	100		0	1	0	4	26	69		10057.9		14337.8	169923	723806		10057.9		9007.52	37447.2	110790	0	1	0	1	1	1	BKI8		M7	Q2	Q6	BKI8				M7	Q2	Q6
sp|P62140|PP1B_HUMAN	PPP1CB	P62140	PP1B_HUMAN	PPP1CB	327	Homo sapiens	1:Experimental evidence at protein level	Serine/threonine-protein phosphatase PP1-beta catalytic subunit	1	0.999	14	12		0	0	0	0	4	8					18392.1	93432.8					12649.2	34816	0	0	0	0	1	1				Q2	Q6			Q2	Q6		Q2	Q6
sp|P62191|PRS4_HUMAN	PSMC1	P62191	PRS4_HUMAN	PSMC1	440	Homo sapiens	1:Experimental evidence at protein level	26S proteasome regulatory subunit 4	1	0.999	23	100		0	0	0	0	31	69					171476	698808					31252.9	75407.3	0	0	0	0	1	1				Q2	Q6			Q2	Q6		Q2	Q6
sp|P62195|PRS8_HUMAN	PSMC5	P62195	PRS8_HUMAN	PSMC5	406	Homo sapiens	1:Experimental evidence at protein level	26S proteasome regulatory subunit 8	1	0.999	15	45		1	0	0	0	15	29					67772.6	208348					15275	35371.5	0	0	0	0	1	1				Q2	Q6			Q2	Q6		Q2	Q6
sp|P62241|RS8_HUMAN	RPS8	P62241	RS8_HUMAN	RPS8	208	Homo sapiens	1:Experimental evidence at protein level	40S ribosomal protein S8	1	0.999	13	100		10	6	2	2	44	36	24700.2	52253.5	5235.74	14426.2	498459	516332	11510	24299.9	5084.21	13306.9	104901	112300	1	1	1	1	1	1
sp|P62244|RS15A_HUMAN	RPS15A	P62244	RS15A_HUMAN	RPS15A	130	Homo sapiens	1:Experimental evidence at protein level	40S ribosomal protein S15a	1	0.999	12	169		13	23	16	14	37	66	59949.1	122183	36227.3	50628	461641	1.35606e+06	21714.2	33993.7	14132.5	15329.2	105012	252849	1	1	1	1	1	1
sp|P62249|RS16_HUMAN	RPS16	P62249	RS16_HUMAN	RPS16	146	Homo sapiens	1:Experimental evidence at protein level	40S ribosomal protein S16	1	0.999	22	321		13	50	13	11	119	115	57263.6	465640	36511.9	58287.2	3.23623e+06	4.43491e+06	28171.2	146005	13873.1	30224.3	926017	1.23635e+06	1	1	1	1	1	1
sp|P62258|1433E_HUMAN	YWHAE	P62258	1433E_HUMAN	YWHAE	255	Homo sapiens	1:Experimental evidence at protein level	14-3-3 protein epsilon	1	0.999	23	257		4	2	4	14	88	145	10428.4	13703.6	4714.51	50935.8	1.08353e+06	2.9347e+06	7567.21	15138.9	5534.21	12382.1	131957	311777	1	1	1	1	1	1
sp|P62263|RS14_HUMAN	RPS14	P62263	RS14_HUMAN	RPS14	151	Homo sapiens	1:Experimental evidence at protein level	40S ribosomal protein S14	1	0.999	20	835		88	94	43	47	259	304	360699	1.25835e+06	245127	207640	10360462	15835038	63290.9	215682	51019	40725.8	1577887	2.08987e+06	1	1	1	1	1	1
sp|P62266|RS23_HUMAN	RPS23	P62266	RS23_HUMAN	RPS23	143	Homo sapiens	1:Experimental evidence at protein level	40S ribosomal protein S23	1	0.999	10	161		7	50	5	12	37	50	15980.3	232815	11794.7	38047.1	443127	853433	9665.2	56340.7	7489.06	13655	120654	189785	1	1	1	1	1	1
sp|P62269|RS18_HUMAN	RPS18	P62269	RS18_HUMAN	RPS18	152	Homo sapiens	1:Experimental evidence at protein level	40S ribosomal protein S18	1	0.999	36	517		45	140	31	30	139	132	256119	1.61034e+06	142993	210444	2.79146e+06	5750880	50070.5	290897	28986.9	46870	436860	748831	1	1	1	1	1	1
sp|P62273|RS29_HUMAN	RPS29	P62273	RS29_HUMAN	RPS29	56	Homo sapiens	1:Experimental evidence at protein level	40S ribosomal protein S29	1	0.999	15	1066		124	178	81	38	286	359	862822	3.98207e+06	635498	419616	5.59784e+06	9941621	260030	938689	191023	121131	1.69885e+06	2.98915e+06	1	1	1	1	1	1
sp|P62277|RS13_HUMAN	RPS13	P62277	RS13_HUMAN	RPS13	151	Homo sapiens	1:Experimental evidence at protein level	40S ribosomal protein S13	1	0.999	14	183		10	51	5	9	45	63	36511.9	385299	21623.2	39629.3	367512	918905	11323.8	65631.6	11109.2	13987	64893.2	199325	1	1	1	1	1	1
sp|P62280|RS11_HUMAN	RPS11	P62280	RS11_HUMAN	RPS11	158	Homo sapiens	1:Experimental evidence at protein level	40S ribosomal protein S11	1	0.999	23	362		27	58	32	29	109	107	83117.8	602970	51989.9	70648.9	2.02253e+06	3.45666e+06	17366.8	85777.5	12514.8	16985.5	276646	472329	1	1	1	1	1	1
sp|P62304|RUXE_HUMAN	SNRPE	P62304	RUXE_HUMAN	SNRPE	92	Homo sapiens	1:Experimental evidence at protein level	Small nuclear ribonucleoprotein E	1	0.999	4	63		10	4	11	8	16	14	61069.6	47830.9	42637.8	38083.6	190403	364303	21624.2	77529.6	30973.9	24593.6	92421.3	93490.8	1	1	1	1	1	1
sp|P62306|RUXF_HUMAN	SNRPF	P62306	RUXF_HUMAN	SNRPF	86	Homo sapiens	1:Experimental evidence at protein level	Small nuclear ribonucleoprotein F	1	0.999	4	73		4	3	0	5	31	30	24443.2	12636		34901	296043	610008	17490.6	12636		25168.9	97941.6	217511	1	1	0	1	1	1		BKI4				BKI8				M7	Q2	Q6
sp|P62308|RUXG_HUMAN	SNRPG	P62308	RUXG_HUMAN	SNRPG	76	Homo sapiens	1:Experimental evidence at protein level	Small nuclear ribonucleoprotein G	1	0.999	6	47		15	4	0	4	13	11	27299.9	16694.3		21703.2	77142.6	154574	14186.2	17129		14069.3	26085.4	46434.6	1	1	0	1	1	1		BKI4				BKI8				M7	Q2	Q6
sp|P62310|LSM3_HUMAN	LSM3	P62310	LSM3_HUMAN	LSM3	102	Homo sapiens	1:Experimental evidence at protein level	U6 snRNA-associated Sm-like protein LSm3	1	0.999	6	49		0	1	0	0	24	24		4941.93			266960	586848		6573.22			65669.4	145819	0	1	0	0	1	1	BKI8			Q2	Q6	BKI8	BKI8				Q2	Q6
sp|P62312|LSM6_HUMAN	LSM6	P62312	LSM6_HUMAN	LSM6	80	Homo sapiens	1:Experimental evidence at protein level	U6 snRNA-associated Sm-like protein LSm6	1	0.999	9	48		0	0	0	0	21	27					157854	377795					58061.5	117426	0	0	0	0	1	1				Q2	Q6			Q2	Q6		Q2	Q6
sp|P62314|SMD1_HUMAN	SNRPD1	P62314	SMD1_HUMAN	SNRPD1	119	Homo sapiens	1:Experimental evidence at protein level	Small nuclear ribonucleoprotein Sm D1	1	0.999	4	97		9	5	0	9	29	45	33357.1	21134.5		24625.1	274523	974273	16225	14006.6		10622.5	73803.9	220886	1	1	0	1	1	1		BKI4				BKI8				M7	Q2	Q6
sp|P62316|SMD2_HUMAN	SNRPD2	P62316	SMD2_HUMAN	SNRPD2	118	Homo sapiens	1:Experimental evidence at protein level	Small nuclear ribonucleoprotein Sm D2	1	0.999	14	233		47	14	23	12	61	76	168782	93682.9	117301	68692.8	791414	1.44609e+06	37584.7	29094.1	34957.7	27914.5	175608	247755	1	1	1	1	1	1
sp|P62318-2|SMD3_HUMAN	SNRPD3	P62318-2	SMD3_HUMAN	SNRPD3	120	Homo sapiens		Isoform 2 of Small nuclear ribonucleoprotein Sm D3	1	0.999	7	264	sp|P62318|SMD3_HUMAN	52	35	14	18	63	82	140553	154847	39752.7	65935.8	559878	1389370	32490.9	37129.5	15347.5	19693.9	125271	187087	1	1	1	1	1	1
sp|P62328|TYB4_HUMAN	TMSB4X	P62328	TYB4_HUMAN	TMSB4X	44	Homo sapiens	1:Experimental evidence at protein level	Thymosin beta-4	1	0.999	3	50		0	14	19	5	0	12		86343.3	68148.1	27290.5		173992		59660.7	25156.8	10134.9		125039	0	1	1	1	0	1	BKI8	M1	M7		Q6			BKI8			M1
sp|P62333|PRS10_HUMAN	PSMC6	P62333	PRS10_HUMAN	PSMC6	389	Homo sapiens	1:Experimental evidence at protein level	26S proteasome regulatory subunit 10B	1	0.999	4	9		0	0	0	0	1	8					490.296	44028.6							0	0	0	0	1	1				Q2	Q6			Q2	Q6		Q2	Q6
sp|P62424|RL7A_HUMAN	RPL7A	P62424	RL7A_HUMAN	RPL7A	266	Homo sapiens	1:Experimental evidence at protein level	60S ribosomal protein L7a	1	0.999	16	108		0	22	0	0	45	41		106944			431582	555078		48779.7			105833	115561	0	1	0	0	1	1	BKI8			Q2	Q6	BKI8	BKI8				Q2	Q6
sp|P62487|RPB7_HUMAN	POLR2G	P62487	RPB7_HUMAN	POLR2G	172	Homo sapiens	1:Experimental evidence at protein level	DNA-directed RNA polymerase II subunit RPB7	1	0.999	10	43		0	0	0	0	10	33					78275.1	361954					22656.3	61370.1	0	0	0	0	1	1				Q2	Q6			Q2	Q6		Q2	Q6
sp|P62491|RB11A_HUMAN	RAB11A	P62491	RB11A_HUMAN	RAB11A	216	Homo sapiens	1:Experimental evidence at protein level	Ras-related protein Rab-11A	1	0.999	9	5		0	0	0	0	0	5						10947.3							0	0	0	0	0	1					Q6				Q6			Q6
sp|P62633-2|CNBP_HUMAN	CNBP	P62633-2	CNBP_HUMAN	CNBP	170	Homo sapiens		Isoform 2 of CCHC-type zinc finger nucleic acid binding protein	0.9998	0.999	6	72	sp|P62633|CNBP_HUMAN	0	3	6	0	30	33		11107.1	11797.9		175220	388502		11107.1	6370.65		42563	88133.7	0	1	1	0	1	1	BKI8	M1		Q2	Q6		BKI8			M1
sp|P62633-4|CNBP_HUMAN	CNBP	P62633-4	CNBP_HUMAN	CNBP	178	Homo sapiens		Isoform 4 of CCHC-type zinc finger nucleic acid binding protein	0.9998	0.999	6	15	sp|P62633-8|CNBP_HUMAN	0	0	0	0	8	7					14765.6	27130.3					14765.6	27130.3	0	0	0	0	1	1				Q2	Q6			Q2	Q6		Q2	Q6
sp|P62699|YPEL5_HUMAN	YPEL5	P62699	YPEL5_HUMAN	YPEL5	121	Homo sapiens	1:Experimental evidence at protein level	Protein yippee-like 5	1	0.999	2	3		0	0	0	0	1	2					5996.48	24064.1					7099.25	11862.7	0	0	0	0	1	1				Q2	Q6			Q2	Q6		Q2	Q6
sp|P62701|RS4X_HUMAN	RPS4X	P62701	RS4X_HUMAN	RPS4X	263	Homo sapiens	1:Experimental evidence at protein level	40S ribosomal protein S4, X isoform	1	0.999	26	360		29	96	2	4	102	127	66852.6	756065	8658.09	7559.44	797121	1.98572e+06	13206.2	87376.2	9353.75	4523.42	97418.4	217986	1	1	1	1	1	1
sp|P62714|PP2AB_HUMAN	PPP2CB	P62714	PP2AB_HUMAN	PPP2CB	309	Homo sapiens	1:Experimental evidence at protein level	Serine/threonine-protein phosphatase 2A catalytic subunit beta isoform	1	0.999	31	695		15	4	0	13	286	377	84373.9	34311.2		58831.3	6690097	16965332	20332.7	23255.2		26411.7	1.06529e+06	2.24605e+06	1	1	0	1	1	1		BKI4				BKI8				M7	Q2	Q6
sp|P62745|RHOB_HUMAN	RHOB	P62745	RHOB_HUMAN	RHOB	196	Homo sapiens	1:Experimental evidence at protein level	Rho-related GTP-binding protein RhoB	0.996	0.999	3	2		0	0	0	0	0	2						6432.72							0	0	0	0	0	1					Q6				Q6			Q6
sp|P62750|RL23A_HUMAN	RPL23A	P62750	RL23A_HUMAN	RPL23A	156	Homo sapiens	1:Experimental evidence at protein level	60S ribosomal protein L23a	1	0.999	19	274		44	62	41	21	48	58	250921	826396	158061	175311	667757	1.52156e+06	92331.4	241394	73458.5	58157	269806	621415	1	1	1	1	1	1
sp|P62753|RS6_HUMAN	RPS6	P62753	RS6_HUMAN	RPS6	249	Homo sapiens	1:Experimental evidence at protein level	40S ribosomal protein S6	1	0.999	14	99		12	7	1	2	34	43	21867.8	54044	1643.83	4326.53	326546	546491	4102.95	40935	3929.53	10342.5	36135.7	78438	1	1	1	1	1	1
sp|P62760|VISL1_HUMAN	VSNL1	P62760	VISL1_HUMAN	VSNL1	191	Homo sapiens	1:Experimental evidence at protein level	Visinin-like protein 1	1	0.999	4	11		0	0	0	0	5	6					39233.5	76362.1					17081.1	37357.7	0	0	0	0	1	1				Q2	Q6			Q2	Q6		Q2	Q6
sp|P62805|H4_HUMAN	H4C1	P62805	H4_HUMAN	H4C1	103	Homo sapiens	1:Experimental evidence at protein level	Histone H4	1	0.999	13	212		25	30	36	22	48	51	45651.7	202330	73822.9	64371.2	516416	785702	14439.6	47930.8	16811.1	22506.2	87208	122325	1	1	1	1	1	1
sp|P62820|RAB1A_HUMAN	RAB1A	P62820	RAB1A_HUMAN	RAB1A	205	Homo sapiens	1:Experimental evidence at protein level	Ras-related protein Rab-1A	1	0.999	13	27		0	1	0	1	10	15		11111.5		5013.75	67761.7	224086		11111.5		5013.75	34482.7	98524.5	0	1	0	1	1	1	BKI8		M7	Q2	Q6	BKI8				M7	Q2	Q6
sp|P62826|RAN_HUMAN	RAN	P62826	RAN_HUMAN	RAN	216	Homo sapiens	1:Experimental evidence at protein level	GTP-binding nuclear protein Ran	1	0.999	15	224		22	17	11	4	56	114	68735.2	108032	18397.8	25872.7	938822	2.04715e+06	16377.5	30163.9	8339.37	12208.7	181393	308744	1	1	1	1	1	1
sp|P62829|RL23_HUMAN	RPL23	P62829	RL23_HUMAN	RPL23	140	Homo sapiens	1:Experimental evidence at protein level	60S ribosomal protein L23	1	0.999	18	491		30	76	25	19	201	140	133591	755242	95906.4	116811	3.26727e+06	3.26805e+06	35048.1	125473	38883.5	36083	573834	472560	1	1	1	1	1	1
sp|P62834|RAP1A_HUMAN	RAP1A	P62834	RAP1A_HUMAN	RAP1A	184	Homo sapiens	1:Experimental evidence at protein level	Ras-related protein Rap-1A	1	0.999	8	3		0	0	0	0	0	3						31464.4							0	0	0	0	0	1					Q6				Q6			Q6
sp|P62841|RS15_HUMAN	RPS15	P62841	RS15_HUMAN	RPS15	145	Homo sapiens	1:Experimental evidence at protein level	40S ribosomal protein S15	1	0.999	7	247		10	49	9	6	64	109	25300.8	389530	14199.4	28559.7	475575	1.66684e+06	12790.9	77181.7	9015.74	13182.1	124460	325055	1	1	1	1	1	1
sp|P62847|RS24_HUMAN	RPS24	P62847	RS24_HUMAN	RPS24	133	Homo sapiens	1:Experimental evidence at protein level	40S ribosomal protein S24	1	0.999	7	113		11	31	3	5	32	31	40620.7	254648	7254.66	34974.7	325462	724984	14948.1	82635.2	16941.1	15263.5	115705	221838	1	1	1	1	1	1
sp|P62851|RS25_HUMAN	RPS25	P62851	RS25_HUMAN	RPS25	125	Homo sapiens	1:Experimental evidence at protein level	40S ribosomal protein S25	1	0.999	18	294		23	66	21	21	76	87	186930	1.59536e+06	198793	263575	3.20174e+06	5673401	50309	591743	72144.1	107720	1.11614e+06	2.05445e+06	1	1	1	1	1	1
sp|P62854|RS26_HUMAN	RPS26	P62854	RS26_HUMAN	RPS26	115	Homo sapiens	1:Experimental evidence at protein level	40S ribosomal protein S26	1	0.999	5	48		0	3	0	0	29	16		12778.4			211818	190939		12778.4			61510.4	80380.2	0	1	0	0	1	1	BKI8			Q2	Q6	BKI8	BKI8				Q2	Q6
sp|P62857|RS28_HUMAN	RPS28	P62857	RS28_HUMAN	RPS28	69	Homo sapiens	1:Experimental evidence at protein level	40S ribosomal protein S28	1	0.999	6	106		11	8	11	3	46	27	31630.4	58554.8	36102.1	8046.44	747884	475992	15333.6	23207.4	15218	9281.63	174957	114625	1	1	1	1	1	1
sp|P62861|RS30_HUMAN	FAU	P62861	RS30_HUMAN	FAU	133	Homo sapiens	1:Experimental evidence at protein level	FAU ubiquitin-like and ribosomal protein S30	1	0.999	7	210		29	35	34	10	48	54	306877	1.35182e+06	640446	77882.4	2.23255e+06	4560463	269425	947081	338988	56133.7	1388158	3.03174e+06	1	1	1	1	1	1
sp|P62873|GBB1_HUMAN	GNB1	P62873	GBB1_HUMAN	GNB1	340	Homo sapiens	1:Experimental evidence at protein level	Guanine nucleotide-binding protein G(I)/G(S)/G(T) subunit beta-1	1	0.999	15	105		6	10	0	9	25	55	17037.6	71185.7		44640.7	297679	1.0031e+06	11211.8	34427.5		28424.1	104212	283041	1	1	0	1	1	1		BKI4				BKI8				M7	Q2	Q6
sp|P62875|RPAB5_HUMAN	POLR2L	P62875	RPAB5_HUMAN	POLR2L	67	Homo sapiens	1:Experimental evidence at protein level	DNA-directed RNA polymerases I, II, and III subunit RPABC5	1	0.999	4	30		0	0	0	0	15	15					100978	168941					38285.6	61314.6	0	0	0	0	1	1				Q2	Q6			Q2	Q6		Q2	Q6
sp|P62877|RBX1_HUMAN	RBX1	P62877	RBX1_HUMAN	RBX1	108	Homo sapiens	1:Experimental evidence at protein level	E3 ubiquitin-protein ligase RBX1	1	0.999	4	31		0	0	0	0	18	13					105085	115399					34313.4	45771	0	0	0	0	1	1				Q2	Q6			Q2	Q6		Q2	Q6
sp|P62879|GBB2_HUMAN	GNB2	P62879	GBB2_HUMAN	GNB2	340	Homo sapiens	1:Experimental evidence at protein level	Guanine nucleotide-binding protein G(I)/G(S)/G(T) subunit beta-2	1	0.999	17	181		0	21	0	15	54	91		131859		70291.2	473924	1.62945e+06		38555.6		25210.2	97896.5	292130	0	1	0	1	1	1	BKI8		M7	Q2	Q6	BKI8				M7	Q2	Q6
sp|P62888|RL30_HUMAN	RPL30	P62888	RL30_HUMAN	RPL30	115	Homo sapiens	1:Experimental evidence at protein level	60S ribosomal protein L30	1	0.999	8	71		3	3	0	1	25	39	9333.48	26843.9		8107.16	285056	1076053	9333.48	18182.4		8107.16	84809.4	315604	1	1	0	1	1	1		BKI4				BKI8				M7	Q2	Q6
sp|P62891|RL39_HUMAN	RPL39	P62891	RL39_HUMAN	RPL39	51	Homo sapiens	1:Experimental evidence at protein level	60S ribosomal protein L39	1	0.999	3	138	sp|Q59GN2|R39L5_HUMAN	5	56	12	5	24	36	38853.3	1.23334e+06	61501.4	31522.1	841298	1.72571e+06	21192.5	466200	30193	17376.1	380427	876640	1	1	1	1	1	1
sp|P62899|RL31_HUMAN	RPL31	P62899	RL31_HUMAN	RPL31	125	Homo sapiens	1:Experimental evidence at protein level	60S ribosomal protein L31	1	0.999	13	198		19	48	18	10	58	45	75270.1	527022	59882.2	111857	1.4373e+06	2217627	47115	260408	39936.9	72691.4	706200	833869	1	1	1	1	1	1
sp|P62906|RL10A_HUMAN	RPL10A	P62906	RL10A_HUMAN	RPL10A	217	Homo sapiens	1:Experimental evidence at protein level	60S ribosomal protein L10a	1	0.999	10	88		8	12	0	1	41	26	17981.6	51531.7		8124.41	395645	225080	7992.76	19244.1		8124.41	76325.4	45794.8	1	1	0	1	1	1		BKI4				BKI8				M7	Q2	Q6
sp|P62910|RL32_HUMAN	RPL32	P62910	RL32_HUMAN	RPL32	135	Homo sapiens	1:Experimental evidence at protein level	60S ribosomal protein L32	1	0.999	10	90		3	19	0	1	33	34	9796.99	133149		5346.54	222802	335498	5656.99	28910.3		5522.49	45534.5	58600.9	1	1	0	1	1	1		BKI4				BKI8				M7	Q2	Q6
sp|P62913|RL11_HUMAN	RPL11	P62913	RL11_HUMAN	RPL11	178	Homo sapiens	1:Experimental evidence at protein level	60S ribosomal protein L11	1	0.999	9	74		7	14	4	6	24	19	41824.3	136228	11220	22217	326889	348892	27982.3	70180.6	11220	14957.1	173968	181508	1	1	1	1	1	1
sp|P62917|RL8_HUMAN	RPL8	P62917	RL8_HUMAN	RPL8	257	Homo sapiens	1:Experimental evidence at protein level	60S ribosomal protein L8	1	0.999	19	136		6	8	0	1	88	33	12130.8	52825.5		3270.13	464456	241145	4534.3	10927.7		4778.38	43457	40574.8	1	1	0	1	1	1		BKI4				BKI8				M7	Q2	Q6
sp|P62937|PPIA_HUMAN	PPIA	P62937	PPIA_HUMAN	PPIA	165	Homo sapiens	1:Experimental evidence at protein level	Peptidyl-prolyl cis-trans isomerase A	1	0.999	12	223		9	39	20	26	26	103	21969.8	316935	80677.9	109619	243308	2.05875e+06	9279.54	56799.2	20721.1	24689.7	52746.8	334648	1	1	1	1	1	1
sp|P62979|RS27A_HUMAN	RPS27A	P62979	RS27A_HUMAN	RPS27A	156	Homo sapiens	1:Experimental evidence at protein level	Ubiquitin-40S ribosomal protein S27a	1	0.999	10	212		49	36	24	19	45	39	300363	369939	88194.1	250881	664998	940317	101074	154648	35273.8	98809.7	256961	419888	1	1	1	1	1	1
sp|P62987|RL40_HUMAN	UBA52	P62987	RL40_HUMAN	UBA52	128	Homo sapiens	1:Experimental evidence at protein level	Ubiquitin-60S ribosomal protein L40	1	0.999	8	64		7	12	9	2	17	17	13975.5	69156.2	8408.26	1731.11	169594	152811	6089.27	18198.6	3717.39	1765.58	63186.3	60260.2	1	1	1	1	1	1
sp|P62993|GRB2_HUMAN	GRB2	P62993	GRB2_HUMAN	GRB2	217	Homo sapiens	1:Experimental evidence at protein level	Growth factor receptor-bound protein 2	1	0.999	16	104		0	0	0	0	47	57					396514	862259					45035	92536.4	0	0	0	0	1	1				Q2	Q6			Q2	Q6		Q2	Q6
sp|P62995-3|TRA2B_HUMAN	TRA2B	P62995-3	TRA2B_HUMAN	TRA2B	188	Homo sapiens		Isoform 3 of Transformer-2 protein homolog beta	1	0.999	4	16	sp|P62995|TRA2B_HUMAN	0	0	0	0	0	16						98325.7							0	0	0	0	0	1					Q6				Q6			Q6
sp|P63000-2|RAC1_HUMAN	RAC1	P63000-2	RAC1_HUMAN	RAC1	211	Homo sapiens		Isoform B of Ras-related C3 botulinum toxin substrate 1	1	0.999	8	55	sp|P63000|RAC1_HUMAN	7	5	0	8	19	16	26408.8	19657.6		27076.3	203328	267243	7863.38	13346		8402.27	35242.7	51498.1	1	1	0	1	1	1		BKI4				BKI8				M7	Q2	Q6
sp|P63104|1433Z_HUMAN	YWHAZ	P63104	1433Z_HUMAN	YWHAZ	245	Homo sapiens	1:Experimental evidence at protein level	14-3-3 protein zeta/delta	1	0.999	24	210		0	2	0	7	81	120		3433.24		17085.7	650888	2.04554e+06		6484.47		10827.1	74734	179970	0	1	0	1	1	1	BKI8		M7	Q2	Q6	BKI8				M7	Q2	Q6
sp|P63151|2ABA_HUMAN	PPP2R2A	P63151	2ABA_HUMAN	PPP2R2A	447	Homo sapiens	1:Experimental evidence at protein level	Serine/threonine-protein phosphatase 2A 55 kDa regulatory subunit B alpha isoform	1	0.999	48	590		2	0	0	14	186	388	3919.36			44967.9	3.32385e+06	12129584	5447.68			17876.7	322896	1014421	1	0	0	1	1	1	BKI4	BKI4					M7	Q2	Q6	M7	Q2	Q6
sp|P63167|DYL1_HUMAN	DYNLL1	P63167	DYL1_HUMAN	DYNLL1	89	Homo sapiens	1:Experimental evidence at protein level	Dynein light chain 1, cytoplasmic	1	0.999	6	147		4	15	0	10	63	55	3533.2	92974.9		69621	731677	726286	8337.51	29488.4		26146.5	99318.4	121948	1	1	0	1	1	1		BKI4				BKI8				M7	Q2	Q6
sp|P63172|DYLT1_HUMAN	DYNLT1	P63172	DYLT1_HUMAN	DYNLT1	113	Homo sapiens	1:Experimental evidence at protein level	Dynein light chain Tctex-type 1	1	0.999	3	9		0	0	0	0	0	9						39871.3							0	0	0	0	0	1					Q6				Q6			Q6
sp|P63173|RL38_HUMAN	RPL38	P63173	RL38_HUMAN	RPL38	70	Homo sapiens	1:Experimental evidence at protein level	60S ribosomal protein L38	1	0.999	12	850		75	283	161	80	154	97	997460	6625398	1.87983e+06	1.04847e+06	4834650	4509257	322674	3.69782e+06	614859	295954	1.49455e+06	1.49463e+06	1	1	1	1	1	1
sp|P63208|SKP1_HUMAN	SKP1	P63208	SKP1_HUMAN	SKP1	163	Homo sapiens	1:Experimental evidence at protein level	S-phase kinase-associated protein 1	1	0.999	25	564		5	0	0	3	195	361	11091.9			5361.14	2.1286e+06	4340216	6431.66			5778.71	186538	315111	1	0	0	1	1	1	BKI4	BKI4					M7	Q2	Q6	M7	Q2	Q6
sp|P63218|GBG5_HUMAN	GNG5	P63218	GBG5_HUMAN	GNG5	68	Homo sapiens	1:Experimental evidence at protein level	Guanine nucleotide-binding protein G(I)/G(S)/G(O) subunit gamma-5	1	0.999	6	56		0	2	0	15	16	23		11357.9		47363.9	144286	400505		16044.3		18965.5	33217	94489.7	0	1	0	1	1	1	BKI8		M7	Q2	Q6	BKI8				M7	Q2	Q6
sp|P63220|RS21_HUMAN	RPS21	P63220	RS21_HUMAN	RPS21	83	Homo sapiens	1:Experimental evidence at protein level	40S ribosomal protein S21	1	0.999	10	283		22	19	5	4	130	103	79444.1	101005	11634.9	28431.9	3.26189e+06	3.63607e+06	21067.4	35791.4	6169.2	13712.8	625718	712056	1	1	1	1	1	1
sp|P63241|IF5A1_HUMAN	EIF5A	P63241	IF5A1_HUMAN	EIF5A	154	Homo sapiens	1:Experimental evidence at protein level	Eukaryotic translation initiation factor 5A-1	1	0.999	14	140		0	3	1	0	50	86		10957.3	4412.8		384166	1.11527e+06		5762.72	23452.3		63778.1	143118	0	1	1	0	1	1	BKI8	M1		Q2	Q6		BKI8			M1
sp|P63244|RACK1_HUMAN	RACK1	P63244	RACK1_HUMAN	RACK1	317	Homo sapiens	1:Experimental evidence at protein level	Receptor of activated protein C kinase 1	1	0.999	20	132		0	12	0	11	28	81		49651.5		43214.8	173098	984672		20901.2		21727.2	24966.7	102691	0	1	0	1	1	1	BKI8		M7	Q2	Q6	BKI8				M7	Q2	Q6
sp|P63261|ACTG_HUMAN	ACTG1	P63261	ACTG_HUMAN	ACTG1	375	Homo sapiens	1:Experimental evidence at protein level	Actin, cytoplasmic 2	1	0.999	64	6903		249	350	138	288	2370	3508	2.0415e+06	6.2216e+06	538213	3.26218e+06	80749680	111457856	266833	652772	88691	395470	8434653	11832296	1	1	1	1	1	1
sp|P63272|SPT4H_HUMAN	SUPT4H1	P63272	SPT4H_HUMAN	SUPT4H1	117	Homo sapiens	1:Experimental evidence at protein level	Transcription elongation factor SPT4	1	0.999	6	36		0	0	0	0	16	20					87689	104661					18574	28094.5	0	0	0	0	1	1				Q2	Q6			Q2	Q6		Q2	Q6
sp|P63279|UBC9_HUMAN	UBE2I	P63279	UBC9_HUMAN	UBE2I	158	Homo sapiens	1:Experimental evidence at protein level	SUMO-conjugating enzyme UBC9	1	0.999	10	44		0	0	1	0	12	31			3353.14		83762.7	228502			3353.14		22123.7	45768.7	0	0	1	0	1	1		M1		Q2	Q6	M1		Q2	Q6	M1
sp|P63313|TYB10_HUMAN	TMSB10	P63313	TYB10_HUMAN	TMSB10	44	Homo sapiens	1:Experimental evidence at protein level	Thymosin beta-10	1	0.999	2	37		10	9	6	6	0	6	31151.2	96311.2	74571.5	71848.2		203089	22404.6	58331.7	52358.3	45379.1		120812	1	1	1	1	0	1				BKI4				BKI8			M1
sp|P67775|PP2AA_HUMAN	PPP2CA	P67775	PP2AA_HUMAN	PPP2CA	309	Homo sapiens	1:Experimental evidence at protein level	Serine/threonine-protein phosphatase 2A catalytic subunit alpha isoform	1	0.999	30	23		1	0	0	0	14	8	185921				1.86154e+06	4669541	185921				1.71378e+06	4405641	1	0	0	0	1	1	BKI4	BKI4	BKI4					Q2	Q6		Q2	Q6
sp|P67809|YBOX1_HUMAN	YBX1	P67809	YBOX1_HUMAN	YBX1	324	Homo sapiens	1:Experimental evidence at protein level	Y-box-binding protein 1	1	0.999	43	1535		86	99	20	63	468	799	371811	781756	50692	361140	8473977	21600956	100342	195200	23155.6	96259.5	1627792	3.894e+06	1	1	1	1	1	1
sp|P67870|CSK2B_HUMAN	CSNK2B	P67870	CSK2B_HUMAN	CSNK2B	215	Homo sapiens	1:Experimental evidence at protein level	Casein kinase II subunit beta	1	0.999	10	108		0	0	0	0	43	65					465443	911794					82161.2	154387	0	0	0	0	1	1				Q2	Q6			Q2	Q6		Q2	Q6
sp|P67936-2|TPM4_HUMAN	TPM4	P67936-2	TPM4_HUMAN	TPM4	284	Homo sapiens		Isoform 2 of Tropomyosin alpha-4 chain	1	0.999	26	10		0	4	0	0	0	6		26015.5				31851.5		12661.4				13892.1	0	1	0	0	0	1	BKI8				Q6	BKI8	BKI8	BKI8				Q6
sp|P67936|TPM4_HUMAN	TPM4	P67936	TPM4_HUMAN	TPM4	248	Homo sapiens	1:Experimental evidence at protein level	Tropomyosin alpha-4 chain	1	0.999	28	54		0	20	0	3	3	28		181406		10009.8	12855.4	265028		26370.2		10248.2	6098.14	36754.6	0	1	0	1	1	1	BKI8		M7	Q2	Q6	BKI8				M7	Q2	Q6
sp|P68032|ACTC_HUMAN	ACTC1	P68032	ACTC_HUMAN	ACTC1	377	Homo sapiens	1:Experimental evidence at protein level	Actin, alpha cardiac muscle 1	1	0.999	43	621		25	53	11	19	262	251	210047	808887	28200	300507	11384180	16386531	84049.7	318946	27042	134673	3.46809e+06	3.3734e+06	1	1	1	1	1	1
sp|P68036|UB2L3_HUMAN	UBE2L3	P68036	UB2L3_HUMAN	UBE2L3	154	Homo sapiens	1:Experimental evidence at protein level	Ubiquitin-conjugating enzyme E2 L3	1	0.999	5	30		0	0	0	0	6	24					52706.2	170478					24734.2	46832.3	0	0	0	0	1	1				Q2	Q6			Q2	Q6		Q2	Q6
sp|P68104|EF1A1_HUMAN	EEF1A1	P68104	EF1A1_HUMAN	EEF1A1	462	Homo sapiens	1:Experimental evidence at protein level	Elongation factor 1-alpha 1	1	0.999	24	498		73	84	40	52	100	149	298450	887303	159254	339451	1.03e+06	3.11439e+06	63291.1	147303	45654.2	75725.6	161761	370906	1	1	1	1	1	1
[truncated: 1,513 more rows]
[truncated: 21 more columns]
