# Supplementary material for: Molecular Targets of the 5-Amido-Carboxamide Bumped Kinase Inhibitor BKI-1748 in Cryptosporidium parvum and HCT-8 Host Cells
Source: Int J Mol Sci. 2024 Feb 26;25(5):2707. doi: 10.3390/ijms25052707 (PMC10931551; doi:10.3390/ijms25052707)
Supplement: Supplementary file 1 [file ijms-25-02707-s001.zip › Table S2.xlsx]

## Sheet: total
Protein ID	Description	rAbu BKI1748	rAbu Mock	rAbu Quinine
AOA32955.1	60 kDa glycoprotein, partial	113.694	80.8139	23.1847
P26183.1	Actin	15.3326	0	180.002
ABJ09792.1	heat shock protein 70, partial	21.5602	0	19.7379
2NPM	A Chain A, 14-3-3 domain containing protein	0	0	2.95554
ASH97463.1	60 kDa glycoprotein, partial	61.0996	294.033	118.705
2FN7	A Chain A, Lactate Dehydrogenase	0	0	100.787
EAZ51211.1	ribosomal protein L29	120.911	0	322.366
EAZ51242.1	thioredoxin peroxidase-like protein	0	141.479	20066
EAZ51262.1	putative DNA-directed RNA polymerases I, II, and III 8.3 kda polypeptide, partial	0	0	40.5666
EAZ51316.1	hypothetical protein cgd1_530, partial	63.0986	38.8274	115.87
EAZ51373.1	ATP synthase beta chain, mitochondrial precursor, putative	0	14.7895	0
EAZ51383.1	guanine nucleotide-binding protein, putative	0	0	403.726
EAZ51402.1	60S ribosomal protein L13, putative	0	0	287.515
EAZ51414.1	deoxyhypusine synthase	0	0	132.335
EAZ51480.1	hypothetical protein cgd8_4110, partial	0	0	16.4854
EAZ51482.1	hypothetical protein cgd8_4310	0	0	205.88
EAZ51484.1	hypothetical protein cgd8_4470	0	0	80.344
EAZ51504.1	ribosomal protein S23, partial	50.6021	0	43.1648
EAZ51528.1	poly(a)-binding protein fabm, putative	0	0	216.417
EAZ51529.1	60S ribosomal protein-like, putative	0	0	34.8536
EAZ51538.1	elongation factor 1 alpha	0	0	6.01968
EAZ51557.1	GTP-binding nuclear protein ran/tc4	0	0	120.196
EAZ51581.1	serine/threonine protein phosphatase, putative	0	0	21.9028
ABO61336.1	15 kDa sporozoite surface antigen, partial	0	0	45.1526
3CPS	A Chain A, Glyceraldehyde 3-phosphate dehydrogenase	0	0	14.9166
QOY39791.1	60S ribosomal protein L7A	0	0	9.07839
QOY39792.1	60S ribosomal protein L5	0	0	12.2202
QOY39796.1	Histone deacetylase	0	0	2.19713
QOY39815.1	60S ribosomal protein L23A	44.4471	0	199.846
QOY39823.1	Modulator of levamisole receptor-1	0	0	6.96101
QOY39876.1	Sec23/Sec24	0	0	4.25346
QOY39921.1	Vacuolar ATP synthase subunit B	0	9.96365	190.726
QOY39974.1	Histone H2A	12.6509	0	12.6358
QOY39990.1	Cold-shock DNA-binding domain-containing protein	0	0	2631.34
QOY40046.1	60S ribosomal protein L10A	0	0	185.589
QOY40069.1	Proteasome activator p28/ Ki autoantigen	0	0	47.3002
QOY40088.1	Importin	0	0	14.8635
QOY40113.1	60S ribosomal protein L34	23.4001	0	403.715
QOY40170.1	Ribosomal protein S29	205.418	35.2304	134.899
QOY40194.1	PH domain-like protein	0	0	172.151
QOY40195.1	Uncharacterized protein CPATCC_0004510	0	0	235.818
QOY40199.1	60S ribosomal protein L7/L30	0	0	6.61015
QOY40200.1	Ribosomal protein S8	0	0	84.9784
QOY40203.1	Uncharacterized protein CPATCC_0004590	0	0	44.7954
QOY40324.1	Ribosomal protein S11	50.7558	0	111.8
QOY40342.1	CpCCP2 extracellular protein with a signal peptide	0	0	59.037
QOY40344.1	50S-L18Ae/60S-L20/60S-L18A ribosomal protein	0	0	286.439
QOY40349.1	Heat shock protein 70	27.6601	31.9722	21.0918
QOY40459.1	40S ribosomal protein S27	0	0	72.7043
QOY40490.1	CpCCp1/Cpa135	0	0	26.3071
QOY40528.1	60S ribosomal protein L8/L2	0	0	141.773
QOY40560.1	60S ribosomal protein L22	128.434	0	252.449
QOY40573.1	60S ribosomal protein L35A	0	0	463.374
QOY40642.1	RNA polymerase archaeal subunit P/eukaryotic subunit RPABC4	0	0	155.366
QOY40723.1	Cryptopsoridial mucin	2.41014	0	20.6118
QOY40726.1	Ribosomal protein L38	444.114	32.1084	345.929
QOY40743.1	RNA polymerase Rpb4	0	0	16.5822
QOY40752.1	Uncharacterized Protein CPATCC_0010160	27.51	0	10.1702
QOY40761.1	Thioredoxin-like protein	0	0	177.136
QOY40762.1	RNA polymerase II Rpb3/Rpb11	0	0	85.6216
QOY40770.1	60S ribosomal protein L6	0	0	1172.71
QOY40792.1	Uncharacterized protein CPATCC_0010560	0	0	51.2416
QOY40793.1	Uncharacterized protein CPATCC_0010570	47.4891	0	2.60737
QOY40803.1	DNA-directed RNA polymerase,subunit RPB6	0	0	37.3712
QOY40807.1	Fibronectin II collagen-binding/PA14 domain containing protein	0	0	59.3899
QOY40832.1	Ribosomal protein S20	0	0	13.4828
QOY40836.1	Thioredoxin	0	0	1687.23
QOY40841.1	Uncharacterized Protein CPATCC_0011090	0	0	145.099
QOY40881.1	Uncharacterized protein CPATCC_0011490	21.1275	0	13.2721
QOY40892.1	Disulfide-isomerase,signal peptide plus ER retention motif	0	0	376.554
QOY40914.1	Uncharacterized protein CPATCC_0011820	0	0	91.5749
QOY40954.1	Anaphase-promoting complex APC subunit CDC26	0	0	22.097
QOY40959.1	putative Secreted Protein	0	0	22.3099
QOY41114.1	Uncharacterized protein CPATCC_0013850	0	0	19.1836
QOY41122.1	Divalent ion tolerance protein,CutA/Nitrogen regulatory protein PII/ATP phosphoribosyltransferase	0	0	336.997
QOY41128.1	60s ribosomal protein L21	0	0	48.3627
QOY41189.1	Uncharacterized protein CPATCC_0014610	2.11506	0	169.642
QOY41257.1	40S ribosomal protein S30	40.1219	0	195.017
QOY41279.1	Uncharacterized protein with Tetratricopeptide-like helical	8.80989	0	1.0296
QOY41320.1	40S ribosomal protein S5	0	0	26.7676
QOY41334.1	Uncharacterized protein with Armadillo-like helical	0	0	295.607
QOY41350.1	60S ribosomal protein L26	60.5874	0	178.578
QOY41351.1	40S ribosomal protein S8	0	0	43.1281
QOY41364.1	Tubulin beta chain	0	0	562.286
QOY41429.1	Uncharacterized protein CPATCC_0017050	0	0	0.826603
QOY41477.1	Adenylate cyclase-associated CAP	0	0	104.021
QOY41533.1	60S ribosomal protein L13A	0	0	48.7625
QOY41580.1	Nucleoside diphosphate kinase	0	0	437.825
QOY41591.1	Ribosomal protein L3	0	0	4.89121
QOY41608.1	H/ACA ribonucleoprotein complex subunit	0	0	66.7751
QOY41638.1	Uncharacterized protein CPATCC_0023840	0	0	48.4786
QOY41654.1	40S ribosomal protein S13	0	0	18.1285
QOY41670.1	60S acidic ribosomal protein L12/LP1-like protein	0	0	180.927
QOY41736.1	40S ribosomal protein S7	0	0	69.2918
QOY41755.1	Peptidase S9 prolyl oligopeptidase	0	0	3.36057
QOY41801.1	Calmodulin-like protein	0	0	9.00494
QOY41811.1	Chromatin target of PRMT1 protein-like protein	0	0	10.9817
QOY41820.1	50S ribosomal protein L7e/L30e/S12e/Gadd45	8.41195	33.3072	1981.11
QOY41822.1	30S ribosomal protein S17e	50.355	12.996	203.255
QOY41835.1	hypothetical protein CPATCC_0025850	0	0	46.9947
QOY41842.1	Histone H2B	7.28018	0	52.8345
QOY41888.1	hypothetical protein CPATCC_0017110	22.3803	0	15.6986
QOY41936.1	60S ribosomal protein L18	0	0	33.5503
QOY42003.1	Uncharacterized protein CPATCC_0018260	0	0	70.8304
QOY42013.1	60S ribosomal protein L28	0	0	99.9551
QOY42068.1	Uncharacterized protein CPATCC_0018910	0	0	35.9116
QOY42083.1	Uncharacterized protein CPATCC_0019060	1.51912	0	17.8081
QOY42123.1	40S ribosomal protein S3a	0	0	6.30178
QOY42131.1	Ribosomal protein S27a with Zinc-binding domain/ubiquitin/Zinc-binding domain	66.6509	0	741.964
QOY42153.1	Tubulin alpha chain	48.927	43.8313	979.363
QOY42201.1	60S ribosomal protein L31	0	0	207.674
QOY42215.1	60S acidic ribosomal protein P0	0	0	42.7729
QOY42229.1	PX domain containing protein	0	0	66.6886
QOY42278.1	Thioredoxin	0	0	159.748
QOY42291.1	hypothetical protein CPATCC_0021220	0	0	37.2964
QOY42302.1	Ribosomal protein S5	0	0	16.4258
QOY42432.1	60S ribosomal protein L35	62.1996	0	221.624
QOY42473.1	Ribosomal protein L14	0	0	527.014
QOY42478.1	60S ribosomal protein L12	62.8653	0	199.976
QOY42506.1	Profilin	0	0	982.759
QOY42518.1	Uncharacterized protein CPATCC_0032650	0	0	18.871
QOY42520.1	Uncharacterized protein CPATCC_0032670	8.97108	0	40.8808
QOY42522.1	Uncharacterized protein CPATCC_0032690	40.5992	8.44886	48.2143
QOY42525.1	Uncharacterized protein CPATCC_0032720	135.317	37.8701	84.0358
QOY42531.1	Sec23	0	0	80.085
QOY42543.1	Translationally controlled tumor protein associated protein	0	0	15.1093
QOY42559.1	40S ribosomal protein Sae	0	0	161.702
QOY42575.1	60S ribosomal protein L37A	0	0	102.647
QOY42595.1	Ribosomal protein S18A	47.0696	0	60.5336
QOY42690.1	Uncharacterized protein CPATCC_0034390	0	0	13.9789
QOY42716.1	Protein kinase-like domain containing protein	0	0	15.0321
QOY42731.1	60S ribosomal protein L19	0	0	16.7535
QOY42741.1	60S ribosomal protein L30	0	0	564.683
QOY42801.1	40S ribosomal protein S6	0	0	8.58787
QOY42837.1	Uncharacterized protein CPATCC_0026880	0	0	87.2886
QOY42855.1	Glutathione S-transferase C-terminal domain containing protein	0	0	24.2835
QOY42930.1	40S ribosomal protein S16	0	0	34.7795
QOY42943.1	Ribosomal protein S28e	0	45.6672	4.19162
QOY42979.1	Uncharacterized protein CPATCC_0028270	176.351	48.1247	334.843
QOY43013.1	Ribosomal protein L37	0	0	22.0395
QOY43021.1	High mobility group box domain containing protein	0	0	13.2367
QOY43022.1	Uncharacterized protein CPATCC_0028700	0	0	44.4997
QOY43023.1	Uncharacterized protein CPATCC_0028710	0	0	28.6929
QOY43126.1	40S ribosomal protein S25	76.7203	0	330.006
QOY43135.1	RNA polymerase Rpb5	0	0	15.223
QOY43155.1	LH2/LCCL/SRCR domain containing protein	0	0	49.2224
QOY43201.1	60S acidic ribosomal protein LP2	0	0	354.492
QOY43205.1	40s ribosomal protein s24	0	0	77.9319
QOY43209.1	Glycerol-3-phosphate dehydrogenase	0	0	89.6733
QOY43223.1	60S ribosomal protein L39	1385.68	0	461.631
QOY43270.1	RNA recognition motif domain containing protein	0	0	27.1851
QOY43322.1	Fructose-bisphosphate aldolase	0	0	16.6861
QOY43324.1	60S ribosomal protein L27	143.898	0	418.147
QOY43354.1	RNA polymerase II B3 subunit	0	0	37.393
QOY43402.1	RNA polymerase II B8 subunit	0	0	43.1371
QOY43462.1	60S ribosomal protein L36	155.245	35.3637	453.638
QOY43477.1	Signal peptide region containing protein	0	0	39.7098
QOY43535.1	Actin	0	0	394.741
QOY43542.1	40S ribosomal protein S19	125.281	0	264.414
QOY43600.1	40S ribosomal protein S21	0	0	99.6522
ACR78125.1	60 kDa glycoprotein, partial	4.92529	60.3917	42.8302
ACW82410.1	thioredoxin peroxidase, partial	0	0	52.9312

## Sheet: Quinine only
Protein ID	Description	rAbu BKI_1748	rAbu Mock	rAbu Quinine
QOY39990.1	Cold-shock DNA-binding domain-containing protein	0	0	2631.34
QOY40836.1	Thioredoxin	0	0	1687.23
QOY40770.1	60S ribosomal protein L6	0	0	1172.71
QOY42506.1	Profilin	0	0	982.759
QOY42741.1	60S ribosomal protein L30	0	0	564.683
QOY41364.1	Tubulin beta chain	0	0	562.286
QOY42473.1	Ribosomal protein L14	0	0	527.014
QOY40573.1	60S ribosomal protein L35A	0	0	463.374
QOY41580.1	Nucleoside diphosphate kinase	0	0	437.825
EAZ51383.1	guanine nucleotide-binding protein, putative	0	0	403.726
QOY43535.1	Actin	0	0	394.741
QOY40892.1	Disulfide-isomerase,signal peptide plus ER retention motif	0	0	376.554
QOY43201.1	60S acidic ribosomal protein LP2	0	0	354.492
QOY41122.1	Divalent ion tolerance protein,CutA/Nitrogen regulatory protein PII/ATP phosphoribosyltransferase	0	0	336.997
QOY41334.1	Uncharacterized protein with Armadillo-like helical	0	0	295.607
EAZ51402.1	60S ribosomal protein L13, putative	0	0	287.515
QOY40344.1	50S-L18Ae/60S-L20/60S-L18A ribosomal protein	0	0	286.439
QOY40195.1	Uncharacterized protein CPATCC_0004510	0	0	235.818
EAZ51528.1	poly(a)-binding protein fabm, putative	0	0	216.417
QOY42201.1	60S ribosomal protein L31	0	0	207.674
EAZ51482.1	hypothetical protein cgd8_4310	0	0	205.88
QOY40046.1	60S ribosomal protein L10A	0	0	185.589
QOY41670.1	60S acidic ribosomal protein L12/LP1-like protein	0	0	180.927
QOY40761.1	Thioredoxin-like protein	0	0	177.136
QOY40194.1	PH domain-like protein	0	0	172.151
QOY42559.1	40S ribosomal protein Sae	0	0	161.702
QOY42278.1	Thioredoxin	0	0	159.748
QOY40642.1	RNA polymerase archaeal subunit P/eukaryotic subunit RPABC4	0	0	155.366
QOY40841.1	Uncharacterized Protein CPATCC_0011090	0	0	145.099
QOY40528.1	60S ribosomal protein L8/L2	0	0	141.773
EAZ51414.1	deoxyhypusine synthase	0	0	132.335
EAZ51557.1	GTP-binding nuclear protein ran/tc4	0	0	120.196
QOY41477.1	Adenylate cyclase-associated CAP	0	0	104.021
QOY42575.1	60S ribosomal protein L37A	0	0	102.647
2FN7	A Chain A, Lactate Dehydrogenase	0	0	100.787
QOY42013.1	60S ribosomal protein L28	0	0	99.9551
QOY43600.1	40S ribosomal protein S21	0	0	99.6522
QOY40914.1	Uncharacterized protein CPATCC_0011820	0	0	91.5749
QOY43209.1	Glycerol-3-phosphate dehydrogenase	0	0	89.6733
QOY42837.1	Uncharacterized protein CPATCC_0026880	0	0	87.2886
QOY40762.1	RNA polymerase II Rpb3/Rpb11	0	0	85.6216
QOY40200.1	Ribosomal protein S8	0	0	84.9784
EAZ51484.1	hypothetical protein cgd8_4470	0	0	80.344
QOY42531.1	Sec23	0	0	80.085
QOY43205.1	40s ribosomal protein s24	0	0	77.9319
QOY40459.1	40S ribosomal protein S27	0	0	72.7043
QOY42003.1	Uncharacterized protein CPATCC_0018260	0	0	70.8304
QOY41736.1	40S ribosomal protein S7	0	0	69.2918
QOY41608.1	H/ACA ribonucleoprotein complex subunit	0	0	66.7751
QOY42229.1	PX domain containing protein	0	0	66.6886
QOY40807.1	Fibronectin II collagen-binding/PA14 domain containing protein	0	0	59.3899
QOY40342.1	CpCCP2 extracellular protein with a signal peptide	0	0	59.037
ACW82410.1	thioredoxin peroxidase, partial	0	0	52.9312
QOY40792.1	Uncharacterized protein CPATCC_0010560	0	0	51.2416
QOY43155.1	LH2/LCCL/SRCR domain containing protein	0	0	49.2224
QOY41533.1	60S ribosomal protein L13A	0	0	48.7625
QOY41638.1	Uncharacterized protein CPATCC_0023840	0	0	48.4786
QOY41128.1	60s ribosomal protein L21	0	0	48.3627
QOY40069.1	Proteasome activator p28/ Ki autoantigen	0	0	47.3002
QOY41835.1	hypothetical protein CPATCC_0025850	0	0	46.9947
ABO61336.1	15 kDa sporozoite surface antigen, partial	0	0	45.1526
QOY40203.1	Uncharacterized protein CPATCC_0004590	0	0	44.7954
QOY43022.1	Uncharacterized protein CPATCC_0028700	0	0	44.4997
QOY43402.1	RNA polymerase II B8 subunit	0	0	43.1371
QOY41351.1	40S ribosomal protein S8	0	0	43.1281
QOY42215.1	60S acidic ribosomal protein P0	0	0	42.7729
EAZ51262.1	putative DNA-directed RNA polymerases I, II, and III 8.3 kda polypeptide, partial	0	0	40.5666
QOY43477.1	Signal peptide region containing protein	0	0	39.7098
QOY43354.1	RNA polymerase II B3 subunit	0	0	37.393
QOY40803.1	DNA-directed RNA polymerase,subunit RPB6	0	0	37.3712
QOY42291.1	hypothetical protein CPATCC_0021220	0	0	37.2964
QOY42068.1	Uncharacterized protein CPATCC_0018910	0	0	35.9116
EAZ51529.1	60S ribosomal protein-like, putative	0	0	34.8536
QOY42930.1	40S ribosomal protein S16	0	0	34.7795
QOY41936.1	60S ribosomal protein L18	0	0	33.5503
QOY43023.1	Uncharacterized protein CPATCC_0028710	0	0	28.6929
QOY43270.1	RNA recognition motif domain containing protein	0	0	27.1851
QOY41320.1	40S ribosomal protein S5	0	0	26.7676
QOY40490.1	CpCCp1/Cpa135	0	0	26.3071
QOY42855.1	Glutathione S-transferase C-terminal domain containing protein	0	0	24.2835
QOY40959.1	putative Secreted Protein	0	0	22.3099
QOY40954.1	Anaphase-promoting complex APC subunit CDC26	0	0	22.097
QOY43013.1	Ribosomal protein L37	0	0	22.0395
EAZ51581.1	serine/threonine protein phosphatase, putative	0	0	21.9028
QOY41114.1	Uncharacterized protein CPATCC_0013850	0	0	19.1836
QOY42518.1	Uncharacterized protein CPATCC_0032650	0	0	18.871
QOY41654.1	40S ribosomal protein S13	0	0	18.1285
QOY42731.1	60S ribosomal protein L19	0	0	16.7535
QOY43322.1	Fructose-bisphosphate aldolase	0	0	16.6861
QOY40743.1	RNA polymerase Rpb4	0	0	16.5822
EAZ51480.1	hypothetical protein cgd8_4110, partial	0	0	16.4854
QOY42302.1	Ribosomal protein S5	0	0	16.4258
QOY43135.1	RNA polymerase Rpb5	0	0	15.223
QOY42543.1	Translationally controlled tumor protein associated protein	0	0	15.1093
QOY42716.1	Protein kinase-like domain containing protein	0	0	15.0321
3CPS	A Chain A, Glyceraldehyde 3-phosphate dehydrogenase	0	0	14.9166
QOY40088.1	Importin	0	0	14.8635
QOY42690.1	Uncharacterized protein CPATCC_0034390	0	0	13.9789
QOY40832.1	Ribosomal protein S20	0	0	13.4828
QOY43021.1	High mobility group box domain containing protein	0	0	13.2367
QOY39792.1	60S ribosomal protein L5	0	0	12.2202
QOY41811.1	Chromatin target of PRMT1 protein-like protein	0	0	10.9817
QOY39791.1	60S ribosomal protein L7A	0	0	9.07839
QOY41801.1	Calmodulin-like protein	0	0	9.00494
QOY42801.1	40S ribosomal protein S6	0	0	8.58787
QOY39823.1	Modulator of levamisole receptor-1	0	0	6.96101
QOY40199.1	60S ribosomal protein L7/L30	0	0	6.61015
QOY42123.1	40S ribosomal protein S3a	0	0	6.30178
EAZ51538.1	elongation factor 1 alpha	0	0	6.01968
QOY41591.1	Ribosomal protein L3	0	0	4.89121
QOY39876.1	Sec23/Sec24	0	0	4.25346
QOY41755.1	Peptidase S9 prolyl oligopeptidase	0	0	3.36057
2NPM	A Chain A, 14-3-3 domain containing protein	0	0	2.95554
QOY39796.1	Histone deacetylase	0	0	2.19713
QOY41429.1	Uncharacterized protein CPATCC_0017050	0	0	0.826603

## Sheet: BKI1748_Quin
Protein ID	Description	rAbu BKI8	rAbu M7	rAbu Q6	BKI/Q	BKI/Q >5
QOY43223.1	60S ribosomal protein L39	1385.68	0	461.631	1	0
QOY43324.1	60S ribosomal protein L27	143.898	0	418.147	0	0
QOY40560.1	60S ribosomal protein L22	128.434	0	252.449	0	0
QOY43542.1	40S ribosomal protein S19	125.281	0	264.414	0	0
EAZ51211.1	ribosomal protein L29	120.911	0	322.366	0	0
QOY43126.1	40S ribosomal protein S25	76.7203	0	330.006	0	0
QOY42131.1	Ribosomal protein S27a with Zinc-binding domain/ubiquitin/Zinc-binding domain	66.6509	0	741.964	0	0
QOY42478.1	60S ribosomal protein L12	62.8653	0	199.976	0	0
QOY42432.1	60S ribosomal protein L35	62.1996	0	221.624	0	0
QOY41350.1	60S ribosomal protein L26	60.5874	0	178.578	0	0
QOY40324.1	Ribosomal protein S11	50.7558	0	111.8	0	0
EAZ51504.1	Ribosomal protein S23, partial	50.6021	0	43.1648	1	0
QOY40793.1	Uncharacterized protein CPATCC_0010570 (RF-C Ctf18p AAA+ ATPase)	47.4891	0	2.60737	1	1
QOY42595.1	Ribosomal protein S18A	47.0696	0	60.5336	0	0
QOY39815.1	60S ribosomal protein L23A	44.4471	0	199.846	0	0
QOY41257.1	40S ribosomal protein S30	40.1219	0	195.017	0	0
QOY40752.1	Uncharacterized Protein CPATCC_0010160 (Major facilitator superfamily (MFS) profile domain-containing protein)	27.51	0	10.1702	1	0
QOY40113.1	60S ribosomal protein L34	23.4001	0	403.715	0	0
QOY41888.1	hypothetical protein CPATCC_0017110	22.3803	0	15.6986	1	0
ABJ09792.1	heat shock protein 70, partial	21.5602	0	19.7379	1	0
QOY40881.1	Uncharacterized protein CPATCC_0011490 (Cgd6_10 protein)	21.1275	0	13.2721	1	0
P26183.1	Actin	15.3326	0	180.002	0	0
QOY39974.1	Histone H2A	12.6509	0	12.6358	1	0
QOY42520.1	Uncharacterized protein CPATCC_0032670	8.97108	0	40.8808	0	0
QOY41279.1	Uncharacterized protein with Tetratricopeptide-like helical (Garp protein)	8.80989	0	1.0296	1	1
QOY41842.1	Histone H2B	7.28018	0	52.8345	0	0
QOY40723.1	Cryptopsoridial mucin	2.41014	0	20.6118	0	0
QOY41189.1	Uncharacterized protein CPATCC_0014610 (putative arabinogalactan protein)	2.11506	0	169.642	0	0
QOY42083.1	Uncharacterized protein CPATCC_0019060	1.51912	0	17.8081	0	0
	no BKI-1748 only
