# Supplementary material for: Molecular Targets of the 5-Amido-Carboxamide Bumped Kinase Inhibitor BKI-1748 in Cryptosporidium parvum and HCT-8 Host Cells
Source: Int J Mol Sci. 2024 Feb 26;25(5):2707. doi: 10.3390/ijms25052707 (PMC10931551; doi:10.3390/ijms25052707)
Supplement: Supplementary file 1 [file ijms-25-02707-s001.zip › Table S3.xlsx]

## Sheet: total
Leading_Protein	GN	Protein ID	Entry Name	Gene	Protein Length	Organism	Protein Existence	Description	Protein Probability	Top Peptide Probability	Combined Total Peptides	Combined Spectral Count	Indistinguishable Proteins	Spectral Count BKI4	Spectral Count BKI8	Spectral Count M1	Spectral Count M7	Spectral Count Q2	Spectral Count Q6	Seen in # reps in BKI4	Seen in # reps in BKI8	Seen in # reps in M1	Seen in # reps in M7	Seen in # reps in Q2	Seen in # reps in Q6	IBAQ BKI4	IBAQ BKI8	IBAQ M1	IBAQ M7	IBAQ Q2	IBAQ Q6	rAbu BKI4	rAbu BKI8	rAbu M1	rAbu M7	rAbu Q2	rAbu Q6
sp|A0A075B6P5|KV228_HUMAN	IGKV2-28	A0A075B6P5	KV228_HUMAN	IGKV2-28	120	Homo sapiens	3:Protein inferred from homology	Immunoglobulin kappa variable 2-28	0.996	0.999	2	10	sp|A0A087WW87|KV240_HUMAN, sp|P01614|KVD40_HUMAN, sp|P01615|KVD28_HUMAN	0	3	0	7	0	0	0	1	0	1	0	0	0	30573.9	0	9713.5	0	0	0	511.629	0	268.698	0	0
sp|A0A0B4J1V1|HV321_HUMAN	IGHV3-21	A0A0B4J1V1	HV321_HUMAN	IGHV3-21	117	Homo sapiens	1:Experimental evidence at protein level	Immunoglobulin heavy variable 3-21	0.9957	0.9989	2	3	sp|A0A0B4J1X8|HV343_HUMAN, sp|A0A0C4DH32|HV320_HUMAN, sp|P01762|HV311_HUMAN, sp|P01763|HV348_HUMAN, sp|P01766|HV313_HUMAN, sp|P01780|HV307_HUMAN, sp|P01782|HV309_HUMAN, sp|P0DP04|HV43D_HUMAN	0	0	0	3	0	0	0	0	0	1	0	0	0	0	0	2604.12	0	0	0	0	0	72.036	0	0
sp|A0A0B4J1X5|HV374_HUMAN	IGHV3-74	A0A0B4J1X5	HV374_HUMAN	IGHV3-74	117	Homo sapiens	3:Protein inferred from homology	Immunoglobulin heavy variable 3-74	0.996	0.999	2	6	sp|A0A0C4DH42|HV366_HUMAN, sp|P01764|HV323_HUMAN, sp|P01767|HV353_HUMAN, sp|P01768|HV330_HUMAN, sp|P01772|HV333_HUMAN, sp|P0DP02|HVC33_HUMAN, sp|P0DP03|HVC05_HUMAN	0	0	0	6	0	0	0	0	0	1	0	0	0	0	0	3561.92	0	0	0	0	0	98.5307	0	0
sp|Q9NPA3|M1IP1_HUMAN	MID1IP1	Q9NPA3	M1IP1_HUMAN	MID1IP1	183	Homo sapiens	1:Experimental evidence at protein level	Mid1-interacting protein 1	1	0.999	16	336		0	0	0	0	146	190	0	0	0	0	1	1	0	0	0	0	182269	497999	0	0	0	0	2498.24	2757.78
sp|P04066|FUCO_HUMAN	FUCA1	P04066	FUCO_HUMAN	FUCA1	466	Homo sapiens	1:Experimental evidence at protein level	Tissue alpha-L-fucosidase	1	0.999	26	507		0	0	0	0	167	340	0	0	0	0	1	1	0	0	0	0	83086.9	439324	0	0	0	0	1138.82	2432.85
sp|P67775|PP2AA_HUMAN	PPP2CA	P67775	PP2AA_HUMAN	PPP2CA	309	Homo sapiens	1:Experimental evidence at protein level	Serine/threonine-protein phosphatase 2A catalytic subunit alpha isoform	1	0.999	30	23		1	0	0	0	14	8	1	0	0	0	1	1	10328.9	0	0	0	103419	259419	1878.21	0	0	0	1417.5	1436.59
sp|P12956|XRCC6_HUMAN	XRCC6	P12956	XRCC6_HUMAN	XRCC6	609	Homo sapiens	1:Experimental evidence at protein level	X-ray repair cross-complementing protein 6	1	0.999	32	222		74	12	0	0	85	51	1	1	0	0	1	1	5692.19	1245.56	0	0	11353.9	10096.3	1035.07	20.8434	0	0	155.621	55.9106
sp|Q9Y3D9|RT23_HUMAN	MRPS23	Q9Y3D9	RT23_HUMAN	MRPS23	190	Homo sapiens	1:Experimental evidence at protein level	28S ribosomal protein S23, mitochondrial	1	0.999	19	338		0	0	0	0	163	175	0	0	0	0	1	1	0	0	0	0	246412	385885	0	0	0	0	3377.41	2136.92
sp|Q9Y676|RT18B_HUMAN	MRPS18B	Q9Y676	RT18B_HUMAN	MRPS18B	258	Homo sapiens	1:Experimental evidence at protein level	28S ribosomal protein S18b, mitochondrial	1	0.999	18	340		0	0	0	0	156	184	0	0	0	0	1	1	0	0	0	0	164555	338226	0	0	0	0	2255.44	1873
sp|P31942|HNRH3_HUMAN	HNRNPH3	P31942	HNRH3_HUMAN	HNRNPH3	346	Homo sapiens	1:Experimental evidence at protein level	Heterogeneous nuclear ribonucleoprotein H3	1	0.999	20	498		0	0	0	0	91	407	0	0	0	0	1	1	0	0	0	0	50731.8	321739	0	0	0	0	695.347	1781.7
sp|Q9Y291|RT33_HUMAN	MRPS33	Q9Y291	RT33_HUMAN	MRPS33	106	Homo sapiens	1:Experimental evidence at protein level	28S ribosomal protein S33, mitochondrial	1	0.999	8	150		0	0	0	0	75	75	0	0	0	0	1	1	0	0	0	0	152142	273278	0	0	0	0	2085.31	1513.34
sp|P30048-2|PRDX3_HUMAN	PRDX3	P30048-2	PRDX3_HUMAN	PRDX3	238	Homo sapiens		Isoform 2 of Thioredoxin-dependent peroxide reductase, mitochondrial	1	0.999	11	141	sp|P30048|PRDX3_HUMAN	0	0	0	0	33	108	0	0	0	0	1	1	0	0	0	0	38269.9	265884	0	0	0	0	524.54	1472.39
sp|P27707|DCK_HUMAN	DCK	P27707	DCK_HUMAN	DCK	260	Homo sapiens	1:Experimental evidence at protein level	Deoxycytidine kinase	1	0.999	20	266		0	0	0	0	106	160	0	0	0	0	1	1	0	0	0	0	70695.3	199225	0	0	0	0	968.975	1103.25
sp|Q9HA64|KT3K_HUMAN	FN3KRP	Q9HA64	KT3K_HUMAN	FN3KRP	309	Homo sapiens	1:Experimental evidence at protein level	Ketosamine-3-kinase	1	0.999	18	260		0	0	0	0	98	162	0	0	0	0	1	1	0	0	0	0	62295.2	198117	0	0	0	0	853.84	1097.12
sp|Q6DKK2|TTC19_HUMAN	TTC19	Q6DKK2	TTC19_HUMAN	TTC19	380	Homo sapiens	1:Experimental evidence at protein level	Tetratricopeptide repeat protein 19, mitochondrial	1	0.999	36	371		0	0	0	0	109	262	0	0	0	0	1	1	0	0	0	0	38284.4	197692	0	0	0	0	524.74	1094.76
sp|A8K2U0|A2ML1_HUMAN	A2ML1	A8K2U0	A2ML1_HUMAN	A2ML1	1454	Homo sapiens	1:Experimental evidence at protein level	Alpha-2-macroglobulin-like protein 1	1	0.999	6	15		0	8	0	7	0	0	0	1	0	1	0	0	0	469.877	0	398.685	0	0	0	7.863	0	11.0285	0	0
sp|A8MXQ7|IQAK1_HUMAN	IQANK1	A8MXQ7	IQAK1_HUMAN	IQANK1	560	Homo sapiens	4:Protein predicted	IQ motif and ankyrin repeat domain-containing protein 1	0.9964	0.9985	2	3		1	1	0	0	0	1	1	1	0	0	0	1	168.166	1388.46	0	0	0	344.209	30.5792	23.2347	0	0	0	1.90613
sp|Q01085-2|TIAR_HUMAN	TIAL1	Q01085-2	TIAR_HUMAN	TIAL1	392	Homo sapiens		Isoform 2 of Nucleolysin TIAR	1	0.999	21	234		0	0	0	0	81	153	0	0	0	0	1	1	0	0	0	0	41791.7	187800	0	0	0	0	572.811	1039.98
sp|B9A064|IGLL5_HUMAN	IGLL5	B9A064	IGLL5_HUMAN	IGLL5	214	Homo sapiens	2:Experimental evidence at transcript level	Immunoglobulin lambda-like polypeptide 5	0.9992	0.999	4	16	sp|P0CG04|IGLC1_HUMAN, sp|P0DOX8|IGL1_HUMAN	0	0	0	16	0	0	0	0	0	1	0	0	0	0	0	3615.74	0	0	0	0	0	100.02	0	0
sp|O75718|CRTAP_HUMAN	CRTAP	O75718	CRTAP_HUMAN	CRTAP	401	Homo sapiens	1:Experimental evidence at protein level	Cartilage-associated protein	1	0.999	34	305		0	0	0	0	87	218	0	0	0	0	1	1	0	0	0	0	38805.8	185691	0	0	0	0	531.886	1028.3
sp|P27694|RFA1_HUMAN	RPA1	P27694	RFA1_HUMAN	RPA1	616	Homo sapiens	1:Experimental evidence at protein level	Replication protein A 70 kDa DNA-binding subunit	1	0.999	20	95		48	5	0	0	26	16	1	1	0	0	1	1	5196.06	505.426	0	0	3624.02	4475.86	944.852	8.45788	0	0	49.6721	24.786
sp|E9PAV3-2|NACAM_HUMAN	NACA	E9PAV3-2	NACAM_HUMAN	NACA	925	Homo sapiens		Isoform skNAC-2 of Nascent polypeptide-associated complex subunit alpha, muscle-specific form	1	0.999	8	100	sp|E9PAV3|NACAM_HUMAN, sp|Q13765|NACA_HUMAN	14	27	15	6	10	28	1	1	1	1	1	1	1555.86	6416.59	1358.94	2906.61	3527.28	24387.7	282.917	107.376	251.175	80.4035	48.3462	135.052
sp|E9PRG8|CK098_HUMAN	C11orf98	E9PRG8	CK098_HUMAN	C11orf98	123	Homo sapiens	4:Protein predicted	Uncharacterized protein C11orf98	1	0.999	6	51		2	6	5	0	13	25	1	1	1	0	1	1	453.471	10397.8	1231.69	0	12744.7	51442.8	82.4592	173.998	227.657	0	174.683	284.875
sp|Q9BUR4|TCAB1_HUMAN	WRAP53	Q9BUR4	TCAB1_HUMAN	WRAP53	548	Homo sapiens	1:Experimental evidence at protein level	Telomerase Cajal body protein 1	1	0.999	28	281		0	0	0	0	96	185	0	0	0	0	1	1	0	0	0	0	45976.2	175700	0	0	0	0	630.166	972.977
sp|O00116|ADAS_HUMAN	AGPS	O00116	ADAS_HUMAN	AGPS	658	Homo sapiens	1:Experimental evidence at protein level	Alkyldihydroxyacetonephosphate synthase, peroxisomal	1	0.999	23	188		63	7	4	10	25	79	1	1	1	1	1	1	4233.44	1023.39	128.695	946.878	2430.11	18560.7	769.809	17.1255	23.787	26.1928	33.308	102.784
sp|P82673|RT35_HUMAN	MRPS35	P82673	RT35_HUMAN	MRPS35	323	Homo sapiens	1:Experimental evidence at protein level	28S ribosomal protein S35, mitochondrial	1	0.999	28	365		0	0	0	0	181	184	0	0	0	0	1	1	0	0	0	0	112442	172468	0	0	0	0	1541.18	955.079
sp|O00151|PDLI1_HUMAN	PDLIM1	O00151	PDLI1_HUMAN	PDLIM1	329	Homo sapiens	1:Experimental evidence at protein level	PDZ and LIM domain protein 1	1	0.999	8	22		1	0	0	0	0	21	1	0	0	0	0	1	245.318	0	0	0	0	9079.64	44.6087	0	0	0	0	50.2804
sp|O00159-2|MYO1C_HUMAN	MYO1C	O00159-2	MYO1C_HUMAN	MYO1C	1028	Homo sapiens		Isoform 2 of Unconventional myosin-Ic	1	0.999	4	10	sp|O00159-3|MYO1C_HUMAN, sp|O00159|MYO1C_HUMAN	0	6	0	0	3	1	0	1	0	0	1	1	0	869.763	0	0	242.558	187.777	0	14.5548	0	0	3.32459	1.03985
sp|Q9NR28-2|DBLOH_HUMAN	DIABLO	Q9NR28-2	DBLOH_HUMAN	DIABLO	186	Homo sapiens		Isoform 2 of Diablo IAP-binding mitochondrial protein	1	0.999	15	148	sp|Q9NR28|DBLOH_HUMAN	0	0	0	0	35	113	0	0	0	0	1	1	0	0	0	0	28944.7	170752	0	0	0	0	396.726	945.578
sp|P49366|DHYS_HUMAN	DHPS	P49366	DHYS_HUMAN	DHPS	369	Homo sapiens	1:Experimental evidence at protein level	Deoxyhypusine synthase	1	0.999	23	255		0	0	0	0	65	190	0	0	0	0	1	1	0	0	0	0	27160.4	169942	0	0	0	0	372.27	941.087
sp|Q9Y5X1|SNX9_HUMAN	SNX9	Q9Y5X1	SNX9_HUMAN	SNX9	595	Homo sapiens	1:Experimental evidence at protein level	Sorting nexin-9	1	0.999	37	315		0	0	0	0	104	211	0	0	0	0	1	1	0	0	0	0	39518.4	167860	0	0	0	0	541.654	929.561
sp|Q8NFH3|NUP43_HUMAN	NUP43	Q8NFH3	NUP43_HUMAN	NUP43	380	Homo sapiens	1:Experimental evidence at protein level	Nucleoporin Nup43	1	0.999	15	152		0	0	0	0	64	88	0	0	0	0	1	1	0	0	0	0	63313.9	163268	0	0	0	0	867.803	904.132
sp|O00217|NDUS8_HUMAN	NDUFS8	O00217	NDUS8_HUMAN	NDUFS8	210	Homo sapiens	1:Experimental evidence at protein level	NADH dehydrogenase [ubiquinone] iron-sulfur protein 8, mitochondrial	1	0.999	11	124		0	1	3	5	49	66	0	1	1	1	1	1	0	1162.47	722.074	1923.08	29603.5	88529.7	0	19.4529	133.463	53.1969	405.756	490.252
sp|Q9UET6|TRM7_HUMAN	FTSJ1	Q9UET6	TRM7_HUMAN	FTSJ1	329	Homo sapiens	1:Experimental evidence at protein level	Putative tRNA (cytidine(32)/guanosine(34)-2'-O)-methyltransferase	1	0.999	16	134		0	0	0	0	41	93	0	0	0	0	1	1	0	0	0	0	38479.9	147581	0	0	0	0	527.42	817.261
sp|P82912-2|RT11_HUMAN	MRPS11	P82912-2	RT11_HUMAN	MRPS11	193	Homo sapiens		Isoform 2 of 28S ribosomal protein S11, mitochondrial	1	0.999	7	88	sp|P82912|RT11_HUMAN	0	0	0	0	43	45	0	0	0	0	1	1	0	0	0	0	90793.6	132886	0	0	0	0	1244.45	735.886
sp|O00233|PSMD9_HUMAN	PSMD9	O00233	PSMD9_HUMAN	PSMD9	223	Homo sapiens	1:Experimental evidence at protein level	26S proteasome non-ATPase regulatory subunit 9	1	0.999	8	34		0	1	0	0	16	17	0	1	0	0	1	1	0	433.432	0	0	7965.47	16132.1	0	7.25313	0	0	109.178	89.3346
sp|Q15181|IPYR_HUMAN	PPA1	Q15181	IPYR_HUMAN	PPA1	289	Homo sapiens	1:Experimental evidence at protein level	Inorganic pyrophosphatase	1	0.999	27	301		0	0	0	0	138	163	0	0	0	0	1	1	0	0	0	0	69955.9	132616	0	0	0	0	958.841	734.387
sp|Q9BS18|APC13_HUMAN	ANAPC13	Q9BS18	APC13_HUMAN	ANAPC13	74	Homo sapiens	1:Experimental evidence at protein level	Anaphase-promoting complex subunit 13	1	0.999	5	53		0	0	0	0	27	26	0	0	0	0	1	1	0	0	0	0	33025.3	131905	0	0	0	0	452.656	730.451
sp|P61962|DCAF7_HUMAN	DCAF7	P61962	DCAF7_HUMAN	DCAF7	342	Homo sapiens	1:Experimental evidence at protein level	DDB1- and CUL4-associated factor 7	1	0.999	25	180		0	0	0	0	63	117	0	0	0	0	1	1	0	0	0	0	35964.5	130551	0	0	0	0	492.942	722.956
sp|Q15038-3|DAZP2_HUMAN	DAZAP2	Q15038-3	DAZP2_HUMAN	DAZAP2	136	Homo sapiens		Isoform 3 of DAZ-associated protein 2	1	0.999	3	19	sp|Q15038-6|DAZP2_HUMAN, sp|Q15038|DAZP2_HUMAN	0	0	0	0	4	15	0	0	0	0	1	1	0	0	0	0	15231.3	126629	0	0	0	0	208.766	701.232
sp|O00299|CLIC1_HUMAN	CLIC1	O00299	CLIC1_HUMAN	CLIC1	241	Homo sapiens	1:Experimental evidence at protein level	Chloride intracellular channel protein 1	1	0.999	18	101		0	0	0	2	17	82	0	0	0	1	1	1	0	0	0	379.789	8515.25	61597.3	0	0	0	10.5058	116.713	341.108
sp|O00303|EIF3F_HUMAN	EIF3F	O00303	EIF3F_HUMAN	EIF3F	357	Homo sapiens	1:Experimental evidence at protein level	Eukaryotic translation initiation factor 3 subunit F	1	0.999	15	83		3	0	3	0	22	55	1	0	1	0	1	1	284.569	0	262.732	0	13902.1	42518.9	51.7461	0	48.5615	0	190.547	235.457
sp|O00391-2|QSOX1_HUMAN	QSOX1	O00391-2	QSOX1_HUMAN	QSOX1	604	Homo sapiens		Isoform 2 of Sulfhydryl oxidase 1	1	0.999	3	7	sp|O00391|QSOX1_HUMAN	0	5	0	2	0	0	0	1	0	1	0	0	0	364.813	0	150.45	0	0	0	6.10484	0	4.1618	0	0
sp|Q9BTY2|FUCO2_HUMAN	FUCA2	Q9BTY2	FUCO2_HUMAN	FUCA2	467	Homo sapiens	1:Experimental evidence at protein level	Plasma alpha-L-fucosidase	1	0.999	29	245		0	0	0	0	83	162	0	0	0	0	1	1	0	0	0	0	27332.5	126374	0	0	0	0	374.629	699.821
sp|O00422-2|SAP18_HUMAN	SAP18	O00422-2	SAP18_HUMAN	SAP18	172	Homo sapiens		Isoform 2 of Histone deacetylase complex subunit SAP18	1	0.999	8	20	sp|O00422|SAP18_HUMAN	0	1	0	0	0	19	0	1	0	0	0	1	0	657.372	0	0	0	9368.96	0	11.0006	0	0	0	51.8826
sp|P49902|5NTC_HUMAN	NT5C2	P49902	5NTC_HUMAN	NT5C2	561	Homo sapiens	1:Experimental evidence at protein level	Cytosolic purine 5'-nucleotidase	1	0.999	32	300		0	0	0	0	85	215	0	0	0	0	1	1	0	0	0	0	26463.1	126121	0	0	0	0	362.712	698.419
sp|O00479|HMGN4_HUMAN	HMGN4	O00479	HMGN4_HUMAN	HMGN4	90	Homo sapiens	1:Experimental evidence at protein level	High mobility group nucleosome-binding domain-containing protein 4	1	0.999	3	21		0	2	1	0	7	11	0	1	1	0	1	1	0	1604.46	549.889	0	12207.9	18680.3	0	26.8493	101.637	0	167.326	103.446
sp|O00483|NDUA4_HUMAN	NDUFA4	O00483	NDUA4_HUMAN	NDUFA4	81	Homo sapiens	1:Experimental evidence at protein level	Cytochrome c oxidase subunit NDUFA4	1	0.999	4	24		3	0	4	6	3	8	1	0	1	1	1	1	2067.4	0	2769.03	6969.11	22311.1	42403.2	375.936	0	511.807	192.782	305.804	234.816
sp|O00487|PSDE_HUMAN	PSMD14	O00487	PSDE_HUMAN	PSMD14	310	Homo sapiens	1:Experimental evidence at protein level	26S proteasome non-ATPase regulatory subunit 14	1	0.999	8	39		0	1	0	0	6	32	0	1	0	0	1	1	0	238.399	0	0	1446.27	13051.6	0	3.98941	0	0	19.823	72.2761
sp|O00488|ZN593_HUMAN	ZNF593	O00488	ZN593_HUMAN	ZNF593	134	Homo sapiens	1:Experimental evidence at protein level	Zinc finger protein 593	1	0.999	6	33		0	0	1	0	16	16	0	0	1	0	1	1	0	0	321	0	12124.3	24415.5	0	0	59.3312	0	166.181	135.206
sp|Q9Y294|ASF1A_HUMAN	ASF1A	Q9Y294	ASF1A_HUMAN	ASF1A	204	Homo sapiens	1:Experimental evidence at protein level	Histone chaperone ASF1A	1	0.999	9	118		0	0	0	0	60	58	0	0	0	0	1	1	0	0	0	0	62898.2	123829	0	0	0	0	862.105	685.732
sp|O00515|LAD1_HUMAN	LAD1	O00515	LAD1_HUMAN	LAD1	517	Homo sapiens	1:Experimental evidence at protein level	Ladinin-1	1	0.999	3	3		1	2	0	0	0	0	1	1	0	0	0	0	53.6437	255.801	0	0	0	0	9.75456	4.28062	0	0	0	0
sp|O00560-2|SDCB1_HUMAN	SDCBP	O00560-2	SDCB1_HUMAN	SDCBP	297	Homo sapiens		Isoform 2 of Syntenin-1	1	0.999	10	55	sp|O00560|SDCB1_HUMAN	7	0	3	0	23	22	1	0	1	0	1	1	1561.07	0	247.233	0	7335.87	14286.7	283.865	0	45.6967	0	100.548	79.1154
sp|O00571|DDX3X_HUMAN	DDX3X	O00571	DDX3X_HUMAN	DDX3X	662	Homo sapiens	1:Experimental evidence at protein level	ATP-dependent RNA helicase DDX3X	1	0.999	22	79		0	1	1	5	30	42	0	1	1	1	1	1	0	130.362	88.7405	402.791	4643.42	8956.44	0	2.1815	16.4021	11.1421	63.6443	49.5982
sp|O00425|IF2B3_HUMAN	IGF2BP3	O00425	IF2B3_HUMAN	IGF2BP3	579	Homo sapiens	1:Experimental evidence at protein level	Insulin-like growth factor 2 mRNA-binding protein 3	1	0.999	36	410		0	0	0	0	197	213	0	0	0	0	1	1	0	0	0	0	83153.7	123422	0	0	0	0	1139.73	683.478
sp|Q9NSA3|CNBP1_HUMAN	CTNNBIP1	Q9NSA3	CNBP1_HUMAN	CTNNBIP1	81	Homo sapiens	1:Experimental evidence at protein level	Beta-catenin-interacting protein 1	1	0.999	8	91		0	0	0	0	47	44	0	0	0	0	1	1	0	0	0	0	79184.9	119967	0	0	0	0	1085.34	664.345
sp|Q9BYN8|RT26_HUMAN	MRPS26	Q9BYN8	RT26_HUMAN	MRPS26	205	Homo sapiens	1:Experimental evidence at protein level	28S ribosomal protein S26, mitochondrial	1	0.999	21	159		0	0	0	0	75	84	0	0	0	0	1	1	0	0	0	0	52563.1	117715	0	0	0	0	720.449	651.873
sp|P46779|RL28_HUMAN	RPL28	P46779	RL28_HUMAN	RPL28	137	Homo sapiens	1:Experimental evidence at protein level	60S ribosomal protein L28	1	0.999	15	103		11	26	0	0	42	24	1	1	0	0	1	1	3696.95	15760.2	0	0	59771.5	60939.9	672.253	263.735	0	0	819.249	337.468
sp|O60220|TIM8A_HUMAN	TIMM8A	O60220	TIM8A_HUMAN	TIMM8A	97	Homo sapiens	1:Experimental evidence at protein level	Mitochondrial import inner membrane translocase subunit Tim8 A	1	0.999	7	72		0	0	0	0	38	34	0	0	0	0	1	1	0	0	0	0	70875.9	108158	0	0	0	0	971.45	598.949
sp|P80303|NUCB2_HUMAN	NUCB2	P80303	NUCB2_HUMAN	NUCB2	420	Homo sapiens	1:Experimental evidence at protein level	Nucleobindin-2	1	0.999	34	272		0	0	0	0	117	155	0	0	0	0	1	1	0	0	0	0	45353.5	104391	0	0	0	0	621.63	578.087
sp|O75312|ZPR1_HUMAN	ZPR1	O75312	ZPR1_HUMAN	ZPR1	459	Homo sapiens	1:Experimental evidence at protein level	Zinc finger protein ZPR1	1	0.999	32	273		0	0	0	0	130	143	0	0	0	0	1	1	0	0	0	0	51643.3	101070	0	0	0	0	707.841	559.698
sp|O14548|COX7R_HUMAN	COX7A2L	O14548	COX7R_HUMAN	COX7A2L	114	Homo sapiens	1:Experimental evidence at protein level	Cytochrome c oxidase subunit 7A-related protein, mitochondrial	1	0.999	8	107		0	0	5	16	50	36	0	0	1	1	1	1	0	0	1313.39	10608.6	87119.5	99308.3	0	0	242.757	293.458	1194.09	549.94
sp|O14556|G3PT_HUMAN	GAPDHS	O14556	G3PT_HUMAN	GAPDHS	408	Homo sapiens	1:Experimental evidence at protein level	Glyceraldehyde-3-phosphate dehydrogenase, testis-specific	0.9999	0.9989	2	4		0	4	0	0	0	0	0	1	0	0	0	0	0	718.131	0	0	0	0	0	12.0173	0	0	0	0
sp|O14561|ACPM_HUMAN	NDUFAB1	O14561	ACPM_HUMAN	NDUFAB1	156	Homo sapiens	1:Experimental evidence at protein level	Acyl carrier protein, mitochondrial	1	0.999	4	16		0	0	0	2	3	11	0	0	0	1	1	1	0	0	0	751.694	1318.8	14844.8	0	0	0	20.7936	18.0759	82.2065
sp|O14579|COPE_HUMAN	COPE	O14579	COPE_HUMAN	COPE	308	Homo sapiens	1:Experimental evidence at protein level	Coatomer subunit epsilon	1	0.999	14	94		9	0	0	1	37	47	1	0	0	1	1	1	1552.9	0	0	236.532	12995.7	24820.5	282.38	0	0	6.54301	178.124	137.449
sp|O00410|IPO5_HUMAN	IPO5	O00410	IPO5_HUMAN	IPO5	1097	Homo sapiens	1:Experimental evidence at protein level	Importin-5	1	0.999	59	557		0	0	0	0	211	346	0	0	0	0	1	1	0	0	0	0	32409.4	100756	0	0	0	0	444.215	557.959
sp|O14633|LCE2B_HUMAN	LCE2B	O14633	LCE2B_HUMAN	LCE2B	110	Homo sapiens	1:Experimental evidence at protein level	Late cornified envelope protein 2B	1	0.999	3	29		0	13	0	16	0	0	0	1	0	1	0	0	0	69992.7	0	35584.1	0	0	0	1171.27	0	984.338	0	0
sp|Q8NFH4|NUP37_HUMAN	NUP37	Q8NFH4	NUP37_HUMAN	NUP37	326	Homo sapiens	1:Experimental evidence at protein level	Nucleoporin Nup37	1	0.999	18	130		0	0	0	0	41	89	0	0	0	0	1	1	0	0	0	0	17090.6	96862.7	0	0	0	0	234.25	536.398
sp|O14732-2|IMPA2_HUMAN	IMPA2	O14732-2	IMPA2_HUMAN	IMPA2	261	Homo sapiens		Isoform 2 of Inositol monophosphatase 2	1	0.999	3	8	sp|O14732|IMPA2_HUMAN	0	5	0	3	0	0	0	1	0	1	0	0	0	1328.82	0	861.561	0	0	0	22.2366	0	23.8327	0	0
sp|O14744|ANM5_HUMAN	PRMT5	O14744	ANM5_HUMAN	PRMT5	637	Homo sapiens	1:Experimental evidence at protein level	Protein arginine N-methyltransferase 5	1	0.999	49	596		5	9	0	8	235	339	1	1	0	1	1	1	309	484.55	0	846.677	88272.4	240235	56.1885	8.10855	0	23.421	1209.89	1330.35
sp|O14773|TPP1_HUMAN	TPP1	O14773	TPP1_HUMAN	TPP1	563	Homo sapiens	1:Experimental evidence at protein level	Tripeptidyl-peptidase 1	1	0.999	10	97		0	10	0	4	21	62	0	1	0	1	1	1	0	3599.76	0	1172.79	5849.28	30200.5	0	60.239	0	32.442	80.1723	167.242
sp|O95777|LSM8_HUMAN	LSM8	O95777	LSM8_HUMAN	LSM8	96	Homo sapiens	1:Experimental evidence at protein level	U6 snRNA-associated Sm-like protein LSm8	1	0.999	8	66		0	0	0	0	18	48	0	0	0	0	1	1	0	0	0	0	23608.9	95614.6	0	0	0	0	323.592	529.486
sp|P52298|NCBP2_HUMAN	NCBP2	P52298	NCBP2_HUMAN	NCBP2	156	Homo sapiens	1:Experimental evidence at protein level	Nuclear cap-binding protein subunit 2	1	0.999	16	109		0	0	0	0	43	66	0	0	0	0	1	1	0	0	0	0	29727.1	93782.5	0	0	0	0	407.45	519.34
sp|O14818|PSA7_HUMAN	PSMA7	O14818	PSA7_HUMAN	PSMA7	248	Homo sapiens	1:Experimental evidence at protein level	Proteasome subunit alpha type-7	1	0.999	14	160		12	31	2	26	36	53	1	1	1	1	1	1	2543.27	12214.1	155.513	6646.83	14748.9	49944.2	462.467	204.392	28.7439	183.866	202.154	276.576
sp|O14828|SCAM3_HUMAN	SCAMP3	O14828	SCAM3_HUMAN	SCAMP3	347	Homo sapiens	1:Experimental evidence at protein level	Secretory carrier-associated membrane protein 3	1	0.999	5	9		0	1	0	0	2	6	0	1	0	0	1	1	0	1804.8	0	0	992.529	4313.14	0	30.2018	0	0	13.6039	23.8849
sp|Q16543|CDC37_HUMAN	CDC37	Q16543	CDC37_HUMAN	CDC37	378	Homo sapiens	1:Experimental evidence at protein level	Hsp90 co-chaperone Cdc37	1	0.999	18	119		0	0	0	0	34	85	0	0	0	0	1	1	0	0	0	0	19951.5	93608.9	0	0	0	0	273.462	518.379
sp|Q9BV19|CA050_HUMAN	C1orf50	Q9BV19	CA050_HUMAN	C1orf50	199	Homo sapiens	1:Experimental evidence at protein level	Uncharacterized protein C1orf50	1	0.999	14	170		0	0	0	0	89	81	0	0	0	0	1	1	0	0	0	0	52407.9	92192.5	0	0	0	0	718.321	510.536
sp|P60604|UB2G2_HUMAN	UBE2G2	P60604	UB2G2_HUMAN	UBE2G2	165	Homo sapiens	1:Experimental evidence at protein level	Ubiquitin-conjugating enzyme E2 G2	1	0.999	7	62		0	0	0	0	14	48	0	0	0	0	1	1	0	0	0	0	21022.3	91762.9	0	0	0	0	288.14	508.156
sp|P43490|NAMPT_HUMAN	NAMPT	P43490	NAMPT_HUMAN	NAMPT	491	Homo sapiens	1:Experimental evidence at protein level	Nicotinamide phosphoribosyltransferase	1	0.999	29	241		0	0	0	0	95	146	0	0	0	0	1	1	0	0	0	0	26162.9	90762.1	0	0	0	0	358.597	502.614
sp|O14949|QCR8_HUMAN	UQCRQ	O14949	QCR8_HUMAN	UQCRQ	82	Homo sapiens	1:Experimental evidence at protein level	Cytochrome b-c1 complex subunit 8	1	0.999	6	67		7	0	17	3	19	21	1	0	1	1	1	1	3899.65	0	5012.43	1494.87	15843.5	34041.9	709.112	0	926.459	41.3516	217.156	188.514
sp|O14950|ML12B_HUMAN	MYL12B	O14950	ML12B_HUMAN	MYL12B	172	Homo sapiens	1:Experimental evidence at protein level	Myosin regulatory light chain 12B	1	0.999	15	196		13	42	1	26	33	81	1	1	1	1	1	1	2617.47	46965	582.172	15297.8	25803.2	128623	475.961	785.92	107.604	423.171	353.667	712.278
sp|Q9NVP2|ASF1B_HUMAN	ASF1B	Q9NVP2	ASF1B_HUMAN	ASF1B	202	Homo sapiens	1:Experimental evidence at protein level	Histone chaperone ASF1B	1	0.999	9	105		0	0	0	0	46	59	0	0	0	0	1	1	0	0	0	0	35100.8	89631.9	0	0	0	0	481.104	496.356
sp|A1KXE4|F168B_HUMAN	FAM168B	A1KXE4	F168B_HUMAN	FAM168B	195	Homo sapiens	1:Experimental evidence at protein level	Myelin-associated neurite-outgrowth inhibitor	1	0.999	4	42		5	3	0	0	13	21	1	1	0	0	1	1	3210.69	18263	0	0	27777.1	88544.4	583.831	305.616	0	0	380.722	490.333
sp|O14979-2|HNRDL_HUMAN	HNRNPDL	O14979-2	HNRDL_HUMAN	HNRNPDL	301	Homo sapiens		Isoform 2 of Heterogeneous nuclear ribonucleoprotein D-like	1	0.999	21	664	sp|O14979-3|HNRDL_HUMAN	4	25	0	8	163	464	1	1	0	1	1	1	931.619	9434.89	0	2541.78	265555	1.59276e+06	169.405	157.885	0	70.3116	3639.78	8820.25
sp|Q96LA8-2|ANM6_HUMAN	PRMT6	Q96LA8-2	ANM6_HUMAN	PRMT6	292	Homo sapiens		Isoform 2 of Protein arginine N-methyltransferase 6	1	0.999	7	16	sp|Q96LA8|ANM6_HUMAN	0	0	0	0	0	16	0	0	0	0	0	1	0	0	0	0	0	89540.5	0	0	0	0	0	495.849
sp|Q9Y657|SPIN1_HUMAN	SPIN1	Q9Y657	SPIN1_HUMAN	SPIN1	262	Homo sapiens	1:Experimental evidence at protein level	Spindlin-1	1	0.999	21	152		0	0	0	0	41	111	0	0	0	0	1	1	0	0	0	0	13966.3	88897.8	0	0	0	0	191.427	492.29
sp|O76071|CIAO1_HUMAN	CIAO1	O76071	CIAO1_HUMAN	CIAO1	339	Homo sapiens	1:Experimental evidence at protein level	Probable cytosolic iron-sulfur protein assembly protein CIAO1	1	0.999	19	194		0	0	0	0	89	105	0	0	0	0	1	1	0	0	0	0	54863.8	88441.4	0	0	0	0	751.983	489.763
sp|Q9NWV8|BABA1_HUMAN	BABAM1	Q9NWV8	BABA1_HUMAN	BABAM1	329	Homo sapiens	1:Experimental evidence at protein level	BRISC and BRCA1-A complex member 1	1	0.999	14	187		0	0	0	0	77	110	0	0	0	0	1	1	0	0	0	0	33756.9	88104.9	0	0	0	0	462.684	487.9
sp|Q9NTG7|SIR3_HUMAN	SIRT3	Q9NTG7	SIR3_HUMAN	SIRT3	399	Homo sapiens	1:Experimental evidence at protein level	NAD-dependent protein deacetylase sirtuin-3, mitochondrial	1	0.999	16	115		0	0	0	0	31	84	0	0	0	0	1	1	0	0	0	0	15886.7	88075.1	0	0	0	0	217.748	487.735
sp|Q15404|RSU1_HUMAN	RSU1	Q15404	RSU1_HUMAN	RSU1	277	Homo sapiens	1:Experimental evidence at protein level	Ras suppressor protein 1	1	0.999	17	124		0	0	0	0	37	87	0	0	0	0	1	1	0	0	0	0	28953.6	87130.7	0	0	0	0	396.849	482.504
sp|Q10713|MPPA_HUMAN	PMPCA	Q10713	MPPA_HUMAN	PMPCA	525	Homo sapiens	1:Experimental evidence at protein level	Mitochondrial-processing peptidase subunit alpha	1	0.999	29	213		0	0	0	0	65	148	0	0	0	0	1	1	0	0	0	0	22214.6	86425.1	0	0	0	0	304.481	478.597
sp|Q9HCC0|MCCB_HUMAN	MCCC2	Q9HCC0	MCCB_HUMAN	MCCC2	563	Homo sapiens	1:Experimental evidence at protein level	Methylcrotonoyl-CoA carboxylase beta chain, mitochondrial	1	0.999	35	242		0	0	0	0	40	202	0	0	0	0	1	1	0	0	0	0	7101.64	84201.6	0	0	0	0	97.3375	466.284
sp|O15145|ARPC3_HUMAN	ARPC3	O15145	ARPC3_HUMAN	ARPC3	178	Homo sapiens	1:Experimental evidence at protein level	Actin-related protein 2/3 complex subunit 3	1	0.999	5	18		0	2	0	0	3	13	0	1	0	0	1	1	0	846.222	0	0	1302.67	9788.26	0	14.1608	0	0	17.8549	54.2045
sp|Q92973-2|TNPO1_HUMAN	TNPO1	Q92973-2	TNPO1_HUMAN	TNPO1	890	Homo sapiens		Isoform 2 of Transportin-1	1	0.999	39	337	sp|Q92973|TNPO1_HUMAN	0	0	0	0	130	207	0	0	0	0	1	1	0	0	0	0	35680.4	83638.5	0	0	0	0	489.048	463.166
sp|Q9Y3F4|STRAP_HUMAN	STRAP	Q9Y3F4	STRAP_HUMAN	STRAP	350	Homo sapiens	1:Experimental evidence at protein level	Serine-threonine kinase receptor-associated protein	1	0.999	21	217		0	0	0	0	97	120	0	0	0	0	1	1	0	0	0	0	38321.8	82983	0	0	0	0	525.252	459.536
sp|O15182|CETN3_HUMAN	CETN3	O15182	CETN3_HUMAN	CETN3	167	Homo sapiens	1:Experimental evidence at protein level	Centrin-3	1	0.999	3	9		0	0	0	1	4	4	0	0	0	1	1	1	0	0	0	371.239	1973.33	2361.25	0	0	0	10.2693	27.0472	13.0759
sp|P67870|CSK2B_HUMAN	CSNK2B	P67870	CSK2B_HUMAN	CSNK2B	215	Homo sapiens	1:Experimental evidence at protein level	Casein kinase II subunit beta	1	0.999	10	108		0	0	0	0	43	65	0	0	0	0	1	1	0	0	0	0	42313	82890.4	0	0	0	0	579.957	459.023
sp|O60783|RT14_HUMAN	MRPS14	O60783	RT14_HUMAN	MRPS14	128	Homo sapiens	1:Experimental evidence at protein level	28S ribosomal protein S14, mitochondrial	1	0.999	5	78		0	0	0	0	38	40	0	0	0	0	1	1	0	0	0	0	73175.8	81431.1	0	0	0	0	1002.97	450.942
sp|Q8NFF5-2|FAD1_HUMAN	FLAD1	Q8NFF5-2	FAD1_HUMAN	FLAD1	490	Homo sapiens		Isoform 2 of FAD synthase	1	0.999	35	240	sp|Q8NFF5|FAD1_HUMAN	0	0	0	0	70	170	0	0	0	0	1	1	0	0	0	0	13929	80522.8	0	0	0	0	190.916	445.912
sp|O15235|RT12_HUMAN	MRPS12	O15235	RT12_HUMAN	MRPS12	138	Homo sapiens	1:Experimental evidence at protein level	28S ribosomal protein S12, mitochondrial	1	0.999	6	53		3	13	1	0	22	14	1	1	1	0	1	1	650.735	8648.14	514.371	0	17975	28644.1	118.33	144.72	95.0725	0	246.372	158.623
sp|P12004|PCNA_HUMAN	PCNA	P12004	PCNA_HUMAN	PCNA	261	Homo sapiens	1:Experimental evidence at protein level	Proliferating cell nuclear antigen	1	0.999	17	177		0	0	0	0	86	91	0	0	0	0	1	1	0	0	0	0	48499.2	80310.5	0	0	0	0	664.747	444.736
sp|P16278-3|BGAL_HUMAN	GLB1	P16278-3	BGAL_HUMAN	GLB1	647	Homo sapiens		Isoform 3 of Beta-galactosidase	1	0.999	18	155	sp|P16278|BGAL_HUMAN	0	0	0	0	71	84	0	0	0	0	1	1	0	0	0	0	32230	79959.9	0	0	0	0	441.756	442.795
sp|Q9NZD8|SPG21_HUMAN	SPG21	Q9NZD8	SPG21_HUMAN	SPG21	308	Homo sapiens	1:Experimental evidence at protein level	Maspardin	1	0.999	14	161		0	0	0	0	79	82	0	0	0	0	1	1	0	0	0	0	32590.2	79652.7	0	0	0	0	446.692	441.094
sp|Q13564-2|ULA1_HUMAN	NAE1	Q13564-2	ULA1_HUMAN	NAE1	528	Homo sapiens		Isoform 2 of NEDD8-activating enzyme E1 regulatory subunit	1	0.999	29	181	sp|Q13564|ULA1_HUMAN	0	0	0	0	60	121	0	0	0	0	1	1	0	0	0	0	18264.2	79532.8	0	0	0	0	250.336	440.43
sp|Q9NUP9|LIN7C_HUMAN	LIN7C	Q9NUP9	LIN7C_HUMAN	LIN7C	197	Homo sapiens	1:Experimental evidence at protein level	Protein lin-7 homolog C	1	0.999	11	90		0	0	0	0	44	46	0	0	0	0	1	1	0	0	0	0	30909.1	77729.1	0	0	0	0	423.651	430.441
sp|P55795|HNRH2_HUMAN	HNRNPH2	P55795	HNRH2_HUMAN	HNRNPH2	449	Homo sapiens	1:Experimental evidence at protein level	Heterogeneous nuclear ribonucleoprotein H2	1	0.999	24	149		0	0	0	0	32	117	0	0	0	0	1	1	0	0	0	0	13629.6	77464.7	0	0	0	0	186.811	428.977
sp|Q8WXC6|CSN9_HUMAN	COPS9	Q8WXC6	CSN9_HUMAN	COPS9	57	Homo sapiens	1:Experimental evidence at protein level	COP9 signalosome complex subunit 9	1	0.999	2	5		0	0	0	0	0	5	0	0	0	0	0	1	0	0	0	0	0	76424.6	0	0	0	0	0	423.218
sp|P60510|PP4C_HUMAN	PPP4C	P60510	PP4C_HUMAN	PPP4C	307	Homo sapiens	1:Experimental evidence at protein level	Serine/threonine-protein phosphatase 4 catalytic subunit	1	0.999	20	135		0	0	0	0	54	81	0	0	0	0	1	1	0	0	0	0	38381.5	76337.9	0	0	0	0	526.071	422.737
sp|P17096-2|HMGA1_HUMAN	HMGA1	P17096-2	HMGA1_HUMAN	HMGA1	96	Homo sapiens		Isoform HMG-Y of High mobility group protein HMG-I/HMG-Y	1	0.999	5	103		2	0	0	0	43	58	1	0	0	0	1	1	3016.93	0	0	0	64079.2	161561	548.599	0	0	0	878.292	894.676
sp|O60828-2|PQBP1_HUMAN	PQBP1	O60828-2	PQBP1_HUMAN	PQBP1	264	Homo sapiens		Isoform 2 of Polyglutamine-binding protein 1	1	0.999	5	30	sp|O60828-4|PQBP1_HUMAN, sp|O60828|PQBP1_HUMAN	7	0	0	0	8	15	1	0	0	0	1	1	2584.76	0	0	0	4153.69	20856.7	470.013	0	0	0	56.9319	115.499
sp|Q15067-2|ACOX1_HUMAN	ACOX1	Q15067-2	ACOX1_HUMAN	ACOX1	660	Homo sapiens		Isoform 2 of Peroxisomal acyl-coenzyme A oxidase 1	1	0.999	34	218		0	0	0	0	57	161	0	0	0	0	1	1	0	0	0	0	11733.8	75423.7	0	0	0	0	160.828	417.675
sp|O94855-2|SC24D_HUMAN	SEC24D	O94855-2	SC24D_HUMAN	SEC24D	1033	Homo sapiens		Isoform 2 of Protein transport protein Sec24D	1	0.999	41	269	sp|O94855|SC24D_HUMAN	0	0	0	0	68	201	0	0	0	0	1	1	0	0	0	0	10984.9	75140.4	0	0	0	0	150.563	416.106
sp|Q9Y3D3|RT16_HUMAN	MRPS16	Q9Y3D3	RT16_HUMAN	MRPS16	137	Homo sapiens	1:Experimental evidence at protein level	28S ribosomal protein S16, mitochondrial	1	0.999	12	117		0	0	0	0	63	54	0	0	0	0	1	1	0	0	0	0	51521.4	74091.9	0	0	0	0	706.17	410.299
sp|Q13404|UB2V1_HUMAN	UBE2V1	Q13404	UB2V1_HUMAN	UBE2V1	147	Homo sapiens	1:Experimental evidence at protein level	Ubiquitin-conjugating enzyme E2 variant 1	1	0.999	8	21		0	0	0	0	1	20	0	0	0	0	1	1	0	0	0	0	708.604	73015.8	0	0	0	0	9.71238	404.34
sp|Q6P161|RM54_HUMAN	MRPL54	Q6P161	RM54_HUMAN	MRPL54	138	Homo sapiens	1:Experimental evidence at protein level	39S ribosomal protein L54, mitochondrial	1	0.999	3	66		0	0	0	0	42	24	0	0	0	0	1	1	0	0	0	0	55242.3	72398.7	0	0	0	0	757.171	400.923
sp|Q6IA86-3|ELP2_HUMAN	ELP2	Q6IA86-3	ELP2_HUMAN	ELP2	800	Homo sapiens		Isoform 3 of Elongator complex protein 2	1	0.999	48	320	sp|Q6IA86-6|ELP2_HUMAN, sp|Q6IA86|ELP2_HUMAN	0	0	0	0	112	208	0	0	0	0	1	1	0	0	0	0	20984.1	70339.5	0	0	0	0	287.616	389.52
sp|Q13501|SQSTM_HUMAN	SQSTM1	Q13501	SQSTM_HUMAN	SQSTM1	440	Homo sapiens	1:Experimental evidence at protein level	Sequestosome-1	1	0.999	18	157		0	0	0	0	70	87	0	0	0	0	1	1	0	0	0	0	35008.9	70123.7	0	0	0	0	479.845	388.325
sp|O00505|IMA4_HUMAN	KPNA3	O00505	IMA4_HUMAN	KPNA3	521	Homo sapiens	1:Experimental evidence at protein level	Importin subunit alpha-4	1	0.999	22	147		0	0	0	0	54	93	0	0	0	0	1	1	0	0	0	0	17312.8	69994.7	0	0	0	0	237.295	387.61
sp|O43169|CYB5B_HUMAN	CYB5B	O43169	CYB5B_HUMAN	CYB5B	150	Homo sapiens	1:Experimental evidence at protein level	Cytochrome b5 type B	1	0.999	4	22		0	1	0	0	7	14	0	1	0	0	1	1	0	1034.84	0	0	8116.19	24612.4	0	17.3172	0	0	111.243	136.296
sp|Q9UBV8|PEF1_HUMAN	PEF1	Q9UBV8	PEF1_HUMAN	PEF1	284	Homo sapiens	1:Experimental evidence at protein level	Peflin	1	0.999	10	55		0	0	0	0	4	51	0	0	0	0	1	1	0	0	0	0	2437.16	69993.9	0	0	0	0	33.4046	387.606
sp|O43175|SERA_HUMAN	PHGDH	O43175	SERA_HUMAN	PHGDH	533	Homo sapiens	1:Experimental evidence at protein level	D-3-phosphoglycerate dehydrogenase	1	0.999	26	176		6	5	0	2	67	96	1	1	0	1	1	1	639.843	672.717	0	407.559	25191.7	70074.9	116.349	11.2574	0	11.274	345.286	388.054
sp|O43181|NDUS4_HUMAN	NDUFS4	O43181	NDUS4_HUMAN	NDUFS4	175	Homo sapiens	1:Experimental evidence at protein level	NADH dehydrogenase [ubiquinone] iron-sulfur protein 4, mitochondrial	1	0.999	6	56		0	1	1	7	11	36	0	1	1	1	1	1	0	278.809	360.21	3418.81	4535.83	36657	0	4.66564	66.5785	94.5721	62.1696	202.996
sp|Q9BSG0|PADC1_HUMAN	PRADC1	Q9BSG0	PADC1_HUMAN	PRADC1	188	Homo sapiens	1:Experimental evidence at protein level	Protease-associated domain-containing protein 1	1	0.999	8	47		0	0	0	0	8	39	0	0	0	0	1	1	0	0	0	0	9585.22	69531.7	0	0	0	0	131.378	385.046
sp|O43240|KLK10_HUMAN	KLK10	O43240	KLK10_HUMAN	KLK10	276	Homo sapiens	1:Experimental evidence at protein level	Kallikrein-10	1	0.999	7	36		0	24	0	12	0	0	0	1	0	1	0	0	0	9280.62	0	4486.19	0	0	0	155.303	0	124.098	0	0
sp|Q9UBQ5|EIF3K_HUMAN	EIF3K	Q9UBQ5	EIF3K_HUMAN	EIF3K	218	Homo sapiens	1:Experimental evidence at protein level	Eukaryotic translation initiation factor 3 subunit K	1	0.999	9	72		12	0	0	0	28	32	1	0	0	0	1	1	2499.29	0	0	0	33261.1	57625.2	454.47	0	0	0	455.889	319.112
sp|Q9P0M9|RM27_HUMAN	MRPL27	Q9P0M9	RM27_HUMAN	MRPL27	148	Homo sapiens	1:Experimental evidence at protein level	39S ribosomal protein L27, mitochondrial	1	0.999	8	75		0	0	0	0	29	46	0	0	0	0	1	1	0	0	0	0	45183.9	69490.1	0	0	0	0	619.307	384.816
sp|Q16576|RBBP7_HUMAN	RBBP7	Q16576	RBBP7_HUMAN	RBBP7	425	Homo sapiens	1:Experimental evidence at protein level	Histone-binding protein RBBP7	1	0.999	16	75		0	0	0	0	27	48	0	0	0	0	1	1	0	0	0	0	7939.25	69173.2	0	0	0	0	108.818	383.061
sp|Q86UA1|PRP39_HUMAN	PRPF39	Q86UA1	PRP39_HUMAN	PRPF39	669	Homo sapiens	1:Experimental evidence at protein level	Pre-mRNA-processing factor 39	1	0.999	37	252		0	0	0	0	96	156	0	0	0	0	1	1	0	0	0	0	16364.5	68865.6	0	0	0	0	224.297	381.358
sp|O43291|SPIT2_HUMAN	SPINT2	O43291	SPIT2_HUMAN	SPINT2	252	Homo sapiens	1:Experimental evidence at protein level	Kunitz-type protease inhibitor 2	1	0.999	6	19		0	1	0	0	4	14	0	1	0	0	1	1	0	201.51	0	0	1418.6	7776.76	0	3.37211	0	0	19.4439	43.0655
sp|O43324-2|MCA3_HUMAN	EEF1E1	O43324-2	MCA3_HUMAN	EEF1E1	139	Homo sapiens		Isoform 2 of Eukaryotic translation elongation factor 1 epsilon-1	1	0.999	5	46	sp|O43324|MCA3_HUMAN	4	6	4	4	14	14	1	1	1	1	1	1	1583.93	3573.56	726.485	2093.23	9115.4	31253.4	288.021	59.8006	134.278	57.9036	124.939	173.072
sp|P82663|RT25_HUMAN	MRPS25	P82663	RT25_HUMAN	MRPS25	173	Homo sapiens	1:Experimental evidence at protein level	28S ribosomal protein S25, mitochondrial	1	0.999	18	126		0	0	0	0	64	62	0	0	0	0	1	1	0	0	0	0	44318.9	68729	0	0	0	0	607.451	380.601
sp|O15514|RPB4_HUMAN	POLR2D	O15514	RPB4_HUMAN	POLR2D	142	Homo sapiens	1:Experimental evidence at protein level	DNA-directed RNA polymerase II subunit RPB4	1	0.999	11	97		0	0	0	0	50	47	0	0	0	0	1	1	0	0	0	0	36943.5	67403.8	0	0	0	0	506.36	373.263
sp|P29558-2|RBMS1_HUMAN	RBMS1	P29558-2	RBMS1_HUMAN	RBMS1	403	Homo sapiens		Isoform 2 of RNA-binding motif, single-stranded-interacting protein 1	1	0.999	10	142		0	0	0	0	58	84	0	0	0	0	1	1	0	0	0	0	29758.8	66078.8	0	0	0	0	407.884	365.925
sp|O43399-5|TPD54_HUMAN	TPD52L2	O43399-5	TPD54_HUMAN	TPD52L2	220	Homo sapiens		Isoform 5 of Tumor protein D54	1	0.999	15	78	sp|O43399-7|TPD54_HUMAN	3	7	3	3	15	47	1	1	1	1	1	1	266.96	2532.47	456.872	801.791	5085.9	40652.9	48.5439	42.3788	84.4447	22.1794	69.7091	225.124
sp|O43402|EMC8_HUMAN	EMC8	O43402	EMC8_HUMAN	EMC8	210	Homo sapiens	1:Experimental evidence at protein level	ER membrane protein complex subunit 8	1	0.999	6	21		0	0	1	1	8	11	0	0	1	1	1	1	0	0	318.333	218.82	3775.74	13506.1	0	0	58.8382	6.05306	51.7516	74.7931
sp|P52565|GDIR1_HUMAN	ARHGDIA	P52565	GDIR1_HUMAN	ARHGDIA	204	Homo sapiens	1:Experimental evidence at protein level	Rho GDP-dissociation inhibitor 1	1	0.999	8	43		0	0	0	0	7	36	0	0	0	0	1	1	0	0	0	0	5395.86	65777.2	0	0	0	0	73.9576	364.255
sp|P58546|MTPN_HUMAN	MTPN	P58546	MTPN_HUMAN	MTPN	118	Homo sapiens	1:Experimental evidence at protein level	Myotrophin	1	0.999	8	74		0	0	0	0	35	39	0	0	0	0	1	1	0	0	0	0	30394.9	65685.3	0	0	0	0	416.604	363.746
sp|Q9H9T3|ELP3_HUMAN	ELP3	Q9H9T3	ELP3_HUMAN	ELP3	547	Homo sapiens	1:Experimental evidence at protein level	Elongator complex protein 3	1	0.999	34	208		0	0	0	0	60	148	0	0	0	0	1	1	0	0	0	0	8677.54	65004.9	0	0	0	0	118.937	359.978
sp|O43491-2|E41L2_HUMAN	EPB41L2	O43491-2	E41L2_HUMAN	EPB41L2	673	Homo sapiens		Isoform 2 of Band 4.1-like protein 2	1	0.999	5	12	sp|O43491-3|E41L2_HUMAN, sp|O43491-4|E41L2_HUMAN, sp|O43491|E41L2_HUMAN	1	0	0	0	0	11	1	0	0	0	0	1	44.9407	0	0	0	0	1398.51	8.17201	0	0	0	0	7.74456
sp|O43504|LTOR5_HUMAN	LAMTOR5	O43504	LTOR5_HUMAN	LAMTOR5	91	Homo sapiens	1:Experimental evidence at protein level	Ragulator complex protein LAMTOR5	1	0.999	6	100		3	3	4	11	34	45	1	1	1	1	1	1	1518.67	3179.91	1430.61	11474.2	68215.3	122394	276.155	53.2132	264.424	317.403	934.983	677.782
sp|O43548-2|TGM5_HUMAN	TGM5	O43548-2	TGM5_HUMAN	TGM5	638	Homo sapiens		Isoform Short of Protein-glutamine gamma-glutamyltransferase 5	1	0.999	17	88	sp|O43548|TGM5_HUMAN	0	48	0	40	0	0	0	1	0	1	0	0	0	12061.9	0	7652.53	0	0	0	201.846	0	211.686	0	0
sp|Q13643|FHL3_HUMAN	FHL3	Q13643	FHL3_HUMAN	FHL3	280	Homo sapiens	1:Experimental evidence at protein level	Four and a half LIM domains protein 3	1	0.999	16	142		0	0	0	0	57	85	0	0	0	0	1	1	0	0	0	0	23252.2	64927.3	0	0	0	0	318.702	359.549
sp|Q9Y3B7|RM11_HUMAN	MRPL11	Q9Y3B7	RM11_HUMAN	MRPL11	192	Homo sapiens	1:Experimental evidence at protein level	39S ribosomal protein L11, mitochondrial	1	0.999	15	101		0	0	0	0	52	49	0	0	0	0	1	1	0	0	0	0	44673.5	63446	0	0	0	0	612.311	351.346
sp|Q9Y5J9|TIM8B_HUMAN	TIMM8B	Q9Y5J9	TIM8B_HUMAN	TIMM8B	83	Homo sapiens	1:Experimental evidence at protein level	Mitochondrial import inner membrane translocase subunit Tim8 B	1	0.999	6	46		0	0	0	0	22	24	0	0	0	0	1	1	0	0	0	0	49280.5	63229.4	0	0	0	0	675.456	350.146
sp|P62312|LSM6_HUMAN	LSM6	P62312	LSM6_HUMAN	LSM6	80	Homo sapiens	1:Experimental evidence at protein level	U6 snRNA-associated Sm-like protein LSm6	1	0.999	9	48		0	0	0	0	21	27	0	0	0	0	1	1	0	0	0	0	26309	62965.9	0	0	0	0	360.6	348.687
sp|P19387|RPB3_HUMAN	POLR2C	P19387	RPB3_HUMAN	POLR2C	275	Homo sapiens	1:Experimental evidence at protein level	DNA-directed RNA polymerase II subunit RPB3	1	0.999	15	130		0	0	0	0	59	71	0	0	0	0	1	1	0	0	0	0	27559.8	62756.3	0	0	0	0	377.745	347.526
sp|O43670-2|ZN207_HUMAN	ZNF207	O43670-2	ZN207_HUMAN	ZNF207	463	Homo sapiens		Isoform 2 of BUB3-interacting and GLEBS motif-containing protein ZNF207	1	0.999	2	9	sp|O43670-3|ZN207_HUMAN, sp|O43670-4|ZN207_HUMAN, sp|O43670|ZN207_HUMAN	0	1	0	0	0	8	0	1	0	0	0	1	0	696.559	0	0	0	7974.27	0	11.6563	0	0	0	44.1592
sp|P19388|RPAB1_HUMAN	POLR2E	P19388	RPAB1_HUMAN	POLR2E	210	Homo sapiens	1:Experimental evidence at protein level	DNA-directed RNA polymerases I, II, and III subunit RPABC1	1	0.999	12	92		0	0	0	0	29	63	0	0	0	0	1	1	0	0	0	0	20351.4	62666.9	0	0	0	0	278.944	347.031
sp|Q9BYC8|RM32_HUMAN	MRPL32	Q9BYC8	RM32_HUMAN	MRPL32	188	Homo sapiens	1:Experimental evidence at protein level	39S ribosomal protein L32, mitochondrial	1	0.999	9	84		0	0	0	0	41	43	0	0	0	0	1	1	0	0	0	0	38076.8	62333.1	0	0	0	0	521.894	345.183
sp|O43678|NDUA2_HUMAN	NDUFA2	O43678	NDUA2_HUMAN	NDUFA2	99	Homo sapiens	1:Experimental evidence at protein level	NADH dehydrogenase [ubiquinone] 1 alpha subcomplex subunit 2	1	0.999	6	72		0	9	8	13	13	29	0	1	1	1	1	1	0	7682.1	3963.76	10176.5	7710.6	81961.1	0	128.554	732.631	281.505	105.684	453.877
sp|Q15631|TSN_HUMAN	TSN	Q15631	TSN_HUMAN	TSN	228	Homo sapiens	1:Experimental evidence at protein level	Translin	1	0.999	15	96		0	0	0	0	35	61	0	0	0	0	1	1	0	0	0	0	23171.1	62218.6	0	0	0	0	317.591	344.549
sp|P15927-2|RFA2_HUMAN	RPA2	P15927-2	RFA2_HUMAN	RPA2	278	Homo sapiens		Isoform 2 of Replication protein A 32 kDa subunit	1	0.999	8	56	sp|P15927-3|RFA2_HUMAN, sp|P15927|RFA2_HUMAN	5	0	0	0	28	23	1	0	0	0	1	1	2260.22	0	0	0	11599.3	13013.7	410.999	0	0	0	158.984	72.066
sp|O43707|ACTN4_HUMAN	ACTN4	O43707	ACTN4_HUMAN	ACTN4	911	Homo sapiens	1:Experimental evidence at protein level	Alpha-actinin-4	1	0.999	110	2181		12	27	0	50	581	1511	1	1	0	1	1	1	481.397	1889.68	0	4015.27	169958	1.12344e+06	87.5371	31.6223	0	111.071	2329.5	6221.29
sp|O43709-3|BUD23_HUMAN	BUD23	O43709-3	BUD23_HUMAN	BUD23	298	Homo sapiens		Isoform 3 of Probable 18S rRNA (guanine-N(7))-methyltransferase	1	0.999	3	3	sp|O43709|BUD23_HUMAN	0	0	0	0	3	0	0	0	0	0	1	0	0	0	0	0	1216.59	0	0	0	0	0	16.6751	0
sp|Q13509|TBB3_HUMAN	TUBB3	Q13509	TBB3_HUMAN	TUBB3	450	Homo sapiens	1:Experimental evidence at protein level	Tubulin beta-3 chain	1	0.999	33	133		0	0	0	0	79	54	0	0	0	0	1	1	0	0	0	0	35994.5	60862	0	0	0	0	493.354	337.036
sp|Q9P0R6|GSKIP_HUMAN	GSKIP	Q9P0R6	GSKIP_HUMAN	GSKIP	139	Homo sapiens	1:Experimental evidence at protein level	GSK3B-interacting protein	1	0.999	5	38		0	0	0	0	10	28	0	0	0	0	1	1	0	0	0	0	25371.7	60810.3	0	0	0	0	347.754	336.75
sp|Q9Y5A9|YTHD2_HUMAN	YTHDF2	Q9Y5A9	YTHD2_HUMAN	YTHDF2	579	Homo sapiens	1:Experimental evidence at protein level	YTH domain-containing family protein 2	1	0.999	14	85		0	0	0	0	42	43	0	0	0	0	1	1	0	0	0	0	33958.1	60223.6	0	0	0	0	465.442	333.501
sp|Q53H96|P5CR3_HUMAN	PYCR3	Q53H96	P5CR3_HUMAN	PYCR3	274	Homo sapiens	1:Experimental evidence at protein level	Pyrroline-5-carboxylate reductase 3	1	0.999	12	95		0	0	0	0	30	65	0	0	0	0	1	1	0	0	0	0	18725.9	59933.8	0	0	0	0	256.664	331.896
sp|O43795-2|MYO1B_HUMAN	MYO1B	O43795-2	MYO1B_HUMAN	MYO1B	1078	Homo sapiens		Isoform 2 of Unconventional myosin-Ib	1	0.999	9	49	sp|O43795|MYO1B_HUMAN	14	16	0	5	11	3	1	1	0	1	1	1	388.741	1266.73	0	195.716	975.529	181.033	70.6885	21.1978	0	5.41394	13.3709	1.00251
sp|O43809|CPSF5_HUMAN	NUDT21	O43809	CPSF5_HUMAN	NUDT21	227	Homo sapiens	1:Experimental evidence at protein level	Cleavage and polyadenylation specificity factor subunit 5	1	0.999	20	305		59	10	41	14	91	90	1	1	1	1	1	1	24355.4	5048.35	14728.6	6604.82	95748.6	121412	4428.78	84.48	2722.31	182.704	1312.36	672.346
sp|Q9BYD1|RM13_HUMAN	MRPL13	Q9BYD1	RM13_HUMAN	MRPL13	178	Homo sapiens	1:Experimental evidence at protein level	39S ribosomal protein L13, mitochondrial	1	0.999	12	112		0	0	0	0	43	69	0	0	0	0	1	1	0	0	0	0	28915.9	59762.4	0	0	0	0	396.331	330.947
sp|P52435|RPB11_HUMAN	POLR2J	P52435	RPB11_HUMAN	POLR2J	117	Homo sapiens	1:Experimental evidence at protein level	DNA-directed RNA polymerase II subunit RPB11-a	1	0.999	11	60		0	0	0	0	24	36	0	0	0	0	1	1	0	0	0	0	29757.6	59756	0	0	0	0	407.868	330.911
sp|P82933|RT09_HUMAN	MRPS9	P82933	RT09_HUMAN	MRPS9	396	Homo sapiens	1:Experimental evidence at protein level	28S ribosomal protein S9, mitochondrial	1	0.999	31	234		0	0	0	0	106	128	0	0	0	0	1	1	0	0	0	0	32294.1	59671.8	0	0	0	0	442.635	330.445
sp|P36954|RPB9_HUMAN	POLR2I	P36954	RPB9_HUMAN	POLR2I	125	Homo sapiens	1:Experimental evidence at protein level	DNA-directed RNA polymerase II subunit RPB9	1	0.999	8	96		0	0	0	0	53	43	0	0	0	0	1	1	0	0	0	0	41407.3	59638.1	0	0	0	0	567.543	330.258
sp|Q14197|ICT1_HUMAN	MRPL58	Q14197	ICT1_HUMAN	MRPL58	206	Homo sapiens	1:Experimental evidence at protein level	Peptidyl-tRNA hydrolase ICT1, mitochondrial	1	0.999	17	115		0	0	0	0	52	63	0	0	0	0	1	1	0	0	0	0	33626.2	58475.2	0	0	0	0	460.892	323.818
sp|O43852-2|CALU_HUMAN	CALU	O43852-2	CALU_HUMAN	CALU	315	Homo sapiens		Isoform 2 of Calumenin	1	0.999	55	1764	sp|O43852-4|CALU_HUMAN	8	0	0	25	536	1195	1	0	0	1	1	1	1755.07	0	0	10298.8	923515	3.24831e+06	319.141	0	0	284.888	12658	17988.2
sp|O43852-3|CALU_HUMAN	CALU	O43852-3	CALU_HUMAN	CALU	323	Homo sapiens		Isoform 3 of Calumenin	1	0.999	56	308	sp|O43852|CALU_HUMAN	3	0	0	8	113	184	1	0	0	1	1	1	408.314	0	0	1859.81	208992	620624	74.2477	0	0	51.4467	2864.51	3436.84
sp|Q9P2J9|PDP2_HUMAN	PDP2	Q9P2J9	PDP2_HUMAN	PDP2	529	Homo sapiens	2:Experimental evidence at transcript level	[Pyruvate dehydrogenase [acetyl-transferring]]-phosphatase 2, mitochondrial	1	0.999	19	155		0	0	0	0	43	112	0	0	0	0	1	1	0	0	0	0	8152.64	57770.8	0	0	0	0	111.743	319.918
sp|O43920|NDUS5_HUMAN	NDUFS5	O43920	NDUS5_HUMAN	NDUFS5	106	Homo sapiens	1:Experimental evidence at protein level	NADH dehydrogenase [ubiquinone] iron-sulfur protein 5	1	0.999	10	69		1	7	1	11	6	43	1	1	1	1	1	1	441.463	3816.23	485.74	8151.73	4629.99	135142	80.2755	63.8614	89.7804	225.496	63.4603	748.378
sp|O75569|PRKRA_HUMAN	PRKRA	O75569	PRKRA_HUMAN	PRKRA	313	Homo sapiens	1:Experimental evidence at protein level	Interferon-inducible double-stranded RNA-dependent protein kinase activator A	1	0.999	17	143		0	0	0	0	65	78	0	0	0	0	1	1	0	0	0	0	25470.8	57294.4	0	0	0	0	349.112	317.28
sp|P28482|MK01_HUMAN	MAPK1	P28482	MK01_HUMAN	MAPK1	360	Homo sapiens	1:Experimental evidence at protein level	Mitogen-activated protein kinase 1	1	0.999	26	140		0	0	0	0	46	94	0	0	0	0	1	1	0	0	0	0	18176.7	57100.1	0	0	0	0	249.136	316.204
sp|P17812|PYRG1_HUMAN	CTPS1	P17812	PYRG1_HUMAN	CTPS1	591	Homo sapiens	1:Experimental evidence at protein level	CTP synthase 1	1	0.999	32	150		0	0	0	0	22	128	0	0	0	0	1	1	0	0	0	0	5035.54	56714.3	0	0	0	0	69.0188	314.067
sp|O60259-2|KLK8_HUMAN	KLK8	O60259-2	KLK8_HUMAN	KLK8	305	Homo sapiens		Isoform 2 of Kallikrein-8	1	0.999	10	43	sp|O60259|KLK8_HUMAN	0	27	0	16	0	0	0	1	0	1	0	0	0	18285.4	0	5962.07	0	0	0	305.992	0	164.925	0	0
sp|O00764|PDXK_HUMAN	PDXK	O00764	PDXK_HUMAN	PDXK	312	Homo sapiens	1:Experimental evidence at protein level	Pyridoxal kinase	1	0.999	20	149		0	0	0	0	55	94	0	0	0	0	1	1	0	0	0	0	17834.1	56074.5	0	0	0	0	244.441	310.524
sp|O75439|MPPB_HUMAN	PMPCB	O75439	MPPB_HUMAN	PMPCB	489	Homo sapiens	1:Experimental evidence at protein level	Mitochondrial-processing peptidase subunit beta	1	0.999	26	164		0	0	0	0	65	99	0	0	0	0	1	1	0	0	0	0	16098.2	55446.7	0	0	0	0	220.648	307.048
sp|O60437|PEPL_HUMAN	PPL	O60437	PEPL_HUMAN	PPL	1756	Homo sapiens	1:Experimental evidence at protein level	Periplakin	1	0.999	5	8		0	4	0	4	0	0	0	1	0	1	0	0	0	280.494	0	294.126	0	0	0	4.69384	0	8.1362	0	0
sp|Q8N983-4|RM43_HUMAN	MRPL43	Q8N983-4	RM43_HUMAN	MRPL43	159	Homo sapiens		Isoform 4 of 39S ribosomal protein L43, mitochondrial	1	0.999	12	73		0	0	0	0	41	32	0	0	0	0	1	1	0	0	0	0	52637.3	54431	0	0	0	0	721.465	301.423
sp|P02792|FRIL_HUMAN	FTL	P02792	FRIL_HUMAN	FTL	175	Homo sapiens	1:Experimental evidence at protein level	Ferritin light chain	1	0.999	10	68		0	0	0	0	29	39	0	0	0	0	1	1	0	0	0	0	21815.7	54429.3	0	0	0	0	299.014	301.414
sp|O60506|HNRPQ_HUMAN	SYNCRIP	O60506	HNRPQ_HUMAN	SYNCRIP	623	Homo sapiens	1:Experimental evidence at protein level	Heterogeneous nuclear ribonucleoprotein Q	1	0.999	40	563		5	1	0	2	239	316	1	1	0	1	1	1	271.321	240.793	0	215.293	85944.6	222069	49.337	4.02946	0	5.95549	1177.99	1229.76
sp|Q9BRP1|PDD2L_HUMAN	PDCD2L	Q9BRP1	PDD2L_HUMAN	PDCD2L	358	Homo sapiens	1:Experimental evidence at protein level	Programmed cell death protein 2-like	1	0.999	13	84		0	0	0	0	27	57	0	0	0	0	1	1	0	0	0	0	22843.7	53710.1	0	0	0	0	313.104	297.431
sp|Q99598|TSNAX_HUMAN	TSNAX	Q99598	TSNAX_HUMAN	TSNAX	290	Homo sapiens	1:Experimental evidence at protein level	Translin-associated protein X	1	0.999	17	107		0	0	0	0	36	71	0	0	0	0	1	1	0	0	0	0	20334.1	52671.3	0	0	0	0	278.707	291.678
sp|O60573|IF4E2_HUMAN	EIF4E2	O60573	IF4E2_HUMAN	EIF4E2	245	Homo sapiens	1:Experimental evidence at protein level	Eukaryotic translation initiation factor 4E type 2	1	0.999	9	52		0	4	0	0	17	31	0	1	0	0	1	1	0	542.346	0	0	7714.32	25666.4	0	9.07571	0	0	105.735	142.133
sp|O60613|SEP15_HUMAN	SELENOF	O60613	SEP15_HUMAN	SELENOF	165	Homo sapiens	1:Experimental evidence at protein level	Selenoprotein F	1	0.999	7	46		0	0	0	1	18	27	0	0	0	1	1	1	0	0	0	182.732	10819.5	39781.7	0	0	0	5.05478	148.296	220.3
sp|P53701|CCHL_HUMAN	HCCS	P53701	CCHL_HUMAN	HCCS	268	Homo sapiens	1:Experimental evidence at protein level	Holocytochrome c-type synthase	1	0.999	20	120		0	0	0	0	49	71	0	0	0	0	1	1	0	0	0	0	17071.6	52504.7	0	0	0	0	233.989	290.756
sp|Q9UMX0|UBQL1_HUMAN	UBQLN1	Q9UMX0	UBQL1_HUMAN	UBQLN1	589	Homo sapiens	1:Experimental evidence at protein level	Ubiquilin-1	1	0.999	12	62		0	0	0	0	2	60	0	0	0	0	1	1	0	0	0	0	980.373	52073.2	0	0	0	0	13.4373	288.367
sp|A4D2B0|MBLC1_HUMAN	MBLAC1	A4D2B0	MBLC1_HUMAN	MBLAC1	266	Homo sapiens	1:Experimental evidence at protein level	Metallo-beta-lactamase domain-containing protein 1	1	0.999	9	59		0	0	0	0	9	50	0	0	0	0	1	1	0	0	0	0	4784.29	51794.9	0	0	0	0	65.5752	286.825
sp|O60701|UGDH_HUMAN	UGDH	O60701	UGDH_HUMAN	UGDH	494	Homo sapiens	1:Experimental evidence at protein level	UDP-glucose 6-dehydrogenase	1	0.999	10	41		0	10	0	10	5	16	0	1	0	1	1	1	0	1476.81	0	739.189	644.907	4221.21	0	24.7132	0	20.4477	8.83932	23.3758
sp|Q96EL2|RT24_HUMAN	MRPS24	Q96EL2	RT24_HUMAN	MRPS24	167	Homo sapiens	1:Experimental evidence at protein level	28S ribosomal protein S24, mitochondrial	1	0.999	14	87		0	0	0	0	33	54	0	0	0	0	1	1	0	0	0	0	17590.1	51635.2	0	0	0	0	241.096	285.941
sp|P61247|RS3A_HUMAN	RPS3A	P61247	RS3A_HUMAN	RPS3A	264	Homo sapiens	1:Experimental evidence at protein level	40S ribosomal protein S3a	1	0.999	28	272		17	49	0	0	111	95	1	1	0	0	1	1	2142.1	12296.6	0	0	57658.6	69278.7	389.52	205.773	0	0	790.289	383.645
sp|P53611|PGTB2_HUMAN	RABGGTB	P53611	PGTB2_HUMAN	RABGGTB	331	Homo sapiens	1:Experimental evidence at protein level	Geranylgeranyl transferase type-2 subunit beta	1	0.999	8	52		0	0	0	0	16	36	0	0	0	0	1	1	0	0	0	0	17362.9	51630.1	0	0	0	0	237.982	285.912
sp|Q04828|AK1C1_HUMAN	AKR1C1	Q04828	AK1C1_HUMAN	AKR1C1	323	Homo sapiens	1:Experimental evidence at protein level	Aldo-keto reductase family 1 member C1	1	0.999	23	152		0	0	0	0	59	93	0	0	0	0	1	1	0	0	0	0	15916.7	51509.5	0	0	0	0	218.16	285.244
sp|O60814|H2B1K_HUMAN	H2BC12	O60814	H2B1K_HUMAN	H2BC12	126	Homo sapiens	1:Experimental evidence at protein level	Histone H2B type 1-K	1	0.999	10	177	sp|P58876|H2B1D_HUMAN, sp|P62807|H2B1C_HUMAN, sp|Q5QNW6-2|H2B2F_HUMAN, sp|Q5QNW6|H2B2F_HUMAN, sp|Q93079|H2B1H_HUMAN, sp|Q99877|H2B1N_HUMAN, sp|Q99879|H2B1M_HUMAN	8	27	12	19	54	57	1	1	1	1	1	1	4467.74	29078.1	5987.68	9004.32	87858.3	184789	812.414	486.598	1106.72	249.08	1204.22	1023.31
sp|Q14435|GALT3_HUMAN	GALNT3	Q14435	GALT3_HUMAN	GALNT3	633	Homo sapiens	1:Experimental evidence at protein level	Polypeptide N-acetylgalactosaminyltransferase 3	1	0.999	12	58		19	7	0	0	17	15	1	1	0	0	1	1	2062.31	1187.61	0	0	2319.72	6393.53	375.01	19.8737	0	0	31.7949	35.4055
sp|O60841|IF2P_HUMAN	EIF5B	O60841	IF2P_HUMAN	EIF5B	1220	Homo sapiens	1:Experimental evidence at protein level	Eukaryotic translation initiation factor 5B	1	0.999	2	2		1	0	0	0	0	1	1	0	0	0	0	1	50.4219	0	0	0	0	143.464	9.16871	0	0	0	0	0.794462
sp|O60869-2|EDF1_HUMAN	EDF1	O60869-2	EDF1_HUMAN	EDF1	139	Homo sapiens		Isoform 2 of Endothelial differentiation-related factor 1	1	0.999	5	28	sp|O60869-3|EDF1_HUMAN, sp|O60869|EDF1_HUMAN	1	4	1	13	0	9	1	1	1	1	0	1	310.189	2163.86	219.244	3310.78	0	4978.33	56.4047	36.2105	40.5233	91.5837	0	27.5685
sp|Q3MHD2-2|LSM12_HUMAN	LSM12	Q3MHD2-2	LSM12_HUMAN	LSM12	198	Homo sapiens		Isoform 2 of Protein LSM12	1	0.999	7	39	sp|Q3MHD2|LSM12_HUMAN	8	6	0	0	15	10	1	1	0	0	1	1	1992.41	3034.39	0	0	16417.7	13999.9	362.3	50.778	0	0	225.026	77.5275
sp|O60888-2|CUTA_HUMAN	CUTA	O60888-2	CUTA_HUMAN	CUTA	198	Homo sapiens		Isoform A of Protein CutA	1	0.999	7	266	sp|O60888-3|CUTA_HUMAN, sp|O60888|CUTA_HUMAN	1	5	0	12	70	178	1	1	0	1	1	1	927.405	5569.99	0	13604.9	237396	1.3903e+06	168.639	93.2091	0	376.343	3253.83	7699.06
sp|O60911|CATL2_HUMAN	CTSV	O60911	CATL2_HUMAN	CTSV	334	Homo sapiens	1:Experimental evidence at protein level	Cathepsin L2	1	0.999	5	22		0	16	0	6	0	0	0	1	0	1	0	0	0	5124.62	0	837.967	0	0	0	85.7563	0	23.1801	0	0
sp|Q3ZCQ8-2|TIM50_HUMAN	TIMM50	Q3ZCQ8-2	TIM50_HUMAN	TIMM50	456	Homo sapiens		Isoform 2 of Mitochondrial import inner membrane translocase subunit TIM50	1	0.999	13	111	sp|Q3ZCQ8|TIM50_HUMAN	0	0	0	0	46	65	0	0	0	0	1	1	0	0	0	0	19374.4	51382.8	0	0	0	0	265.553	284.543
sp|Q9NZL9|MAT2B_HUMAN	MAT2B	Q9NZL9	MAT2B_HUMAN	MAT2B	334	Homo sapiens	1:Experimental evidence at protein level	Methionine adenosyltransferase 2 subunit beta	1	0.999	19	108		0	0	0	0	30	78	0	0	0	0	1	1	0	0	0	0	9772.88	50909	0	0	0	0	133.951	281.919
sp|Q86U42-2|PABP2_HUMAN	PABPN1	Q86U42-2	PABP2_HUMAN	PABPN1	296	Homo sapiens		Isoform 2 of Polyadenylate-binding protein 2	1	0.999	7	62	sp|Q86U42|PABP2_HUMAN	0	0	0	0	13	49	0	0	0	0	1	1	0	0	0	0	8169.49	49985.7	0	0	0	0	111.974	276.806
sp|O75131|CPNE3_HUMAN	CPNE3	O75131	CPNE3_HUMAN	CPNE3	537	Homo sapiens	1:Experimental evidence at protein level	Copine-3	1	0.999	13	61		0	22	0	21	1	17	0	1	0	1	1	1	0	3824.5	0	2758.36	180.075	5201.82	0	63.9999	0	76.3026	2.46817	28.8062
sp|O75146|HIP1R_HUMAN	HIP1R	O75146	HIP1R_HUMAN	HIP1R	1068	Homo sapiens	1:Experimental evidence at protein level	Huntingtin-interacting protein 1-related protein	1	0.999	2	7		0	5	0	2	0	0	0	1	0	1	0	0	0	210.838	0	117.717	0	0	0	3.52819	0	3.25633	0	0
sp|O75153|CLU_HUMAN	CLUH	O75153	CLU_HUMAN	CLUH	1309	Homo sapiens	1:Experimental evidence at protein level	Clustered mitochondria protein homolog	1	0.999	67	525		0	1	0	0	124	400	0	1	0	0	1	1	0	1027.54	0	0	11335.3	80240.6	0	17.195	0	0	155.365	444.349
sp|Q7L0Y3|TM10C_HUMAN	TRMT10C	Q7L0Y3	TM10C_HUMAN	TRMT10C	403	Homo sapiens	1:Experimental evidence at protein level	tRNA methyltransferase 10 homolog C	1	0.999	27	144		0	0	0	0	39	105	0	0	0	0	1	1	0	0	0	0	8582.61	49859.3	0	0	0	0	117.636	276.106
sp|O95487-2|SC24B_HUMAN	SEC24B	O95487-2	SC24B_HUMAN	SEC24B	1233	Homo sapiens		Isoform 2 of Protein transport protein Sec24B	1	0.999	37	211	sp|O95487-3|SC24B_HUMAN, sp|O95487|SC24B_HUMAN	0	0	0	0	54	157	0	0	0	0	1	1	0	0	0	0	5238.2	49464.9	0	0	0	0	71.7966	273.922
sp|O95429|BAG4_HUMAN	BAG4	O95429	BAG4_HUMAN	BAG4	457	Homo sapiens	1:Experimental evidence at protein level	BAG family molecular chaperone regulator 4	1	0.999	12	81		0	0	0	0	33	48	0	0	0	0	1	1	0	0	0	0	16465.3	49454	0	0	0	0	225.679	273.862
sp|Q9UK41|VPS28_HUMAN	VPS28	Q9UK41	VPS28_HUMAN	VPS28	221	Homo sapiens	1:Experimental evidence at protein level	Vacuolar protein sorting-associated protein 28 homolog	1	0.999	14	94		0	0	0	0	37	57	0	0	0	0	1	1	0	0	0	0	23887.1	49306.2	0	0	0	0	327.404	273.044
sp|O75223|GGCT_HUMAN	GGCT	O75223	GGCT_HUMAN	GGCT	188	Homo sapiens	1:Experimental evidence at protein level	Gamma-glutamylcyclotransferase	1	0.999	18	134		4	69	9	25	4	23	1	1	1	1	1	1	696.496	32390.1	1445.63	26205.5	1297.19	13938.8	126.651	542.022	267.199	724.903	17.7797	77.1892
sp|O75251|NDUS7_HUMAN	NDUFS7	O75251	NDUS7_HUMAN	NDUFS7	213	Homo sapiens	1:Experimental evidence at protein level	NADH dehydrogenase [ubiquinone] iron-sulfur protein 7, mitochondrial	1	0.999	13	58		1	0	3	2	7	45	1	0	1	1	1	1	549.921	0	673.841	837.019	8095.27	42281.1	99.9976	0	124.548	23.1539	110.957	234.14
sp|Q9BU68|PR15L_HUMAN	PRR15L	Q9BU68	PR15L_HUMAN	PRR15L	103	Homo sapiens	3:Protein inferred from homology	Proline-rich protein 15-like protein	1	0.999	2	3		2	0	0	0	1	0	1	0	0	0	1	0	1788.81	0	0	0	2536.41	0	325.277	0	0	0	34.7649	0
sp|Q15018|ABRX2_HUMAN	ABRAXAS2	Q15018	ABRX2_HUMAN	ABRAXAS2	415	Homo sapiens	1:Experimental evidence at protein level	BRISC complex subunit Abraxas 2	1	0.999	16	110		0	0	0	0	48	62	0	0	0	0	1	1	0	0	0	0	18521.6	49251.6	0	0	0	0	253.864	272.741
sp|P24311|COX7B_HUMAN	COX7B	P24311	COX7B_HUMAN	COX7B	80	Homo sapiens	1:Experimental evidence at protein level	Cytochrome c oxidase subunit 7B, mitochondrial	1	0.9988	2	15		0	0	0	0	5	10	0	0	0	0	1	1	0	0	0	0	25370.3	49218	0	0	0	0	347.735	272.555
sp|P46736-2|BRCC3_HUMAN	BRCC3	P46736-2	BRCC3_HUMAN	BRCC3	291	Homo sapiens		Isoform 1 of Lys-63-specific deubiquitinase BRCC36	1	0.999	20	124	sp|P46736-3|BRCC3_HUMAN, sp|P46736|BRCC3_HUMAN	0	0	0	0	46	78	0	0	0	0	1	1	0	0	0	0	14420.7	48771.4	0	0	0	0	197.655	270.082
sp|O75340|PDCD6_HUMAN	PDCD6	O75340	PDCD6_HUMAN	PDCD6	191	Homo sapiens	1:Experimental evidence at protein level	Programmed cell death protein 6	1	0.999	14	222		0	2	0	7	93	120	0	1	0	1	1	1	0	900.094	0	1659.37	157063	475796	0	15.0623	0	45.902	2152.76	2634.82
sp|O75342|LX12B_HUMAN	ALOX12B	O75342	LX12B_HUMAN	ALOX12B	701	Homo sapiens	1:Experimental evidence at protein level	Arachidonate 12-lipoxygenase, 12R-type	1	0.999	7	37		0	16	0	21	0	0	0	1	0	1	0	0	0	1628.83	0	1454.92	0	0	0	27.2571	0	40.2465	0	0
sp|P82650|RT22_HUMAN	MRPS22	P82650	RT22_HUMAN	MRPS22	360	Homo sapiens	1:Experimental evidence at protein level	28S ribosomal protein S22, mitochondrial	1	0.999	22	155		0	0	0	0	71	84	0	0	0	0	1	1	0	0	0	0	24834.8	48553.8	0	0	0	0	340.395	268.877
sp|Q9Y305|ACOT9_HUMAN	ACOT9	Q9Y305	ACOT9_HUMAN	ACOT9	439	Homo sapiens	1:Experimental evidence at protein level	Acyl-coenzyme A thioesterase 9, mitochondrial	1	0.999	32	122		0	0	0	0	26	96	0	0	0	0	1	1	0	0	0	0	5839.83	48275	0	0	0	0	80.0428	267.333
sp|Q96EL3|RM53_HUMAN	MRPL53	Q96EL3	RM53_HUMAN	MRPL53	112	Homo sapiens	1:Experimental evidence at protein level	39S ribosomal protein L53, mitochondrial	1	0.999	9	45		0	0	0	0	24	21	0	0	0	0	1	1	0	0	0	0	20872.7	48013.4	0	0	0	0	286.088	265.884
sp|O75368|SH3L1_HUMAN	SH3BGRL	O75368	SH3L1_HUMAN	SH3BGRL	114	Homo sapiens	1:Experimental evidence at protein level	Adapter SH3BGRL	1	0.999	5	18		0	0	0	0	18	0	0	0	0	0	1	0	0	0	0	0	14456.1	0	0	0	0	0	198.14	0
sp|O75369-2|FLNB_HUMAN	FLNB	O75369-2	FLNB_HUMAN	FLNB	2578	Homo sapiens		Isoform 2 of Filamin-B	1	0.999	45	202	sp|O75369-3|FLNB_HUMAN, sp|O75369-6|FLNB_HUMAN, sp|O75369-7|FLNB_HUMAN, sp|O75369-9|FLNB_HUMAN, sp|O75369|FLNB_HUMAN	3	106	0	71	2	20	1	1	0	1	1	1	47.3899	4638.94	0	2347.03	52.5663	1225.72	8.61737	77.6288	0	64.9243	0.720493	6.78767
sp|O75380|NDUS6_HUMAN	NDUFS6	O75380	NDUS6_HUMAN	NDUFS6	124	Homo sapiens	1:Experimental evidence at protein level	NADH dehydrogenase [ubiquinone] iron-sulfur protein 6, mitochondrial	1	0.999	6	75		0	5	9	11	5	45	0	1	1	1	1	1	0	3798.94	1288.06	3502.58	3586.34	62804.5	0	63.5722	238.075	96.8893	49.1557	347.793
sp|Q4G0X4|KCD21_HUMAN	KCTD21	Q4G0X4	KCD21_HUMAN	KCTD21	260	Homo sapiens	1:Experimental evidence at protein level	BTB/POZ domain-containing protein KCTD21	1	0.999	12	80		0	0	0	0	26	54	0	0	0	0	1	1	0	0	0	0	11374.7	47943.6	0	0	0	0	155.905	265.498
sp|O75394|RM33_HUMAN	MRPL33	O75394	RM33_HUMAN	MRPL33	65	Homo sapiens	1:Experimental evidence at protein level	39S ribosomal protein L33, mitochondrial	1	0.999	5	43		0	16	0	0	15	12	0	1	0	0	1	1	0	35382.1	0	0	51853.1	57466.4	0	592.09	0	0	710.717	318.232
sp|P62993|GRB2_HUMAN	GRB2	P62993	GRB2_HUMAN	GRB2	217	Homo sapiens	1:Experimental evidence at protein level	Growth factor receptor-bound protein 2	1	0.999	16	104		0	0	0	0	47	57	0	0	0	0	1	1	0	0	0	0	22028.6	47903.3	0	0	0	0	301.932	265.275
sp|P15104|GLNA_HUMAN	GLUL	P15104	GLNA_HUMAN	GLUL	373	Homo sapiens	1:Experimental evidence at protein level	Glutamine synthetase	1	0.999	19	95		0	0	0	0	30	65	0	0	0	0	1	1	0	0	0	0	12444.5	47681.7	0	0	0	0	170.569	264.048
sp|O75436-2|VP26A_HUMAN	VPS26A	O75436-2	VP26A_HUMAN	VPS26A	251	Homo sapiens		Isoform 2 of Vacuolar protein sorting-associated protein 26A	1	0.999	3	10		0	2	0	6	1	1	0	1	0	1	1	1	0	1048.24	0	1006.22	704.18	531.779	0	17.5415	0	27.8342	9.65173	2.94484
sp|O75438|NDUB1_HUMAN	NDUFB1	O75438	NDUB1_HUMAN	NDUFB1	58	Homo sapiens	1:Experimental evidence at protein level	NADH dehydrogenase [ubiquinone] 1 beta subcomplex subunit 1	1	0.999	6	33		0	3	4	10	3	13	0	1	1	1	1	1	0	5667.7	2660.79	10368.9	7030.98	44788.8	0	94.8442	491.801	286.829	96.3691	248.028
sp|P31946-2|1433B_HUMAN	YWHAB	P31946-2	1433B_HUMAN	YWHAB	244	Homo sapiens		Isoform Short of 14-3-3 protein beta/alpha	1	0.999	17	91	sp|P31946|1433B_HUMAN	0	0	0	0	32	59	0	0	0	0	1	1	0	0	0	0	10906.2	47382.5	0	0	0	0	149.484	262.39
sp|Q9H3K6|BOLA2_HUMAN	BOLA2	Q9H3K6	BOLA2_HUMAN	BOLA2	86	Homo sapiens	1:Experimental evidence at protein level	BolA-like protein 2	1	0.999	6	48		0	0	0	0	20	28	0	0	0	0	1	1	0	0	0	0	17734.2	47343.5	0	0	0	0	243.071	262.174
sp|O75489|NDUS3_HUMAN	NDUFS3	O75489	NDUS3_HUMAN	NDUFS3	264	Homo sapiens	1:Experimental evidence at protein level	NADH dehydrogenase [ubiquinone] iron-sulfur protein 3, mitochondrial	1	0.999	26	241		2	1	4	10	81	143	1	1	1	1	1	1	471.287	246.469	516.768	1467.08	40793.4	146911	85.6988	4.12446	95.5155	40.5827	559.129	813.551
sp|P46976-2|GLYG_HUMAN	GYG1	P46976-2	GLYG_HUMAN	GYG1	333	Homo sapiens		Isoform GN-1 of Glycogenin-1	1	0.999	16	52		0	0	0	0	0	52	0	0	0	0	0	1	0	0	0	0	0	46504.2	0	0	0	0	0	257.527
sp|O75534-2|CSDE1_HUMAN	CSDE1	O75534-2	CSDE1_HUMAN	CSDE1	767	Homo sapiens		Isoform 2 of Cold shock domain-containing protein E1	1	0.999	3	3	sp|O75534-3|CSDE1_HUMAN, sp|O75534-4|CSDE1_HUMAN, sp|O75534|CSDE1_HUMAN	0	0	0	1	0	2	0	0	0	1	0	1	0	0	0	176.906	0	620.058	0	0	0	4.89362	0	3.4337
sp|O75554|WBP4_HUMAN	WBP4	O75554	WBP4_HUMAN	WBP4	376	Homo sapiens	1:Experimental evidence at protein level	WW domain-binding protein 4	1	0.999	13	119		0	3	37	35	2	42	0	1	1	1	1	1	0	1336.51	8017.99	11422.8	323.28	39836.8	0	22.3653	1481.98	315.981	4.43099	220.604
sp|Q8NEZ5|FBX22_HUMAN	FBXO22	Q8NEZ5	FBX22_HUMAN	FBXO22	403	Homo sapiens	1:Experimental evidence at protein level	F-box only protein 22	1	0.999	21	124		0	0	0	0	48	76	0	0	0	0	1	1	0	0	0	0	15873.4	46200.4	0	0	0	0	217.566	255.844
sp|Q9NVS2|RT18A_HUMAN	MRPS18A	Q9NVS2	RT18A_HUMAN	MRPS18A	196	Homo sapiens	1:Experimental evidence at protein level	39S ribosomal protein S18a, mitochondrial	1	0.999	13	93		0	0	0	0	39	54	0	0	0	0	1	1	0	0	0	0	18334.6	45930.7	0	0	0	0	251.3	254.351
sp|O75592-2|MYCB2_HUMAN	MYCBP2	O75592-2	MYCB2_HUMAN	MYCBP2	4675	Homo sapiens		Isoform 2 of E3 ubiquitin-protein ligase MYCBP2	1	0.999	2	8	sp|O75592|MYCB2_HUMAN	0	8	0	0	0	0	0	1	0	0	0	0	0	62.9407	0	0	0	0	0	1.05326	0	0	0	0
sp|Q9NX07|TSAP1_HUMAN	TRNAU1AP	Q9NX07	TSAP1_HUMAN	TRNAU1AP	287	Homo sapiens	1:Experimental evidence at protein level	tRNA selenocysteine 1-associated protein 1	1	0.999	12	102		0	0	0	0	36	66	0	0	0	0	1	1	0	0	0	0	13399.3	45265.4	0	0	0	0	183.656	250.667
sp|O75608|LYPA1_HUMAN	LYPLA1	O75608	LYPA1_HUMAN	LYPLA1	230	Homo sapiens	1:Experimental evidence at protein level	Acyl-protein thioesterase 1	1	0.999	10	87		0	10	0	12	17	48	0	1	0	1	1	1	0	4557.56	0	3678.08	8935.05	40248.7	0	76.2669	0	101.744	122.467	222.886
sp|P21964-2|COMT_HUMAN	COMT	P21964-2	COMT_HUMAN	COMT	221	Homo sapiens		Isoform Soluble of Catechol O-methyltransferase	1	0.999	16	96	sp|P21964|COMT_HUMAN	0	0	0	0	43	53	0	0	0	0	1	1	0	0	0	0	21698.1	45238.6	0	0	0	0	297.402	250.518
sp|O75635-2|SPB7_HUMAN	SERPINB7	O75635-2	SPB7_HUMAN	SERPINB7	363	Homo sapiens		Isoform 2 of Serpin B7	1	0.999	7	14	sp|O75635|SPB7_HUMAN	0	5	0	9	0	0	0	1	0	1	0	0	0	1027.76	0	1181.9	0	0	0	17.1987	0	32.6941	0	0
sp|P13489|RINI_HUMAN	RNH1	P13489	RINI_HUMAN	RNH1	461	Homo sapiens	1:Experimental evidence at protein level	Ribonuclease inhibitor	1	0.999	25	162		0	0	0	0	81	81	0	0	0	0	1	1	0	0	0	0	27726.3	45124.8	0	0	0	0	380.027	249.888
sp|P27348|1433T_HUMAN	YWHAQ	P27348	1433T_HUMAN	YWHAQ	245	Homo sapiens	1:Experimental evidence at protein level	14-3-3 protein theta	1	0.999	20	95		0	0	0	0	37	58	0	0	0	0	1	1	0	0	0	0	16305.6	44842.9	0	0	0	0	223.49	248.327
sp|O75694|NU155_HUMAN	NUP155	O75694	NU155_HUMAN	NUP155	1391	Homo sapiens	1:Experimental evidence at protein level	Nuclear pore complex protein Nup155	1	0.999	38	157		0	0	0	1	15	141	0	0	0	1	1	1	0	0	0	385.43	1115.5	20619.6	0	0	0	10.6619	15.2894	114.185
sp|Q9BRJ2|RM45_HUMAN	MRPL45	Q9BRJ2	RM45_HUMAN	MRPL45	306	Homo sapiens	1:Experimental evidence at protein level	39S ribosomal protein L45, mitochondrial	1	0.999	18	128		0	0	0	0	58	70	0	0	0	0	1	1	0	0	0	0	23470.6	44791	0	0	0	0	321.697	248.039
sp|Q16401|PSMD5_HUMAN	PSMD5	Q16401	PSMD5_HUMAN	PSMD5	504	Homo sapiens	1:Experimental evidence at protein level	26S proteasome non-ATPase regulatory subunit 5	1	0.999	27	164		0	0	0	0	73	91	0	0	0	0	1	1	0	0	0	0	13679.2	44550.1	0	0	0	0	187.492	246.706
sp|P52292|IMA1_HUMAN	KPNA2	P52292	IMA1_HUMAN	KPNA2	529	Homo sapiens	1:Experimental evidence at protein level	Importin subunit alpha-1	1	0.999	24	137		0	0	0	0	25	112	0	0	0	0	1	1	0	0	0	0	7505.89	43523.4	0	0	0	0	102.878	241.02
sp|O75821|EIF3G_HUMAN	EIF3G	O75821	EIF3G_HUMAN	EIF3G	320	Homo sapiens	1:Experimental evidence at protein level	Eukaryotic translation initiation factor 3 subunit G	1	0.999	12	110		10	0	1	1	43	55	1	0	1	1	1	1	872.897	0	197.955	204.877	9989.17	27326	158.728	0	36.5885	5.66738	136.915	151.323
sp|Q7L7V1|DHX32_HUMAN	DHX32	Q7L7V1	DHX32_HUMAN	DHX32	743	Homo sapiens	1:Experimental evidence at protein level	Putative pre-mRNA-splicing factor ATP-dependent RNA helicase DHX32	1	0.999	33	148		0	0	0	0	47	101	0	0	0	0	1	1	0	0	0	0	3688.67	43164.7	0	0	0	0	50.5582	239.033
sp|O95758-6|PTBP3_HUMAN	PTBP3	O95758-6	PTBP3_HUMAN	PTBP3	524	Homo sapiens		Isoform 6 of Polypyrimidine tract-binding protein 3	1	0.999	22	162		0	0	0	0	69	93	0	0	0	0	1	1	0	0	0	0	17603.1	43143.7	0	0	0	0	241.274	238.917
sp|O75874|IDHC_HUMAN	IDH1	O75874	IDHC_HUMAN	IDH1	414	Homo sapiens	1:Experimental evidence at protein level	Isocitrate dehydrogenase [NADP] cytoplasmic	1	0.999	9	33		0	3	0	0	0	30	0	1	0	0	0	1	0	545.513	0	0	0	5356.15	0	9.1287	0	0	0	29.6608
sp|O75880|SCO1_HUMAN	SCO1	O75880	SCO1_HUMAN	SCO1	301	Homo sapiens	1:Experimental evidence at protein level	Protein SCO1 homolog, mitochondrial	1	0.999	5	22		0	0	1	0	5	16	0	0	1	0	1	1	0	0	92.177	0	1231.82	6517.67	0	0	17.0373	0	16.8838	36.093
sp|Q9NNW5|WDR6_HUMAN	WDR6	Q9NNW5	WDR6_HUMAN	WDR6	1121	Homo sapiens	1:Experimental evidence at protein level	WD repeat-containing protein 6	1	0.999	47	258		0	0	0	0	59	199	0	0	0	0	1	1	0	0	0	0	7828.27	42981.5	0	0	0	0	107.297	238.019
sp|P31483|TIA1_HUMAN	TIA1	P31483	TIA1_HUMAN	TIA1	386	Homo sapiens	1:Experimental evidence at protein level	Cytotoxic granule associated RNA binding protein TIA1	1	0.999	16	75		0	0	0	0	22	53	0	0	0	0	1	1	0	0	0	0	6146.11	42544.1	0	0	0	0	84.2407	235.597
sp|Q92995|UBP13_HUMAN	USP13	Q92995	UBP13_HUMAN	USP13	863	Homo sapiens	1:Experimental evidence at protein level	Ubiquitin carboxyl-terminal hydrolase 13	1	0.999	45	198		0	0	0	0	28	170	0	0	0	0	1	1	0	0	0	0	3508.18	42470.1	0	0	0	0	48.0844	235.187
sp|O75947|ATP5H_HUMAN	ATP5PD	O75947	ATP5H_HUMAN	ATP5PD	161	Homo sapiens	1:Experimental evidence at protein level	ATP synthase subunit d, mitochondrial	1	0.999	22	499		19	48	57	108	95	172	1	1	1	1	1	1	5357.6	41440.5	18626.3	90139.1	102551	422212	974.225	693.473	3442.74	2493.45	1405.6	2338.09
sp|Q9NRY2|SOSSC_HUMAN	INIP	Q9NRY2	SOSSC_HUMAN	INIP	104	Homo sapiens	1:Experimental evidence at protein level	SOSS complex subunit C	1	0.999	5	39		0	0	0	0	19	20	0	0	0	0	1	1	0	0	0	0	21984.2	42279.3	0	0	0	0	301.323	234.131
sp|O75964|ATP5L_HUMAN	ATP5MG	O75964	ATP5L_HUMAN	ATP5MG	103	Homo sapiens	1:Experimental evidence at protein level	ATP synthase subunit g, mitochondrial	1	0.999	8	76		0	11	0	23	21	21	0	1	0	1	1	1	0	6630.92	0	13735.1	13440.7	43001.9	0	110.963	0	379.944	184.224	238.132
sp|Q9BV68|RN126_HUMAN	RNF126	Q9BV68	RN126_HUMAN	RNF126	311	Homo sapiens	1:Experimental evidence at protein level	E3 ubiquitin-protein ligase RNF126	1	0.999	8	56		0	0	0	0	24	32	0	0	0	0	1	1	0	0	0	0	23618.7	41843.6	0	0	0	0	323.726	231.718
sp|O76021|RL1D1_HUMAN	RSL1D1	O76021	RL1D1_HUMAN	RSL1D1	490	Homo sapiens	1:Experimental evidence at protein level	Ribosomal L1 domain-containing protein 1	0.9971	0.999	2	5		0	1	0	0	0	4	0	1	0	0	0	1	0	853.149	0	0	0	3482.19	0	14.2767	0	0	0	19.2833
sp|P00352|AL1A1_HUMAN	ALDH1A1	P00352	AL1A1_HUMAN	ALDH1A1	501	Homo sapiens	1:Experimental evidence at protein level	Aldehyde dehydrogenase 1A1	1	0.999	30	127		0	0	0	0	49	78	0	0	0	0	1	1	0	0	0	0	17173.5	41595	0	0	0	0	235.386	230.341
sp|P82921|RT21_HUMAN	MRPS21	P82921	RT21_HUMAN	MRPS21	87	Homo sapiens	1:Experimental evidence at protein level	28S ribosomal protein S21, mitochondrial	1	0.999	6	41		0	0	0	0	30	11	0	0	0	0	1	1	0	0	0	0	41457.9	41213.3	0	0	0	0	568.236	228.227
sp|O95571|ETHE1_HUMAN	ETHE1	O95571	ETHE1_HUMAN	ETHE1	254	Homo sapiens	1:Experimental evidence at protein level	Persulfide dioxygenase ETHE1, mitochondrial	1	0.999	10	58		0	0	0	0	13	45	0	0	0	0	1	1	0	0	0	0	5964.63	41204.9	0	0	0	0	81.7534	228.181
sp|Q96EY4|TMA16_HUMAN	TMA16	Q96EY4	TMA16_HUMAN	TMA16	203	Homo sapiens	1:Experimental evidence at protein level	Translation machinery-associated protein 16	1	0.999	10	69		0	0	0	0	24	45	0	0	0	0	1	1	0	0	0	0	17289.2	40979	0	0	0	0	236.972	226.93
sp|Q9NX55|HYPK_HUMAN	HYPK	Q9NX55	HYPK_HUMAN	HYPK	121	Homo sapiens	1:Experimental evidence at protein level	Huntingtin-interacting protein K	1	0.999	9	36		0	0	0	0	16	20	0	0	0	0	1	1	0	0	0	0	15028.2	40744.7	0	0	0	0	205.982	225.632
sp|O94776|MTA2_HUMAN	MTA2	O94776	MTA2_HUMAN	MTA2	668	Homo sapiens	1:Experimental evidence at protein level	Metastasis-associated protein MTA2	1	0.999	11	46		4	5	0	1	19	17	1	1	0	1	1	1	128.197	531.242	0	96.7867	1552.13	3444.15	23.3113	8.8899	0	2.67734	21.2741	19.0727
sp|Q9UL46|PSME2_HUMAN	PSME2	Q9UL46	PSME2_HUMAN	PSME2	239	Homo sapiens	1:Experimental evidence at protein level	Proteasome activator complex subunit 2	1	0.999	16	90		0	0	0	0	29	61	0	0	0	0	1	1	0	0	0	0	9098.23	40705.2	0	0	0	0	124.704	225.414
sp|Q96DH6|MSI2H_HUMAN	MSI2	Q96DH6	MSI2H_HUMAN	MSI2	328	Homo sapiens	1:Experimental evidence at protein level	RNA-binding protein Musashi homolog 2	1	0.999	19	283		11	0	0	0	100	172	1	0	0	0	1	1	1629.13	0	0	0	96573.8	305435	296.241	0	0	0	1323.67	1691.41
sp|O60232|ZNRD2_HUMAN	ZNRD2	O60232	ZNRD2_HUMAN	ZNRD2	199	Homo sapiens	1:Experimental evidence at protein level	Protein ZNRD2	1	0.999	8	69		0	0	0	0	39	30	0	0	0	0	1	1	0	0	0	0	42176.5	40562.3	0	0	0	0	578.086	224.623
sp|P06730-2|IF4E_HUMAN	EIF4E	P06730-2	IF4E_HUMAN	EIF4E	248	Homo sapiens		Isoform 2 of Eukaryotic translation initiation factor 4E	1	0.999	9	75	sp|P06730|IF4E_HUMAN	0	0	0	0	36	39	0	0	0	0	1	1	0	0	0	0	13496	40279.4	0	0	0	0	184.981	223.056
sp|O94905|ERLN2_HUMAN	ERLIN2	O94905	ERLN2_HUMAN	ERLIN2	339	Homo sapiens	1:Experimental evidence at protein level	Erlin-2	1	0.999	6	14		0	1	0	0	6	7	0	1	0	0	1	1	0	218.153	0	0	1059.14	1980.95	0	3.65061	0	0	14.5169	10.9699
sp|O94919|ENDD1_HUMAN	ENDOD1	O94919	ENDD1_HUMAN	ENDOD1	500	Homo sapiens	1:Experimental evidence at protein level	Endonuclease domain-containing 1 protein	1	0.999	8	31		0	6	0	5	3	17	0	1	0	1	1	1	0	1932.8	0	1075.36	609.096	5368.37	0	32.3439	0	29.7469	8.34849	29.7285
sp|O94925-3|GLSK_HUMAN	GLS	O94925-3	GLSK_HUMAN	GLS	598	Homo sapiens		Isoform 3 of Glutaminase kidney isoform, mitochondrial	1	0.999	10	17	sp|O94925|GLSK_HUMAN	0	1	0	0	0	16	0	1	0	0	0	1	0	831.379	0	0	0	2811.18	0	13.9124	0	0	0	15.5675
sp|P07711-3|CATL1_HUMAN	CTSL	P07711-3	CATL1_HUMAN	CTSL	278	Homo sapiens		Isoform 2 of Procathepsin L	1	0.999	5	33	sp|P07711|CATL1_HUMAN	0	0	0	0	7	26	0	0	0	0	1	1	0	0	0	0	4365.17	40203	0	0	0	0	59.8306	222.633
sp|Q99627|CSN8_HUMAN	COPS8	Q99627	CSN8_HUMAN	COPS8	209	Homo sapiens	1:Experimental evidence at protein level	COP9 signalosome complex subunit 8	1	0.999	9	53		0	0	0	0	12	41	0	0	0	0	1	1	0	0	0	0	10645.9	40140.1	0	0	0	0	145.916	222.285
sp|O95139|NDUB6_HUMAN	NDUFB6	O95139	NDUB6_HUMAN	NDUFB6	128	Homo sapiens	1:Experimental evidence at protein level	NADH dehydrogenase [ubiquinone] 1 beta subcomplex subunit 6	1	0.999	6	67		10	1	9	3	11	33	1	1	1	1	1	1	4263.82	1240.83	4290.87	2451.85	5512.59	56390.1	775.332	20.7643	793.092	67.8238	75.5575	312.272
sp|O95147|DUS14_HUMAN	DUSP14	O95147	DUS14_HUMAN	DUSP14	198	Homo sapiens	1:Experimental evidence at protein level	Dual specificity protein phosphatase 14	1	0.999	4	18		0	8	0	10	0	0	0	1	0	1	0	0	0	6150.5	0	4723.17	0	0	0	102.924	0	130.654	0	0
sp|Q96AB3-2|ISOC2_HUMAN	ISOC2	Q96AB3-2	ISOC2_HUMAN	ISOC2	221	Homo sapiens		Isoform 2 of Isochorismatase domain-containing protein 2	1	0.999	9	55	sp|Q96AB3|ISOC2_HUMAN	0	0	0	0	16	39	0	0	0	0	1	1	0	0	0	0	9364.21	39479	0	0	0	0	128.349	218.623
sp|Q969Y2-2|GTPB3_HUMAN	GTPBP3	Q969Y2-2	GTPB3_HUMAN	GTPBP3	524	Homo sapiens		Isoform 2 of tRNA modification GTPase GTPBP3, mitochondrial	1	0.999	21	110	sp|Q969Y2-4|GTPB3_HUMAN, sp|Q969Y2|GTPB3_HUMAN	0	0	0	0	15	95	0	0	0	0	1	1	0	0	0	0	2174.81	39087.7	0	0	0	0	29.8087	216.457
sp|O95168|NDUB4_HUMAN	NDUFB4	O95168	NDUB4_HUMAN	NDUFB4	129	Homo sapiens	1:Experimental evidence at protein level	NADH dehydrogenase [ubiquinone] 1 beta subcomplex subunit 4	1	0.999	7	49		0	2	8	6	8	25	0	1	1	1	1	1	0	1303.16	2338.99	2560.91	4529.62	50263.7	0	21.8074	432.322	70.8407	62.0846	278.346
sp|Q9UIV1|CNOT7_HUMAN	CNOT7	Q9UIV1	CNOT7_HUMAN	CNOT7	285	Homo sapiens	1:Experimental evidence at protein level	CCR4-NOT transcription complex subunit 7	1	0.999	7	31		0	0	0	0	11	20	0	0	0	0	1	1	0	0	0	0	14734.3	38953.3	0	0	0	0	201.953	215.712
sp|O95171-2|SCEL_HUMAN	SCEL	O95171-2	SCEL_HUMAN	SCEL	668	Homo sapiens		Isoform 2 of Sciellin	1	0.999	3	7	sp|O95171-3|SCEL_HUMAN, sp|O95171|SCEL_HUMAN	0	1	0	5	1	0	0	1	0	1	1	0	0	102.337	0	166.231	72.865	0	0	1.71253	0	4.59834	0.998713	0
sp|O95182|NDUA7_HUMAN	NDUFA7	O95182	NDUA7_HUMAN	NDUFA7	113	Homo sapiens	1:Experimental evidence at protein level	NADH dehydrogenase [ubiquinone] 1 alpha subcomplex subunit 7	1	0.999	11	107		3	4	19	9	11	61	1	1	1	1	1	1	537.93	1474.19	4085.7	3799.19	5258.05	108701	97.8171	24.6694	755.169	105.094	72.0686	601.954
sp|Q9Y587|AP4S1_HUMAN	AP4S1	Q9Y587	AP4S1_HUMAN	AP4S1	144	Homo sapiens	1:Experimental evidence at protein level	AP-4 complex subunit sigma-1	1	0.999	5	29		0	0	0	0	11	18	0	0	0	0	1	1	0	0	0	0	17242	38224.8	0	0	0	0	236.325	211.678
sp|Q15843|NEDD8_HUMAN	NEDD8	Q15843	NEDD8_HUMAN	NEDD8	81	Homo sapiens	1:Experimental evidence at protein level	NEDD8	1	0.999	5	30		0	0	0	0	8	22	0	0	0	0	1	1	0	0	0	0	7297.52	38049	0	0	0	0	100.022	210.705
sp|O95210|STBD1_HUMAN	STBD1	O95210	STBD1_HUMAN	STBD1	358	Homo sapiens	1:Experimental evidence at protein level	Starch-binding domain-containing protein 1	1	0.999	3	4		0	0	1	0	0	3	0	0	1	0	0	1	0	0	1204.58	0	0	570.336	0	0	222.646	0	0	3.15836
sp|O95249|GOSR1_HUMAN	GOSR1	O95249	GOSR1_HUMAN	GOSR1	250	Homo sapiens	1:Experimental evidence at protein level	Golgi SNAP receptor complex member 1	1	0.999	2	14		3	0	1	0	5	5	1	0	1	0	1	1	284.731	0	143.744	0	632.978	2862.09	51.7755	0	26.5686	0	8.67582	15.8494
sp|Q9Y6M1-1|IF2B2_HUMAN	IGF2BP2	Q9Y6M1-1	IF2B2_HUMAN	IGF2BP2	556	Homo sapiens		Isoform 2 of Insulin-like growth factor 2 mRNA-binding protein 2	1	0.999	22	129	sp|Q9Y6M1|IF2B2_HUMAN	0	0	0	0	63	66	0	0	0	0	1	1	0	0	0	0	14632	37987	0	0	0	0	200.551	210.361
sp|O95274|LYPD3_HUMAN	LYPD3	O95274	LYPD3_HUMAN	LYPD3	346	Homo sapiens	1:Experimental evidence at protein level	Ly6/PLAUR domain-containing protein 3	1	0.999	3	12		0	6	0	6	0	0	0	1	0	1	0	0	0	1985.56	0	1102.47	0	0	0	33.2267	0	30.4967	0	0
sp|Q8NBS9|TXND5_HUMAN	TXNDC5	Q8NBS9	TXND5_HUMAN	TXNDC5	432	Homo sapiens	1:Experimental evidence at protein level	Thioredoxin domain-containing protein 5	1	0.999	21	106		0	0	0	0	24	82	0	0	0	0	1	1	0	0	0	0	4753.74	37341.3	0	0	0	0	65.1564	206.785
sp|Q9H8M7|MINY3_HUMAN	MINDY3	Q9H8M7	MINY3_HUMAN	MINDY3	445	Homo sapiens	1:Experimental evidence at protein level	Ubiquitin carboxyl-terminal hydrolase MINDY-3	1	0.999	16	95		0	0	0	0	36	59	0	0	0	0	1	1	0	0	0	0	13886.1	37160.5	0	0	0	0	190.328	205.784
sp|O95298-2|NDUC2_HUMAN	NDUFC2	O95298-2	NDUC2_HUMAN	NDUFC2	96	Homo sapiens		Isoform 4 of NADH dehydrogenase [ubiquinone] 1 subunit C2	1	0.999	4	8	sp|O95298|NDUC2_HUMAN	0	0	1	0	0	7	0	0	1	0	0	1	0	0	227.994	0	0	9499.98	0	0	42.1407	0	0	52.6081
sp|Q9Y5S9-2|RBM8A_HUMAN	RBM8A	Q9Y5S9-2	RBM8A_HUMAN	RBM8A	173	Homo sapiens		Isoform 2 of RNA-binding protein 8A	1	0.999	7	43	sp|Q9Y5S9|RBM8A_HUMAN	0	0	0	0	18	25	0	0	0	0	1	1	0	0	0	0	13107.3	36656.5	0	0	0	0	179.653	202.993
sp|O95302|FKBP9_HUMAN	FKBP9	O95302	FKBP9_HUMAN	FKBP9	570	Homo sapiens	1:Experimental evidence at protein level	Peptidyl-prolyl cis-trans isomerase FKBP9	1	0.999	43	847		0	0	0	4	199	644	0	0	0	1	1	1	0	0	0	661.869	103817	722045	0	0	0	18.3088	1422.96	3998.48
sp|O95336|6PGL_HUMAN	PGLS	O95336	6PGL_HUMAN	PGLS	258	Homo sapiens	1:Experimental evidence at protein level	6-phosphogluconolactonase	1	0.999	6	11		0	2	0	0	1	8	0	1	0	0	1	1	0	497.203	0	0	507.997	3547.88	0	8.32028	0	0	6.96279	19.6471
sp|O95163|ELP1_HUMAN	ELP1	O95163	ELP1_HUMAN	ELP1	1332	Homo sapiens	1:Experimental evidence at protein level	Elongator complex protein 1	1	0.999	56	267		0	0	0	0	59	208	0	0	0	0	1	1	0	0	0	0	5902.97	36610.9	0	0	0	0	80.9082	202.74
sp|P61204|ARF3_HUMAN	ARF3	P61204	ARF3_HUMAN	ARF3	181	Homo sapiens	1:Experimental evidence at protein level	ADP-ribosylation factor 3	1	0.999	12	54	sp|P84077|ARF1_HUMAN	0	0	0	0	20	34	0	0	0	0	1	1	0	0	0	0	12582	36240.6	0	0	0	0	172.453	200.69
sp|P17655|CAN2_HUMAN	CAPN2	P17655	CAN2_HUMAN	CAPN2	700	Homo sapiens	1:Experimental evidence at protein level	Calpain-2 catalytic subunit	1	0.999	30	152		0	0	0	0	20	132	0	0	0	0	1	1	0	0	0	0	3698.08	35974.9	0	0	0	0	50.6871	199.219
sp|Q9BXV9|GON7_HUMAN	GON7	Q9BXV9	GON7_HUMAN	GON7	100	Homo sapiens	1:Experimental evidence at protein level	EKC/KEOPS complex subunit GON7	1	0.999	5	26		0	0	0	0	11	15	0	0	0	0	1	1	0	0	0	0	14181.3	35316.9	0	0	0	0	194.373	195.575
sp|Q9H9J2|RM44_HUMAN	MRPL44	Q9H9J2	RM44_HUMAN	MRPL44	332	Homo sapiens	1:Experimental evidence at protein level	39S ribosomal protein L44, mitochondrial	1	0.999	18	115		0	0	0	0	56	59	0	0	0	0	1	1	0	0	0	0	23801.1	34661.4	0	0	0	0	326.226	191.945
sp|Q08211|DHX9_HUMAN	DHX9	Q08211	DHX9_HUMAN	DHX9	1270	Homo sapiens	1:Experimental evidence at protein level	ATP-dependent RNA helicase A	1	0.999	54	237		0	0	0	0	37	200	0	0	0	0	1	1	0	0	0	0	2215.11	34181.7	0	0	0	0	30.3611	189.289
sp|Q96B26|EXOS8_HUMAN	EXOSC8	Q96B26	EXOS8_HUMAN	EXOSC8	276	Homo sapiens	1:Experimental evidence at protein level	Exosome complex component RRP43	1	0.999	10	62		0	0	0	0	28	34	0	0	0	0	1	1	0	0	0	0	10931.3	34061.4	0	0	0	0	149.828	188.622
sp|P62875|RPAB5_HUMAN	POLR2L	P62875	RPAB5_HUMAN	POLR2L	67	Homo sapiens	1:Experimental evidence at protein level	DNA-directed RNA polymerases I, II, and III subunit RPABC5	1	0.999	4	30		0	0	0	0	15	15	0	0	0	0	1	1	0	0	0	0	20195.6	33788.2	0	0	0	0	276.808	187.109
sp|P07203|GPX1_HUMAN	GPX1	P07203	GPX1_HUMAN	GPX1	203	Homo sapiens	1:Experimental evidence at protein level	Glutathione peroxidase 1	1	0.999	11	77		0	0	0	0	42	35	0	0	0	0	1	1	0	0	0	0	20241.8	33698.9	0	0	0	0	277.441	186.615
sp|Q04446|GLGB_HUMAN	GBE1	Q04446	GLGB_HUMAN	GBE1	702	Homo sapiens	1:Experimental evidence at protein level	1,4-alpha-glucan-branching enzyme	1	0.999	28	186		0	0	0	0	58	128	0	0	0	0	1	1	0	0	0	0	7091.03	33192.5	0	0	0	0	97.1922	183.811
sp|P62487|RPB7_HUMAN	POLR2G	P62487	RPB7_HUMAN	POLR2G	172	Homo sapiens	1:Experimental evidence at protein level	DNA-directed RNA polymerase II subunit RPB7	1	0.999	10	43		0	0	0	0	10	33	0	0	0	0	1	1	0	0	0	0	7115.92	32904.9	0	0	0	0	97.5333	182.218
sp|Q8TBC4|UBA3_HUMAN	UBA3	Q8TBC4	UBA3_HUMAN	UBA3	463	Homo sapiens	1:Experimental evidence at protein level	NEDD8-activating enzyme E1 catalytic subunit	1	0.999	20	110		0	0	0	0	41	69	0	0	0	0	1	1	0	0	0	0	9286.43	32629.8	0	0	0	0	127.283	180.694
sp|O00629|IMA3_HUMAN	KPNA4	O00629	IMA3_HUMAN	KPNA4	521	Homo sapiens	1:Experimental evidence at protein level	Importin subunit alpha-3	1	0.999	20	89		0	0	0	0	19	70	0	0	0	0	1	1	0	0	0	0	4973.01	32627.2	0	0	0	0	68.1619	180.68
sp|Q5XKP0|MIC13_HUMAN	MICOS13	Q5XKP0	MIC13_HUMAN	MICOS13	118	Homo sapiens	1:Experimental evidence at protein level	MICOS complex subunit MIC13	1	0.999	5	42		0	0	0	0	11	31	0	0	0	0	1	1	0	0	0	0	12116.2	32550.7	0	0	0	0	166.069	180.256
sp|Q9H0U6|RM18_HUMAN	MRPL18	Q9H0U6	RM18_HUMAN	MRPL18	180	Homo sapiens	1:Experimental evidence at protein level	39S ribosomal protein L18, mitochondrial	1	0.999	10	51		0	0	0	0	26	25	0	0	0	0	1	1	0	0	0	0	26497	32545.3	0	0	0	0	363.177	180.226
sp|A0AV96|RBM47_HUMAN	RBM47	A0AV96	RBM47_HUMAN	RBM47	593	Homo sapiens	1:Experimental evidence at protein level	RNA-binding protein 47	1	0.999	23	135		0	0	0	0	45	90	0	0	0	0	1	1	0	0	0	0	8045.15	32411.6	0	0	0	0	110.27	179.486
sp|O95373|IPO7_HUMAN	IPO7	O95373	IPO7_HUMAN	IPO7	1038	Homo sapiens	1:Experimental evidence at protein level	Importin-7	1	0.999	31	189		0	0	0	0	74	115	0	0	0	0	1	1	0	0	0	0	14203.6	31913.4	0	0	0	0	194.679	176.727
sp|Q96CS2|HAUS1_HUMAN	HAUS1	Q96CS2	HAUS1_HUMAN	HAUS1	278	Homo sapiens	1:Experimental evidence at protein level	HAUS augmin-like complex subunit 1	1	0.999	18	90		0	0	0	0	26	64	0	0	0	0	1	1	0	0	0	0	6335.41	31788.6	0	0	0	0	86.8353	176.036
sp|Q9H479|FN3K_HUMAN	FN3K	Q9H479	FN3K_HUMAN	FN3K	309	Homo sapiens	1:Experimental evidence at protein level	Fructosamine-3-kinase	1	0.999	10	56		0	0	0	0	23	33	0	0	0	0	1	1	0	0	0	0	11390.4	31658.3	0	0	0	0	156.121	175.314
sp|Q9BUE6-2|ISCA1_HUMAN	ISCA1	Q9BUE6-2	ISCA1_HUMAN	ISCA1	176	Homo sapiens		Isoform 2 of Iron-sulfur cluster assembly 1 homolog, mitochondrial	1	0.999	6	39	sp|Q9BUE6|ISCA1_HUMAN	0	0	0	0	18	21	0	0	0	0	1	1	0	0	0	0	9643.27	31343.9	0	0	0	0	132.174	173.573
sp|Q7Z7H8-2|RM10_HUMAN	MRPL10	Q7Z7H8-2	RM10_HUMAN	MRPL10	271	Homo sapiens		Isoform 2 of 39S ribosomal protein L10, mitochondrial	1	0.999	7	47	sp|Q7Z7H8|RM10_HUMAN	0	0	0	0	16	31	0	0	0	0	1	1	0	0	0	0	8862.64	31006.5	0	0	0	0	121.475	171.705
sp|O95782-2|AP2A1_HUMAN	AP2A1	O95782-2	AP2A1_HUMAN	AP2A1	955	Homo sapiens		Isoform B of AP-2 complex subunit alpha-1	0.9975	0.999	2	3	sp|O95782|AP2A1_HUMAN	0	1	0	1	1	0	0	1	0	1	1	0	0	111.461	0	39.7556	95.5596	0	0	1.8652	0	1.09973	1.30977	0
sp|Q14192|FHL2_HUMAN	FHL2	Q14192	FHL2_HUMAN	FHL2	279	Homo sapiens	1:Experimental evidence at protein level	Four and a half LIM domains protein 2	1	0.999	22	151		0	0	0	0	81	70	0	0	0	0	1	1	0	0	0	0	27984.8	30999.7	0	0	0	0	383.569	171.667
sp|Q9NVS9|PNPO_HUMAN	PNPO	Q9NVS9	PNPO_HUMAN	PNPO	261	Homo sapiens	1:Experimental evidence at protein level	Pyridoxine-5'-phosphate oxidase	1	0.999	10	73		0	0	0	0	22	51	0	0	0	0	1	1	0	0	0	0	5806.89	30962.8	0	0	0	0	79.5913	171.463
sp|O95817|BAG3_HUMAN	BAG3	O95817	BAG3_HUMAN	BAG3	575	Homo sapiens	1:Experimental evidence at protein level	BAG family molecular chaperone regulator 3	1	0.999	2	6		0	6	0	0	0	0	0	1	0	0	0	0	0	568.6	0	0	0	0	0	9.51505	0	0	0	0
sp|Q9H6K1|ILRUN_HUMAN	ILRUN	Q9H6K1	ILRUN_HUMAN	ILRUN	298	Homo sapiens	1:Experimental evidence at protein level	Protein ILRUN	1	0.999	13	76		0	0	0	0	32	44	0	0	0	0	1	1	0	0	0	0	14884	30945.8	0	0	0	0	204.005	171.369
sp|O95486|SC24A_HUMAN	SEC24A	O95486	SC24A_HUMAN	SEC24A	1093	Homo sapiens	1:Experimental evidence at protein level	Protein transport protein Sec24A	1	0.999	26	117		0	0	0	0	33	84	0	0	0	0	1	1	0	0	0	0	4700.69	30694.3	0	0	0	0	64.4293	169.976
sp|O95865|DDAH2_HUMAN	DDAH2	O95865	DDAH2_HUMAN	DDAH2	285	Homo sapiens	1:Experimental evidence at protein level	N(G),N(G)-dimethylarginine dimethylaminohydrolase 2	1	0.999	7	31		0	19	0	12	0	0	0	1	0	1	0	0	0	11843.9	0	3566.74	0	0	0	198.198	0	98.6641	0	0
sp|O95867|LY66C_HUMAN	LY6G6C	O95867	LY66C_HUMAN	LY6G6C	125	Homo sapiens	1:Experimental evidence at protein level	Lymphocyte antigen 6 complex locus protein G6c	1	0.999	4	36		0	16	0	20	0	0	0	1	0	1	0	0	0	34389	0	24346.4	0	0	0	575.471	0	673.478	0	0
sp|O43390|HNRPR_HUMAN	HNRNPR	O43390	HNRPR_HUMAN	HNRNPR	633	Homo sapiens	1:Experimental evidence at protein level	Heterogeneous nuclear ribonucleoprotein R	1	0.999	35	187		0	0	0	0	68	119	0	0	0	0	1	1	0	0	0	0	9873.96	30559.8	0	0	0	0	135.336	169.231
sp|O95881|TXD12_HUMAN	TXNDC12	O95881	TXD12_HUMAN	TXNDC12	172	Homo sapiens	1:Experimental evidence at protein level	Thioredoxin domain-containing protein 12	1	0.999	6	53		0	2	0	0	22	29	0	1	0	0	1	1	0	353.05	0	0	14521.9	38712.1	0	5.90801	0	0	199.042	214.377
sp|Q8WUM0|NU133_HUMAN	NUP133	Q8WUM0	NU133_HUMAN	NUP133	1156	Homo sapiens	1:Experimental evidence at protein level	Nuclear pore complex protein Nup133	1	0.999	49	236		0	0	0	0	67	169	0	0	0	0	1	1	0	0	0	0	6349.38	30366.8	0	0	0	0	87.0268	168.163
sp|Q9BSF4|TIM29_HUMAN	TIMM29	Q9BSF4	TIM29_HUMAN	TIMM29	260	Homo sapiens	1:Experimental evidence at protein level	Mitochondrial import inner membrane translocase subunit Tim29	1	0.999	10	57		0	0	0	0	26	31	0	0	0	0	1	1	0	0	0	0	9148.64	30334.7	0	0	0	0	125.395	167.985
sp|O95994|AGR2_HUMAN	AGR2	O95994	AGR2_HUMAN	AGR2	175	Homo sapiens	1:Experimental evidence at protein level	Anterior gradient protein 2 homolog	1	0.999	10	74		0	6	1	0	18	49	0	1	1	0	1	1	0	3576.28	203.936	0	8816.95	87559.7	0	59.8461	37.694	0	120.848	484.88
sp|O96000|NDUBA_HUMAN	NDUFB10	O96000	NDUBA_HUMAN	NDUFB10	172	Homo sapiens	1:Experimental evidence at protein level	NADH dehydrogenase [ubiquinone] 1 beta subcomplex subunit 10	1	0.999	15	92		0	4	0	4	36	48	0	1	0	1	1	1	0	1464.75	0	1219.17	15545.4	72507.6	0	24.5113	0	33.7249	213.071	401.526
sp|P49773|HINT1_HUMAN	HINT1	P49773	HINT1_HUMAN	HINT1	126	Homo sapiens	1:Experimental evidence at protein level	Adenosine 5'-monophosphoramidase HINT1	1	0.999	5	21		0	0	0	0	4	17	0	0	0	0	1	1	0	0	0	0	1468.83	30257.4	0	0	0	0	20.1323	167.557
sp|Q9NXR7|BABA2_HUMAN	BABAM2	Q9NXR7	BABA2_HUMAN	BABAM2	383	Homo sapiens	1:Experimental evidence at protein level	BRISC and BRCA1-A complex member 2	1	0.999	13	70		0	0	0	0	25	45	0	0	0	0	1	1	0	0	0	0	11232.7	30242.4	0	0	0	0	153.96	167.474
sp|Q9UHA2|S18L2_HUMAN	SS18L2	Q9UHA2	S18L2_HUMAN	SS18L2	77	Homo sapiens	1:Experimental evidence at protein level	SS18-like protein 2	1	0.999	4	17		0	0	0	0	7	10	0	0	0	0	1	1	0	0	0	0	3800.74	30208.1	0	0	0	0	52.0943	167.284
sp|Q9BPW8|NIPS1_HUMAN	NIPSNAP1	Q9BPW8	NIPS1_HUMAN	NIPSNAP1	284	Homo sapiens	1:Experimental evidence at protein level	Protein NipSnap homolog 1	1	0.999	10	98		16	0	0	0	41	41	1	0	0	0	1	1	1599.52	0	0	0	12388.5	36254	290.857	0	0	0	169.801	200.764
sp|P00167-2|CYB5_HUMAN	CYB5A	P00167-2	CYB5_HUMAN	CYB5A	98	Homo sapiens		Isoform 2 of Cytochrome b5	1	0.999	6	83	sp|P00167|CYB5_HUMAN	0	3	5	24	21	30	0	1	1	1	1	1	0	1241.35	1762.83	14327.5	15624.9	45246.7	0	20.773	325.828	396.332	214.16	250.563
sp|P00338-2|LDHA_HUMAN	LDHA	P00338-2	LDHA_HUMAN	LDHA	274	Homo sapiens		Isoform 2 of L-lactate dehydrogenase A chain	0	0.999	11	11	sp|P00338-5|LDHA_HUMAN	0	2	0	3	3	3	0	1	0	1	1	1	0	722.628	0	590.11	632.556	1796.17	0	12.0926	0	16.3238	8.67004	9.94665
sp|P00338-3|LDHA_HUMAN	LDHA	P00338-3	LDHA_HUMAN	LDHA	361	Homo sapiens		Isoform 3 of L-lactate dehydrogenase A chain	1	0.999	16	53	sp|P00338|LDHA_HUMAN	0	3	0	4	12	34	0	1	0	1	1	1	0	462.103	0	481.775	1455.38	12316.1	0	7.73291	0	13.327	19.948	68.2031
sp|Q96HC4|PDLI5_HUMAN	PDLIM5	Q96HC4	PDLI5_HUMAN	PDLIM5	596	Homo sapiens	1:Experimental evidence at protein level	PDZ and LIM domain protein 5	1	0.999	20	106		0	0	0	0	42	64	0	0	0	0	1	1	0	0	0	0	7217.91	30076.9	0	0	0	0	98.9313	166.557
sp|P00367|DHE3_HUMAN	GLUD1	P00367	DHE3_HUMAN	GLUD1	558	Homo sapiens	1:Experimental evidence at protein level	Glutamate dehydrogenase 1, mitochondrial	1	0.999	11	26		0	0	0	1	3	22	0	0	0	1	1	1	0	0	0	84.7735	327.542	5926.46	0	0	0	2.34503	4.4894	32.819
sp|O43482|MS18B_HUMAN	OIP5	O43482	MS18B_HUMAN	OIP5	229	Homo sapiens	1:Experimental evidence at protein level	Protein Mis18-beta	1	0.999	6	51		0	0	0	0	15	36	0	0	0	0	1	1	0	0	0	0	7388.04	29759.5	0	0	0	0	101.263	164.8
sp|P00403|COX2_HUMAN	MT-CO2	P00403	COX2_HUMAN	MT-CO2	227	Homo sapiens	1:Experimental evidence at protein level	Cytochrome c oxidase subunit 2	1	0.999	4	31		0	0	0	0	15	16	0	0	0	0	1	1	0	0	0	0	6194.46	29537.2	0	0	0	0	84.9034	163.569
sp|P61289-2|PSME3_HUMAN	PSME3	P61289-2	PSME3_HUMAN	PSME3	267	Homo sapiens		Isoform 2 of Proteasome activator complex subunit 3	1	0.999	15	63	sp|P61289|PSME3_HUMAN	0	0	0	0	17	46	0	0	0	0	1	1	0	0	0	0	7619.35	29378.1	0	0	0	0	104.433	162.687
sp|P00441|SODC_HUMAN	SOD1	P00441	SODC_HUMAN	SOD1	154	Homo sapiens	1:Experimental evidence at protein level	Superoxide dismutase [Cu-Zn]	1	0.999	8	80		4	29	8	18	2	19	1	1	1	1	1	1	1506.27	33822.3	2085.04	12597	983.442	22059.9	273.899	565.988	385.382	348.463	13.4794	122.161
sp|P00450|CERU_HUMAN	CP	P00450	CERU_HUMAN	CP	1065	Homo sapiens	1:Experimental evidence at protein level	Ceruloplasmin	1	0.999	4	17		0	1	0	16	0	0	0	1	0	1	0	0	0	130.067	0	836.748	0	0	0	2.17657	0	23.1463	0	0
sp|P00491|PNPH_HUMAN	PNP	P00491	PNPH_HUMAN	PNP	289	Homo sapiens	1:Experimental evidence at protein level	Purine nucleoside phosphorylase	1	0.999	15	84		0	43	0	40	0	1	0	1	0	1	0	1	0	13504.8	0	11786.1	0	400.171	0	225.991	0	326.03	0	2.21603
sp|P00492|HPRT_HUMAN	HPRT1	P00492	HPRT_HUMAN	HPRT1	218	Homo sapiens	1:Experimental evidence at protein level	Hypoxanthine-guanine phosphoribosyltransferase	1	0.999	12	55		0	3	0	1	30	21	0	1	0	1	1	1	0	509.474	0	373.809	13687.8	44599.8	0	8.52562	0	10.3404	187.61	246.981
sp|P00505|AATM_HUMAN	GOT2	P00505	AATM_HUMAN	GOT2	430	Homo sapiens	1:Experimental evidence at protein level	Aspartate aminotransferase, mitochondrial	1	0.999	9	18		0	1	0	0	0	17	0	1	0	0	0	1	0	235.211	0	0	0	4616.69	0	3.93607	0	0	0	25.5659
sp|P60006-2|APC15_HUMAN	ANAPC15	P60006-2	APC15_HUMAN	ANAPC15	125	Homo sapiens		Isoform 2 of Anaphase-promoting complex subunit 15	1	0.999	2	12	sp|P60006|APC15_HUMAN	0	0	0	0	7	5	0	0	0	0	1	1	0	0	0	0	9733.42	29200.7	0	0	0	0	133.41	161.705
sp|P00558|PGK1_HUMAN	PGK1	P00558	PGK1_HUMAN	PGK1	417	Homo sapiens	1:Experimental evidence at protein level	Phosphoglycerate kinase 1	1	0.999	23	121		0	54	3	24	1	39	0	1	1	1	1	1	0	12683.9	215.405	2980.46	133.313	13468.4	0	212.254	39.8139	82.4464	1.82724	74.5842
sp|P00918|CAH2_HUMAN	CA2	P00918	CAH2_HUMAN	CA2	260	Homo sapiens	1:Experimental evidence at protein level	Carbonic anhydrase 2	1	0.999	2	8		0	0	0	0	8	0	0	0	0	0	1	0	0	0	0	0	1279.39	0	0	0	0	0	17.5357	0
sp|P00966|ASSY_HUMAN	ASS1	P00966	ASSY_HUMAN	ASS1	412	Homo sapiens	1:Experimental evidence at protein level	Argininosuccinate synthase	1	0.999	5	9		0	2	0	0	0	7	0	1	0	0	0	1	0	717.341	0	0	0	2050.32	0	12.0041	0	0	0	11.3541
sp|Q9UBS8|RNF14_HUMAN	RNF14	Q9UBS8	RNF14_HUMAN	RNF14	474	Homo sapiens	1:Experimental evidence at protein level	E3 ubiquitin-protein ligase RNF14	1	0.999	16	73		0	0	0	0	34	39	0	0	0	0	1	1	0	0	0	0	10297	29194.7	0	0	0	0	141.134	161.672
sp|P01023|A2MG_HUMAN	A2M	P01023	A2MG_HUMAN	A2M	1474	Homo sapiens	1:Experimental evidence at protein level	Alpha-2-macroglobulin	1	0.999	11	34		0	0	0	34	0	0	0	0	0	1	0	0	0	0	0	1368.63	0	0	0	0	0	37.8595	0	0
sp|Q9NZB2|F120A_HUMAN	FAM120A	Q9NZB2	F120A_HUMAN	FAM120A	1118	Homo sapiens	1:Experimental evidence at protein level	Constitutive coactivator of PPAR-gamma-like protein 1	1	0.999	45	314		0	0	0	0	165	149	0	0	0	0	1	1	0	0	0	0	21148	29180.4	0	0	0	0	289.862	161.593
sp|P01036|CYTS_HUMAN	CST4	P01036	CYTS_HUMAN	CST4	141	Homo sapiens	1:Experimental evidence at protein level	Cystatin-S	1	0.999	3	7		0	7	0	0	0	0	0	1	0	0	0	0	0	4928.58	0	0	0	0	0	82.4756	0	0	0	0
sp|P01037|CYTN_HUMAN	CST1	P01037	CYTN_HUMAN	CST1	141	Homo sapiens	1:Experimental evidence at protein level	Cystatin-SN	0.996	0.999	2	2		0	2	0	0	0	0	0	1	0	0	0	0	0	1950.02	0	0	0	0	0	32.6319	0	0	0	0
sp|P01040|CYTA_HUMAN	CSTA	P01040	CYTA_HUMAN	CSTA	98	Homo sapiens	1:Experimental evidence at protein level	Cystatin-A	1	0.999	11	283		49	114	32	60	14	14	1	1	1	1	1	1	50485.9	420846	16640.8	148514	11960.9	16360.1	9180.36	7042.5	3075.76	4108.24	163.941	90.5973
sp|P01116-2|RASK_HUMAN	KRAS	P01116-2	RASK_HUMAN	KRAS	188	Homo sapiens		Isoform 2B of GTPase KRas	1	0.999	5	28		0	5	2	1	8	12	0	1	1	1	1	1	0	2929.77	493.611	649.369	3564.97	11151.8	0	49.0273	91.2353	17.963	48.8628	61.7555
sp|P78318|IGBP1_HUMAN	IGBP1	P78318	IGBP1_HUMAN	IGBP1	339	Homo sapiens	1:Experimental evidence at protein level	Immunoglobulin-binding protein 1	1	0.999	19	108		0	0	0	0	29	79	0	0	0	0	1	1	0	0	0	0	5926.39	29103.3	0	0	0	0	81.2292	161.165
sp|P01619|KV320_HUMAN	IGKV3-20	P01619	KV320_HUMAN	IGKV3-20	116	Homo sapiens	1:Experimental evidence at protein level	Immunoglobulin kappa variable 3-20	1	0.999	3	10		0	1	0	9	0	0	0	1	0	1	0	0	0	3745.52	0	7156.16	0	0	0	62.6783	0	197.956	0	0
sp|P01834|IGKC_HUMAN	IGKC	P01834	IGKC_HUMAN	IGKC	107	Homo sapiens	1:Experimental evidence at protein level	Immunoglobulin kappa constant	1	0.999	12	230		6	89	12	122	1	0	1	1	1	1	1	0	2602.81	215256	5775.53	338970	1062.36	0	473.296	3602.13	1067.5	9376.69	14.5611	0
sp|P01857|IGHG1_HUMAN	IGHG1	P01857	IGHG1_HUMAN	IGHG1	330	Homo sapiens	1:Experimental evidence at protein level	Immunoglobulin heavy constant gamma 1	1	0.999	19	382	sp|P0DOX5|IGG1_HUMAN	18	120	36	202	5	1	1	1	1	1	1	1	2655.14	98758.4	5503.09	181568	1895.69	405.087	482.811	1652.64	1017.15	5022.58	25.9831	2.24326
sp|P01859|IGHG2_HUMAN	IGHG2	P01859	IGHG2_HUMAN	IGHG2	326	Homo sapiens	1:Experimental evidence at protein level	Immunoglobulin heavy constant gamma 2	1	0.999	15	143		1	38	7	96	1	0	1	1	1	1	1	0	364.05	26876.6	1085.92	60704	461.504	0	66.1988	449.758	200.713	1679.21	6.32554	0
sp|P01860|IGHG3_HUMAN	IGHG3	P01860	IGHG3_HUMAN	IGHG3	377	Homo sapiens	1:Experimental evidence at protein level	Immunoglobulin heavy constant gamma 3	1	0.999	15	5		0	0	0	5	0	0	0	0	0	1	0	0	0	0	0	2449.6	0	0	0	0	0	67.7615	0	0
sp|P01871-2|IGHM_HUMAN	IGHM	P01871-2	IGHM_HUMAN	IGHM	474	Homo sapiens		Isoform 2 of Immunoglobulin heavy constant mu	1	0.999	16	55	sp|P01871|IGHM_HUMAN	0	3	9	43	0	0	0	1	1	1	0	0	0	326.154	825.222	10900.7	0	0	0	5.45792	152.528	301.537	0	0
sp|P01876|IGHA1_HUMAN	IGHA1	P01876	IGHA1_HUMAN	IGHA1	353	Homo sapiens	1:Experimental evidence at protein level	Immunoglobulin heavy constant alpha 1	1	0.999	8	46		2	16	10	15	1	2	1	1	1	1	1	1	680.336	8343.23	2048.2	4927.37	491.153	460.284	123.712	139.617	378.573	136.302	6.73192	2.54892
sp|P02100|HBE_HUMAN	HBE1	P02100	HBE_HUMAN	HBE1	147	Homo sapiens	1:Experimental evidence at protein level	Hemoglobin subunit epsilon	0.996	0.999	2	4		0	0	0	0	4	0	0	0	0	0	1	0	0	0	0	0	2431.92	0	0	0	0	0	33.3328	0
sp|P02545|LMNA_HUMAN	LMNA	P02545	LMNA_HUMAN	LMNA	664	Homo sapiens	1:Experimental evidence at protein level	Prelamin-A/C	1	0.999	18	66		0	39	0	17	0	10	0	1	0	1	0	1	0	4020.1	0	1738	0	1481.32	0	67.2731	0	48.077	0	8.20312
sp|P02647|APOA1_HUMAN	APOA1	P02647	APOA1_HUMAN	APOA1	267	Homo sapiens	1:Experimental evidence at protein level	Apolipoprotein A-I	0.999	0.9988	2	2		0	0	0	2	0	0	0	0	0	1	0	0	0	0	0	756.76	0	0	0	0	0	20.9337	0	0
sp|P02671-2|FIBA_HUMAN	FGA	P02671-2	FIBA_HUMAN	FGA	644	Homo sapiens		Isoform 2 of Fibrinogen alpha chain	1	0.999	3	3	sp|P02671|FIBA_HUMAN	0	0	0	3	0	0	0	0	0	1	0	0	0	0	0	748.292	0	0	0	0	0	20.6995	0	0
sp|P02675|FIBB_HUMAN	FGB	P02675	FIBB_HUMAN	FGB	491	Homo sapiens	1:Experimental evidence at protein level	Fibrinogen beta chain	1	0.999	8	33		0	0	0	33	0	0	0	0	0	1	0	0	0	0	0	4658.28	0	0	0	0	0	128.859	0	0
sp|P02679-2|FIBG_HUMAN	FGG	P02679-2	FIBG_HUMAN	FGG	437	Homo sapiens		Isoform Gamma-A of Fibrinogen gamma chain	1	0.999	12	37	sp|P02679|FIBG_HUMAN	0	1	0	36	0	0	0	1	0	1	0	0	0	275.559	0	5670.9	0	0	0	4.61125	0	156.87	0	0
sp|P02763|A1AG1_HUMAN	ORM1	P02763	A1AG1_HUMAN	ORM1	201	Homo sapiens	1:Experimental evidence at protein level	Alpha-1-acid glycoprotein 1	1	0.999	3	4		0	0	0	4	0	0	0	0	0	1	0	0	0	0	0	1201.55	0	0	0	0	0	33.2375	0	0
sp|Q9BRK5|CAB45_HUMAN	SDF4	Q9BRK5	CAB45_HUMAN	SDF4	362	Homo sapiens	1:Experimental evidence at protein level	45 kDa calcium-binding protein	1	0.999	18	115		0	0	0	0	64	51	0	0	0	0	1	1	0	0	0	0	28323.9	29081.2	0	0	0	0	388.217	161.044
sp|P02768|ALBU_HUMAN	ALB	P02768	ALBU_HUMAN	ALB	609	Homo sapiens	1:Experimental evidence at protein level	Albumin	1	0.999	79	1280		44	450	13	753	4	16	1	1	1	1	1	1	2722.86	145618	870.059	348079	580.38	3307.57	495.125	2436.79	160.815	9628.66	7.95489	18.3164
sp|Q9Y3D8|KAD6_HUMAN	AK6	Q9Y3D8	KAD6_HUMAN	AK6	172	Homo sapiens	1:Experimental evidence at protein level	Adenylate kinase isoenzyme 6	1	0.999	8	55		0	0	0	0	31	24	0	0	0	0	1	1	0	0	0	0	24703.7	28914.4	0	0	0	0	338.598	160.119
sp|P21926|CD9_HUMAN	CD9	P21926	CD9_HUMAN	CD9	228	Homo sapiens	1:Experimental evidence at protein level	CD9 antigen	1	0.999	5	20		0	0	0	0	3	17	0	0	0	0	1	1	0	0	0	0	1408.27	28889.4	0	0	0	0	19.3022	159.981
sp|P02787|TRFE_HUMAN	TF	P02787	TRFE_HUMAN	TF	698	Homo sapiens	1:Experimental evidence at protein level	Serotransferrin	1	0.999	12	37		0	1	0	36	0	0	0	1	0	1	0	0	0	182.118	0	2914.91	0	0	0	3.0476	0	80.6332	0	0
sp|P02788|TRFL_HUMAN	LTF	P02788	TRFL_HUMAN	LTF	710	Homo sapiens	1:Experimental evidence at protein level	Lactotransferrin	1	0.999	18	54		1	40	0	12	0	1	1	1	0	1	0	1	63.8003	4237.53	0	938.238	0	264.485	11.6014	70.9115	0	25.9538	0	1.46464
sp|P62877|RBX1_HUMAN	RBX1	P62877	RBX1_HUMAN	RBX1	108	Homo sapiens	1:Experimental evidence at protein level	E3 ubiquitin-protein ligase RBX1	1	0.999	4	31		0	0	0	0	18	13	0	0	0	0	1	1	0	0	0	0	26271.3	28849.7	0	0	0	0	360.084	159.761
sp|P02794|FRIH_HUMAN	FTH1	P02794	FRIH_HUMAN	FTH1	183	Homo sapiens	1:Experimental evidence at protein level	Ferritin heavy chain	1	0.999	14	192		0	0	0	2	85	105	0	0	0	1	1	1	0	0	0	1299.05	118604	266940	0	0	0	35.9347	1625.63	1478.24
sp|Q96B49|TOM6_HUMAN	TOMM6	Q96B49	TOM6_HUMAN	TOMM6	74	Homo sapiens	1:Experimental evidence at protein level	Mitochondrial import receptor subunit TOM6 homolog	1	0.999	3	7		0	0	0	0	0	7	0	0	0	0	0	1	0	0	0	0	0	28805.9	0	0	0	0	0	159.519
sp|P02814|SMR3B_HUMAN	SMR3B	P02814	SMR3B_HUMAN	SMR3B	79	Homo sapiens	1:Experimental evidence at protein level	Submaxillary gland androgen-regulated protein 3B	1	0.999	2	15		0	10	0	5	0	0	0	1	0	1	0	0	0	47550.7	0	20383.4	0	0	0	795.722	0	563.852	0	0
sp|P03928|ATP8_HUMAN	MT-ATP8	P03928	ATP8_HUMAN	MT-ATP8	68	Homo sapiens	1:Experimental evidence at protein level	ATP synthase protein 8	1	0.999	3	130		4	14	31	29	24	28	1	1	1	1	1	1	1610.21	12486.3	9013.76	30823.4	50217.7	109590	292.8	208.948	1666.03	852.644	688.301	606.879
sp|P03973|SLPI_HUMAN	SLPI	P03973	SLPI_HUMAN	SLPI	132	Homo sapiens	1:Experimental evidence at protein level	Antileukoproteinase	1	0.999	6	44		9	12	2	10	2	9	1	1	1	1	1	1	5710.49	16354.4	1135.63	6114.07	1570.84	6965.32	1038.39	273.677	209.902	169.129	21.5305	38.5719
sp|P04040|CATA_HUMAN	CAT	P04040	CATA_HUMAN	CAT	527	Homo sapiens	1:Experimental evidence at protein level	Catalase	1	0.999	48	445		1	248	5	164	1	26	1	1	1	1	1	1	124.163	95919.1	275.304	40919.2	999.749	6310.58	22.5778	1605.13	50.8851	1131.92	13.7029	34.9462
sp|P04062-2|GBA1_HUMAN	GBA1	P04062-2	GBA1_HUMAN	GBA1	516	Homo sapiens		Isoform Short of Lysosomal acid glucosylceramidase	1	0.999	10	57	sp|P04062-4|GBA1_HUMAN, sp|P04062|GBA1_HUMAN	0	20	0	21	0	16	0	1	0	1	0	1	0	4916.68	0	2611.57	0	3518.19	0	82.2766	0	72.2421	0	19.4827
sp|A9UHW6|MI4GD_HUMAN	MIF4GD	A9UHW6	MI4GD_HUMAN	MIF4GD	222	Homo sapiens	1:Experimental evidence at protein level	MIF4G domain-containing protein	1	0.999	9	57		0	0	0	0	27	30	0	0	0	0	1	1	0	0	0	0	17871.4	28494.2	0	0	0	0	244.952	157.792
sp|P04075|ALDOA_HUMAN	ALDOA	P04075	ALDOA_HUMAN	ALDOA	364	Homo sapiens	1:Experimental evidence at protein level	Fructose-bisphosphate aldolase A	1	0.999	26	186		6	61	15	34	3	67	1	1	1	1	1	1	883.171	13307.8	1983.95	6206.65	704.247	28347.5	160.596	222.695	366.697	171.69	9.65266	156.98
sp|P04080|CYTB_HUMAN	CSTB	P04080	CYTB_HUMAN	CSTB	98	Homo sapiens	1:Experimental evidence at protein level	Cystatin-B	1	0.999	5	203		2	11	13	7	80	90	1	1	1	1	1	1	1352.45	11365.6	7301.52	3700.05	269371	710698	245.929	190.195	1349.56	102.352	3692.1	3935.64
sp|P04083|ANXA1_HUMAN	ANXA1	P04083	ANXA1_HUMAN	ANXA1	346	Homo sapiens	1:Experimental evidence at protein level	Annexin A1	1	0.999	20	114		2	24	0	13	11	64	1	1	0	1	1	1	318.394	6952.73	0	3015.94	11228.8	69492.9	57.8967	116.348	0	83.4278	153.906	384.832
sp|P13693|TCTP_HUMAN	TPT1	P13693	TCTP_HUMAN	TPT1	172	Homo sapiens	1:Experimental evidence at protein level	Translationally-controlled tumor protein	1	0.999	6	38		0	0	0	0	9	29	0	0	0	0	1	1	0	0	0	0	5366.27	28364.6	0	0	0	0	73.552	157.075
sp|Q9Y244|POMP_HUMAN	POMP	Q9Y244	POMP_HUMAN	POMP	141	Homo sapiens	1:Experimental evidence at protein level	Proteasome maturation protein	1	0.999	6	39		0	0	0	0	19	20	0	0	0	0	1	1	0	0	0	0	16498.8	28335.2	0	0	0	0	226.138	156.912
sp|Q9H773|DCTP1_HUMAN	DCTPP1	Q9H773	DCTP1_HUMAN	DCTPP1	170	Homo sapiens	1:Experimental evidence at protein level	dCTP pyrophosphatase 1	1	0.999	22	323		5	0	0	0	117	201	1	0	0	0	1	1	1589.36	0	0	0	225913	665593	289.009	0	0	0	3096.44	3685.86
sp|P04406|G3P_HUMAN	GAPDH	P04406	G3P_HUMAN	GAPDH	335	Homo sapiens	1:Experimental evidence at protein level	Glyceraldehyde-3-phosphate dehydrogenase	1	0.999	48	995		56	431	49	255	36	168	1	1	1	1	1	1	8949.9	324784	9604.48	141350	11749.9	137855	1627.45	5434.99	1775.22	3910.07	161.049	763.403
sp|P30740|ILEU_HUMAN	SERPINB1	P30740	ILEU_HUMAN	SERPINB1	379	Homo sapiens	1:Experimental evidence at protein level	Leukocyte elastase inhibitor	1	0.999	20	70		0	0	0	0	25	45	0	0	0	0	1	1	0	0	0	0	6449	27877.5	0	0	0	0	88.3922	154.378
sp|P04439-2|HLAA_HUMAN	HLA-A	P04439-2	HLAA_HUMAN	HLA-A	371	Homo sapiens		Isoform 2 of HLA class I histocompatibility antigen, A alpha chain	1	0.999	6	21	sp|P04439|HLAA_HUMAN	0	0	0	1	8	12	0	0	0	1	1	1	0	0	0	180.689	3365.59	6367.85	0	0	0	4.99828	46.1299	35.2633
sp|P04632|CPNS1_HUMAN	CAPNS1	P04632	CPNS1_HUMAN	CAPNS1	268	Homo sapiens	1:Experimental evidence at protein level	Calpain small subunit 1	1	0.999	19	125		0	0	0	1	32	92	0	0	0	1	1	1	0	0	0	330.047	14377.2	77794.3	0	0	0	9.12984	197.059	430.802
sp|Q99439|CNN2_HUMAN	CNN2	Q99439	CNN2_HUMAN	CNN2	309	Homo sapiens	1:Experimental evidence at protein level	Calponin-2	1	0.999	12	84		0	0	0	0	38	46	0	0	0	0	1	1	0	0	0	0	10013.9	27868.3	0	0	0	0	137.254	154.326
sp|P04792|HSPB1_HUMAN	HSPB1	P04792	HSPB1_HUMAN	HSPB1	205	Homo sapiens	1:Experimental evidence at protein level	Heat shock protein beta-1	1	0.999	22	519		10	115	15	108	125	146	1	1	1	1	1	1	2185.5	153390	4205.16	94528.9	164250	264483	397.412	2566.86	777.249	2614.89	2251.27	1464.63
sp|P04843|RPN1_HUMAN	RPN1	P04843	RPN1_HUMAN	RPN1	607	Homo sapiens	1:Experimental evidence at protein level	Dolichyl-diphosphooligosaccharide--protein glycosyltransferase subunit 1	1	0.999	24	84		0	3	0	0	19	62	0	1	0	0	1	1	0	191.373	0	0	2583.55	17763.6	0	3.20246	0	0	35.411	98.3695
sp|Q9NRX2|RM17_HUMAN	MRPL17	Q9NRX2	RM17_HUMAN	MRPL17	175	Homo sapiens	1:Experimental evidence at protein level	39S ribosomal protein L17, mitochondrial	1	0.999	12	67		0	0	0	0	30	37	0	0	0	0	1	1	0	0	0	0	17312.3	27858.1	0	0	0	0	237.289	154.27
sp|Q07654|TFF3_HUMAN	TFF3	Q07654	TFF3_HUMAN	TFF3	80	Homo sapiens	1:Experimental evidence at protein level	Trefoil factor 3	1	0.999	2	11		0	0	0	0	1	10	0	0	0	0	1	1	0	0	0	0	2958.28	27777.3	0	0	0	0	40.5472	153.823
sp|Q9BQA1|MEP50_HUMAN	WDR77	Q9BQA1	MEP50_HUMAN	WDR77	342	Homo sapiens	1:Experimental evidence at protein level	Methylosome protein 50	1	0.999	23	437		6	0	0	0	203	228	1	0	0	0	1	1	1537.52	0	0	0	294416	557269	279.582	0	0	0	4035.36	3085.99
sp|Q9BU89|DOHH_HUMAN	DOHH	Q9BU89	DOHH_HUMAN	DOHH	302	Homo sapiens	1:Experimental evidence at protein level	Deoxyhypusine hydroxylase	1	0.999	15	93		0	0	0	0	37	56	0	0	0	0	1	1	0	0	0	0	11060.8	27582.4	0	0	0	0	151.604	152.743
sp|P54819-2|KAD2_HUMAN	AK2	P54819-2	KAD2_HUMAN	AK2	232	Homo sapiens		Isoform 2 of Adenylate kinase 2, mitochondrial	1	0.999	15	76	sp|P54819|KAD2_HUMAN	0	0	0	0	10	66	0	0	0	0	1	1	0	0	0	0	3988.24	27563.8	0	0	0	0	54.6642	152.64
sp|P05089|ARGI1_HUMAN	ARG1	P05089	ARGI1_HUMAN	ARG1	322	Homo sapiens	1:Experimental evidence at protein level	Arginase-1	1	0.999	27	344		29	201	20	91	1	2	1	1	1	1	1	1	4095.79	171595	2050.25	65715.3	705.77	2783.5	744.778	2871.51	378.953	1817.84	9.67353	15.4142
sp|P05090|APOD_HUMAN	APOD	P05090	APOD_HUMAN	APOD	189	Homo sapiens	1:Experimental evidence at protein level	Apolipoprotein D	1	0.999	11	72		0	60	0	12	0	0	0	1	0	1	0	0	0	55243.7	0	3210.31	0	0	0	924.458	0	88.8046	0	0
sp|P05091|ALDH2_HUMAN	ALDH2	P05091	ALDH2_HUMAN	ALDH2	517	Homo sapiens	1:Experimental evidence at protein level	Aldehyde dehydrogenase, mitochondrial	1	0.999	50	869		5	46	0	39	266	513	1	1	0	1	1	1	985.544	9886.87	0	9159.31	206453	954086	179.211	165.449	0	253.367	2829.72	5283.45
sp|P05109|S10A8_HUMAN	S100A8	P05109	S10A8_HUMAN	S100A8	93	Homo sapiens	1:Experimental evidence at protein level	Protein S100-A8	1	0.999	5	61		9	17	4	12	9	10	1	1	1	1	1	1	3383.59	10901.8	3032.66	8027.42	8140.01	3283.85	615.272	182.432	560.533	222.057	111.57	18.185
sp|P05114|HMGN1_HUMAN	HMGN1	P05114	HMGN1_HUMAN	HMGN1	100	Homo sapiens	1:Experimental evidence at protein level	Non-histone chromosomal protein HMG-14	1	0.999	3	12		2	2	0	0	0	8	1	1	0	0	0	1	367.357	1785.18	0	0	0	7082.39	66.8002	29.8735	0	0	0	39.2202
sp|P05120|PAI2_HUMAN	SERPINB2	P05120	PAI2_HUMAN	SERPINB2	415	Homo sapiens	1:Experimental evidence at protein level	Plasminogen activator inhibitor 2	1	0.999	14	85		0	41	0	44	0	0	0	1	0	1	0	0	0	12874.3	0	11108.9	0	0	0	215.441	0	307.298	0	0
sp|P05141|ADT2_HUMAN	SLC25A5	P05141	ADT2_HUMAN	SLC25A5	298	Homo sapiens	1:Experimental evidence at protein level	ADP/ATP translocase 2	1	0.999	24	171		7	11	11	7	65	70	1	1	1	1	1	1	838.824	1587.64	794.295	1180.56	38935.4	51638	152.532	26.5679	146.811	32.657	533.662	285.956
sp|Q9Y3C1|NOP16_HUMAN	NOP16	Q9Y3C1	NOP16_HUMAN	NOP16	178	Homo sapiens	1:Experimental evidence at protein level	Nucleolar protein 16	1	0.999	11	50		0	0	0	0	15	35	0	0	0	0	1	1	0	0	0	0	5986.13	27549.1	0	0	0	0	82.048	152.559
sp|P05198|IF2A_HUMAN	EIF2S1	P05198	IF2A_HUMAN	EIF2S1	315	Homo sapiens	1:Experimental evidence at protein level	Eukaryotic translation initiation factor 2 subunit 1	1	0.999	6	38		2	5	2	0	13	16	1	1	1	0	1	1	321.908	1968.75	377.381	0	1958.73	5531.27	58.5358	32.9455	69.7523	0	26.847	30.6306
sp|P05204|HMGN2_HUMAN	HMGN2	P05204	HMGN2_HUMAN	HMGN2	90	Homo sapiens	1:Experimental evidence at protein level	Non-histone chromosomal protein HMG-17	1	0.999	2	37		7	6	5	0	6	13	1	1	1	0	1	1	5398.92	15986.4	4527.13	0	6800.48	20070	981.74	267.519	836.761	0	93.2097	111.142
sp|P05386|RLA1_HUMAN	RPLP1	P05386	RLA1_HUMAN	RPLP1	114	Homo sapiens	1:Experimental evidence at protein level	60S acidic ribosomal protein P1	1	0.999	5	109		7	13	0	12	41	36	1	1	0	1	1	1	4840.46	21695.7	0	16339.8	159307	370873	880.188	363.06	0	451.997	2183.52	2053.79
sp|P05387|RLA2_HUMAN	RPLP2	P05387	RLA2_HUMAN	RPLP2	115	Homo sapiens	1:Experimental evidence at protein level	60S acidic ribosomal protein P2	1	0.999	17	548		36	73	7	59	198	175	1	1	1	1	1	1	34805.4	123837	7776.22	93915.2	961030	1.32861e+06	6329.01	2072.31	1437.3	2597.91	13172.2	7357.44
sp|Q14764|MVP_HUMAN	MVP	Q14764	MVP_HUMAN	MVP	893	Homo sapiens	1:Experimental evidence at protein level	Major vault protein	1	0.999	27	154		27	18	0	0	50	59	1	1	0	0	1	1	1537.41	2052.1	0	0	5371.14	9911.68	279.562	34.3402	0	0	73.6187	54.888
sp|O00264|PGRC1_HUMAN	PGRMC1	O00264	PGRC1_HUMAN	PGRMC1	195	Homo sapiens	1:Experimental evidence at protein level	Membrane-associated progesterone receptor component 1	1	0.999	5	33		0	0	0	0	13	20	0	0	0	0	1	1	0	0	0	0	13691.1	27355.4	0	0	0	0	187.655	151.486
sp|Q5JS54-2|PSMG4_HUMAN	PSMG4	Q5JS54-2	PSMG4_HUMAN	PSMG4	162	Homo sapiens		Isoform 2 of Proteasome assembly chaperone 4	1	0.999	5	21	sp|Q5JS54|PSMG4_HUMAN	0	0	0	0	1	20	0	0	0	0	1	1	0	0	0	0	741.278	27268.1	0	0	0	0	10.1602	151.003
sp|P05455|LA_HUMAN	SSB	P05455	LA_HUMAN	SSB	408	Homo sapiens	1:Experimental evidence at protein level	Lupus La protein	1	0.999	19	62		0	1	0	0	19	42	0	1	0	0	1	1	0	3409.98	0	0	2912.37	11405.9	0	57.0632	0	0	39.918	63.1627
sp|Q9BYD6|RM01_HUMAN	MRPL1	Q9BYD6	RM01_HUMAN	MRPL1	325	Homo sapiens	1:Experimental evidence at protein level	39S ribosomal protein L1, mitochondrial	1	0.999	13	86		0	0	0	0	35	51	0	0	0	0	1	1	0	0	0	0	10945	27004.5	0	0	0	0	150.015	149.543
sp|P06280|AGAL_HUMAN	GLA	P06280	AGAL_HUMAN	GLA	429	Homo sapiens	1:Experimental evidence at protein level	Alpha-galactosidase A	1	0.999	11	56		0	0	0	1	16	39	0	0	0	1	1	1	0	0	0	150.172	1837.27	11607.4	0	0	0	4.15411	25.1823	64.2785
sp|P06310|KV230_HUMAN	IGKV2-30	P06310	KV230_HUMAN	IGKV2-30	120	Homo sapiens	3:Protein inferred from homology	Immunoglobulin kappa variable 2-30	0.996	0.999	2	1		0	0	0	1	0	0	0	0	0	1	0	0	0	0	0	1758.56	0	0	0	0	0	48.6457	0	0
sp|P06396-2|GELS_HUMAN	GSN	P06396-2	GELS_HUMAN	GSN	731	Homo sapiens		Isoform 2 of Gelsolin	1	0.999	19	124		0	63	0	35	1	25	0	1	0	1	1	1	0	13921.5	0	5197.26	396.104	5724.56	0	232.965	0	143.768	5.42914	31.701
sp|P06396|GELS_HUMAN	GSN	P06396	GELS_HUMAN	GSN	782	Homo sapiens	1:Experimental evidence at protein level	Gelsolin	1	0.999	19	4		0	2	0	2	0	0	0	1	0	1	0	0	0	211.222	0	250.098	0	0	0	3.53463	0	6.91828	0	0
sp|P06454-2|PTMA_HUMAN	PTMA	P06454-2	PTMA_HUMAN	PTMA	110	Homo sapiens		Isoform 2 of Prothymosin alpha	1	0.999	3	31	sp|P06454|PTMA_HUMAN	6	3	8	5	0	9	1	1	1	1	0	1	5713.07	13120.7	6154.94	7881.44	0	40996.7	1038.86	219.564	1137.63	218.019	0	227.028
sp|Q96EE3-1|SEH1_HUMAN	SEH1L	Q96EE3-1	SEH1_HUMAN	SEH1L	421	Homo sapiens		Isoform B of Nucleoporin SEH1	1	0.999	16	79	sp|Q96EE3|SEH1_HUMAN	0	0	0	0	21	58	0	0	0	0	1	1	0	0	0	0	5325.8	27000.5	0	0	0	0	72.9973	149.521
sp|P06576|ATPB_HUMAN	ATP5F1B	P06576	ATPB_HUMAN	ATP5F1B	529	Homo sapiens	1:Experimental evidence at protein level	ATP synthase subunit beta, mitochondrial	1	0.999	31	1375		134	125	170	204	252	490	1	1	1	1	1	1	17128.3	35612.3	27174.1	47713.1	112858	650097	3114.61	595.943	5022.66	1319.85	1546.87	3600.05
sp|P06702|S10A9_HUMAN	S100A9	P06702	S10A9_HUMAN	S100A9	114	Homo sapiens	1:Experimental evidence at protein level	Protein S100-A9	1	0.999	9	185		30	37	36	37	28	17	1	1	1	1	1	1	13639.5	41188.3	10830.9	35203.4	30862.8	21493.9	2480.2	689.251	2001.89	973.807	423.016	119.027
sp|P06703|S10A6_HUMAN	S100A6	P06703	S10A6_HUMAN	S100A6	90	Homo sapiens	1:Experimental evidence at protein level	Protein S100-A6	1	0.999	10	82		7	1	4	0	36	34	1	1	1	0	1	1	1472.08	572.763	1166.46	0	85843.5	117968	267.683	9.58471	215.6	0	1176.6	653.271
sp|Q15165-1|PON2_HUMAN	PON2	Q15165-1	PON2_HUMAN	PON2	354	Homo sapiens		Isoform 1 of Serum paraoxonase/arylesterase 2	1	0.999	11	57	sp|Q15165|PON2_HUMAN	0	0	0	0	18	39	0	0	0	0	1	1	0	0	0	0	6493.35	26793.9	0	0	0	0	89.0001	148.377
sp|P06733|ENOA_HUMAN	ENO1	P06733	ENOA_HUMAN	ENO1	434	Homo sapiens	1:Experimental evidence at protein level	Alpha-enolase	1	0.999	30	438		24	124	41	100	27	122	1	1	1	1	1	1	2666.38	41437.4	3208.07	18713.7	3437.06	58508.3	484.855	693.421	592.955	517.664	47.1095	324.002
sp|Q96BR5|COA7_HUMAN	COA7	Q96BR5	COA7_HUMAN	COA7	231	Homo sapiens	1:Experimental evidence at protein level	Cytochrome c oxidase assembly factor 7	1	0.999	11	70		0	0	0	0	26	44	0	0	0	0	1	1	0	0	0	0	8901.41	26662.6	0	0	0	0	122.006	147.65
sp|P06748-2|NPM_HUMAN	NPM1	P06748-2	NPM_HUMAN	NPM1	265	Homo sapiens		Isoform 2 of Nucleophosmin	1	0.999	14	139	sp|P06748|NPM_HUMAN	21	26	2	16	37	37	1	1	1	1	1	1	5622.14	12594.3	486.138	3961.47	13538.1	31422.2	1022.33	210.755	89.8541	109.583	185.558	174.007
sp|P06753-2|TPM3_HUMAN	TPM3	P06753-2	TPM3_HUMAN	TPM3	248	Homo sapiens		Isoform 2 of Tropomyosin alpha-3 chain	1	0.999	37	266		3	105	0	45	35	78	1	1	0	1	1	1	169.154	51072.9	0	11986.8	9571.31	45072.7	30.7589	854.663	0	331.581	131.188	249.599
sp|Q16626|MEA1_HUMAN	MEA1	Q16626	MEA1_HUMAN	MEA1	185	Homo sapiens	1:Experimental evidence at protein level	Male-enhanced antigen 1	1	0.999	4	16		0	0	0	0	6	10	0	0	0	0	1	1	0	0	0	0	9205.06	26626.7	0	0	0	0	126.168	147.451
sp|Q96JB5|CK5P3_HUMAN	CDK5RAP3	Q96JB5	CK5P3_HUMAN	CDK5RAP3	506	Homo sapiens	1:Experimental evidence at protein level	CDK5 regulatory subunit-associated protein 3	1	0.999	28	145		0	0	0	0	73	72	0	0	0	0	1	1	0	0	0	0	18319.6	26076	0	0	0	0	251.095	144.401
sp|P43487-2|RANG_HUMAN	RANBP1	P43487-2	RANG_HUMAN	RANBP1	200	Homo sapiens		Isoform 2 of Ran-specific GTPase-activating protein	1	0.999	7	32	sp|P43487|RANG_HUMAN	0	0	0	0	9	23	0	0	0	0	1	1	0	0	0	0	2681.45	26068	0	0	0	0	36.7529	144.357
sp|P07108-2|ACBP_HUMAN	DBI	P07108-2	ACBP_HUMAN	DBI	104	Homo sapiens		Isoform 2 of Acyl-CoA-binding protein	1	0.999	3	21	sp|P07108-3|ACBP_HUMAN, sp|P07108-4|ACBP_HUMAN, sp|P07108-5|ACBP_HUMAN, sp|P07108|ACBP_HUMAN	0	6	1	1	0	13	0	1	1	1	0	1	0	7288.46	680.38	946.085	0	30295.9	0	121.966	125.756	26.1709	0	167.77
sp|P07195|LDHB_HUMAN	LDHB	P07195	LDHB_HUMAN	LDHB	334	Homo sapiens	1:Experimental evidence at protein level	L-lactate dehydrogenase B chain	1	0.999	13	53		6	0	3	2	4	38	1	0	1	1	1	1	469.9	0	285.071	320.656	1127.24	16831.2	85.4466	0	52.6903	8.87008	15.4504	93.2063
sp|P62191|PRS4_HUMAN	PSMC1	P62191	PRS4_HUMAN	PSMC1	440	Homo sapiens	1:Experimental evidence at protein level	26S proteasome regulatory subunit 4	1	0.999	23	100		0	0	0	0	31	69	0	0	0	0	1	1	0	0	0	0	6350.97	25881.8	0	0	0	0	87.0486	143.326
sp|P07237|PDIA1_HUMAN	P4HB	P07237	PDIA1_HUMAN	P4HB	508	Homo sapiens	1:Experimental evidence at protein level	Protein disulfide-isomerase	1	0.999	32	202		0	2	3	1	71	125	0	1	1	1	1	1	0	217.886	195.987	84.464	11920.6	45863.4	0	3.64613	36.2247	2.33647	163.387	253.978
sp|P07305|H10_HUMAN	H1-0	P07305	H10_HUMAN	H1-0	194	Homo sapiens	1:Experimental evidence at protein level	Histone H1.0	1	0.999	4	18		0	1	0	0	2	15	0	1	0	0	1	1	0	683.788	0	0	1751.05	13545.8	0	11.4426	0	0	24.0006	75.0128
sp|P07339|CATD_HUMAN	CTSD	P07339	CATD_HUMAN	CTSD	412	Homo sapiens	1:Experimental evidence at protein level	Cathepsin D	1	0.999	24	298		13	82	9	55	40	99	1	1	1	1	1	1	1264.14	40749.3	1439.16	19625.8	11082.3	78869.7	229.871	681.906	266.003	542.894	151.898	436.758
sp|P07355|ANXA2_HUMAN	ANXA2	P07355	ANXA2_HUMAN	ANXA2	339	Homo sapiens	1:Experimental evidence at protein level	Annexin A2	1	0.999	50	746		51	222	42	160	78	193	1	1	1	1	1	1	4669.16	95969.9	3951.7	60728.9	35849.5	169992	849.04	1605.98	730.402	1679.9	491.366	941.367
sp|P07384|CAN1_HUMAN	CAPN1	P07384	CAN1_HUMAN	CAPN1	714	Homo sapiens	1:Experimental evidence at protein level	Calpain-1 catalytic subunit	1	0.999	18	64		0	13	0	5	21	25	0	1	0	1	1	1	0	2385.75	0	688.36	3661.88	8183.51	0	39.9236	0	19.0416	50.1911	45.3179
sp|P07437|TBB5_HUMAN	TUBB	P07437	TBB5_HUMAN	TUBB	444	Homo sapiens	1:Experimental evidence at protein level	Tubulin beta chain	1	0.999	51	3374		128	49	46	59	1643	1449	1	1	1	1	1	1	26705.2	17090.3	5255.71	19333.2	2.55898e+06	3.20867e+06	4856.06	285.992	971.425	534.8	35074.3	17768.7
sp|P07477|TRY1_HUMAN	PRSS1	P07477	TRY1_HUMAN	PRSS1	247	Homo sapiens	1:Experimental evidence at protein level	Serine protease 1	1	0.999	3	45		16	8	7	3	7	4	1	1	1	1	1	1	13661.4	2000.7	2462.89	5235.63	1176.41	1583.32	2484.19	33.48	455.222	144.83	16.1243	8.76794
sp|P54803|GALC_HUMAN	GALC	P54803	GALC_HUMAN	GALC	685	Homo sapiens	1:Experimental evidence at protein level	Galactocerebrosidase	1	0.999	15	76		0	0	0	0	19	57	0	0	0	0	1	1	0	0	0	0	4479.1	25735	0	0	0	0	61.3921	142.513
sp|P07602|SAP_HUMAN	PSAP	P07602	SAP_HUMAN	PSAP	524	Homo sapiens	1:Experimental evidence at protein level	Prosaposin	1	0.999	17	110		0	0	0	13	16	81	0	0	0	1	1	1	0	0	0	1854.05	1808.17	37431.1	0	0	0	51.2874	24.7835	207.282
sp|P07686|HEXB_HUMAN	HEXB	P07686	HEXB_HUMAN	HEXB	556	Homo sapiens	1:Experimental evidence at protein level	Beta-hexosaminidase subunit beta	1	0.999	15	96		0	10	0	1	21	64	0	1	0	1	1	1	0	1433.35	0	137.373	4346.36	31464.6	0	23.9859	0	3.80006	59.5727	174.242
sp|Q04917|1433F_HUMAN	YWHAH	Q04917	1433F_HUMAN	YWHAH	246	Homo sapiens	1:Experimental evidence at protein level	14-3-3 protein eta	1	0.999	18	61		0	0	0	0	27	34	0	0	0	0	1	1	0	0	0	0	9455.24	25700.8	0	0	0	0	129.597	142.323
sp|P07737|PROF1_HUMAN	PFN1	P07737	PROF1_HUMAN	PFN1	140	Homo sapiens	1:Experimental evidence at protein level	Profilin-1	1	0.999	15	145		7	22	10	11	23	72	1	1	1	1	1	1	1727.32	9655.8	1849.08	4916.62	17088.3	198967	314.096	161.582	341.77	136.005	234.218	1101.82
sp|P45974-2|UBP5_HUMAN	USP5	P45974-2	UBP5_HUMAN	USP5	835	Homo sapiens		Isoform Short of Ubiquitin carboxyl-terminal hydrolase 5	1	0.999	33	163	sp|P45974|UBP5_HUMAN	0	0	0	0	51	112	0	0	0	0	1	1	0	0	0	0	6299.61	25676	0	0	0	0	86.3447	142.186
sp|P07814|SYEP_HUMAN	EPRS1	P07814	SYEP_HUMAN	EPRS1	1512	Homo sapiens	1:Experimental evidence at protein level	Bifunctional glutamate/proline--tRNA ligase	1	0.999	25	92		8	29	0	7	34	14	1	1	0	1	1	1	166.779	1604.14	0	226.485	1741.45	855.214	30.3271	26.844	0	6.26509	23.869	4.73593
sp|P07858|CATB_HUMAN	CTSB	P07858	CATB_HUMAN	CTSB	339	Homo sapiens	1:Experimental evidence at protein level	Cathepsin B	1	0.999	12	112		0	4	0	3	39	66	0	1	0	1	1	1	0	1811.7	0	809.837	14889	62083.7	0	30.3173	0	22.4019	204.073	343.802
sp|C9JLW8|MCRI1_HUMAN	MCRIP1	C9JLW8	MCRI1_HUMAN	MCRIP1	97	Homo sapiens	1:Experimental evidence at protein level	Mapk-regulated corepressor-interacting protein 1	1	0.999	4	18		5	1	0	0	7	5	1	1	0	0	1	1	1212.58	2259.03	0	0	3401.98	4789.03	220.496	37.8031	0	0	46.6287	26.5202
sp|P07910-2|HNRPC_HUMAN	HNRNPC	P07910-2	HNRPC_HUMAN	HNRNPC	293	Homo sapiens		Isoform C1 of Heterogeneous nuclear ribonucleoproteins C1/C2	1	0.999	22	205		0	22	0	4	54	125	0	1	0	1	1	1	0	3413.01	0	762.778	25993.2	144791	0	57.1139	0	21.1002	356.272	801.808
sp|P07919|QCR6_HUMAN	UQCRH	P07919	QCR6_HUMAN	UQCRH	91	Homo sapiens	1:Experimental evidence at protein level	Cytochrome b-c1 complex subunit 6, mitochondrial	1	0.999	7	123		17	18	18	19	22	29	1	1	1	1	1	1	23298.5	43828.7	19126.6	46620.3	97385.9	214142	4236.6	733.437	3535.22	1289.62	1334.8	1185.85
sp|Q9HD47|MOG1_HUMAN	RANGRF	Q9HD47	MOG1_HUMAN	RANGRF	186	Homo sapiens	1:Experimental evidence at protein level	Ran guanine nucleotide release factor	1	0.999	6	31		0	0	0	0	12	19	0	0	0	0	1	1	0	0	0	0	7619.99	25667.2	0	0	0	0	104.442	142.137
sp|Q92552-2|RT27_HUMAN	MRPS27	Q92552-2	RT27_HUMAN	MRPS27	428	Homo sapiens		Isoform 2 of 28S ribosomal protein S27, mitochondrial	1	0.999	17	120	sp|Q92552|RT27_HUMAN	0	0	0	0	56	64	0	0	0	0	1	1	0	0	0	0	14059.1	25583.1	0	0	0	0	192.699	141.672
sp|Q9NWU5|RM22_HUMAN	MRPL22	Q9NWU5	RM22_HUMAN	MRPL22	206	Homo sapiens	1:Experimental evidence at protein level	39S ribosomal protein L22, mitochondrial	1	0.999	9	59		0	0	0	0	28	31	0	0	0	0	1	1	0	0	0	0	15170	25513	0	0	0	0	207.925	141.284
sp|Q96AE4|FUBP1_HUMAN	FUBP1	Q96AE4	FUBP1_HUMAN	FUBP1	644	Homo sapiens	1:Experimental evidence at protein level	Far upstream element-binding protein 1	1	0.999	37	361		15	96	0	0	38	212	1	1	0	0	1	1	1212.01	23521	0	0	4246.23	90222.3	220.392	393.605	0	0	58.2003	499.625
sp|P08238|HS90B_HUMAN	HSP90AB1	P08238	HS90B_HUMAN	HSP90AB1	724	Homo sapiens	1:Experimental evidence at protein level	Heat shock protein HSP 90-beta	1	0.999	36	269		47	10	13	2	73	124	1	1	1	1	1	1	3286.39	1089.3	562.048	421.98	12952.8	34522.6	597.596	18.2286	103.885	11.6729	177.535	191.176
sp|P31153|METK2_HUMAN	MAT2A	P31153	METK2_HUMAN	MAT2A	395	Homo sapiens	1:Experimental evidence at protein level	S-adenosylmethionine synthase isoform type-2	1	0.999	16	65		0	0	0	0	13	52	0	0	0	0	1	1	0	0	0	0	3031.43	25499.5	0	0	0	0	41.5499	141.209
sp|P30084|ECHM_HUMAN	ECHS1	P30084	ECHM_HUMAN	ECHS1	290	Homo sapiens	1:Experimental evidence at protein level	Enoyl-CoA hydratase, mitochondrial	1	0.999	12	66		0	0	0	0	13	53	0	0	0	0	1	1	0	0	0	0	3090.51	25465.3	0	0	0	0	42.3597	141.02
sp|P08574|CY1_HUMAN	CYC1	P08574	CY1_HUMAN	CYC1	325	Homo sapiens	1:Experimental evidence at protein level	Cytochrome c1, heme protein, mitochondrial	1	0.999	14	237		35	3	32	6	66	95	1	1	1	1	1	1	5853.17	1981.74	4753.85	779.511	49595.8	63972.9	1064.34	33.1629	878.666	21.563	679.778	354.264
sp|Q9C005|DPY30_HUMAN	DPY30	Q9C005	DPY30_HUMAN	DPY30	99	Homo sapiens	1:Experimental evidence at protein level	Protein dpy-30 homolog	1	0.999	4	27		0	0	0	0	3	24	0	0	0	0	1	1	0	0	0	0	1850.44	25341.2	0	0	0	0	25.3628	140.332
sp|P08708|RS17_HUMAN	RPS17	P08708	RS17_HUMAN	RPS17	135	Homo sapiens	1:Experimental evidence at protein level	40S ribosomal protein S17	1	0.999	23	731		79	132	35	69	178	238	1	1	1	1	1	1	64827.5	283317	29941.2	80545.1	635170	1.44468e+06	11788.2	4741.07	5534.11	2228.06	8705.87	8000.22
sp|P08754|GNAI3_HUMAN	GNAI3	P08754	GNAI3_HUMAN	GNAI3	354	Homo sapiens	1:Experimental evidence at protein level	Guanine nucleotide-binding protein G(i) subunit alpha-3	0.996	0.999	2	4		0	1	0	0	0	3	0	1	0	0	0	1	0	552.14	0	0	0	1827.05	0	9.23961	0	0	0	10.1177
sp|P08758|ANXA5_HUMAN	ANXA5	P08758	ANXA5_HUMAN	ANXA5	320	Homo sapiens	1:Experimental evidence at protein level	Annexin A5	1	0.999	5	13		0	1	0	1	0	11	0	1	0	1	0	1	0	178.744	0	153.628	0	3222.75	0	2.99113	0	4.2497	0	17.8466
sp|P08865|RSSA_HUMAN	RPSA	P08865	RSSA_HUMAN	RPSA	295	Homo sapiens	1:Experimental evidence at protein level	40S ribosomal protein SA	1	0.999	26	697		38	19	17	20	295	308	1	1	1	1	1	1	9471.25	9535.65	2819.83	7089.18	628775	817508	1722.25	159.571	521.197	196.103	8618.21	4527.12
sp|Q9NRR3|C42S2_HUMAN	CDC42SE2	Q9NRR3	C42S2_HUMAN	CDC42SE2	84	Homo sapiens	1:Experimental evidence at protein level	CDC42 small effector protein 2	1	0.999	2	7		0	0	0	0	4	3	0	0	0	0	1	1	0	0	0	0	10284.9	25192	0	0	0	0	140.968	139.506
sp|P09012|SNRPA_HUMAN	SNRPA	P09012	SNRPA_HUMAN	SNRPA	282	Homo sapiens	1:Experimental evidence at protein level	U1 small nuclear ribonucleoprotein A	1	0.999	10	101		3	0	2	0	38	58	1	0	1	0	1	1	1588.56	0	894.774	0	28622.8	102199	288.863	0	165.383	0	392.314	565.947
sp|P06865|HEXA_HUMAN	HEXA	P06865	HEXA_HUMAN	HEXA	529	Homo sapiens	1:Experimental evidence at protein level	Beta-hexosaminidase subunit alpha	1	0.999	16	88		0	0	0	0	16	72	0	0	0	0	1	1	0	0	0	0	5002.15	25156.2	0	0	0	0	68.5612	139.308
sp|P09211|GSTP1_HUMAN	GSTP1	P09211	GSTP1_HUMAN	GSTP1	210	Homo sapiens	1:Experimental evidence at protein level	Glutathione S-transferase P	1	0.999	18	404		8	35	27	33	130	171	1	1	1	1	1	1	1849.32	21286.7	4348.27	15433.3	173036	502697	336.28	356.215	803.701	426.921	2371.7	2783.79
sp|P09234|RU1C_HUMAN	SNRPC	P09234	RU1C_HUMAN	SNRPC	159	Homo sapiens	1:Experimental evidence at protein level	U1 small nuclear ribonucleoprotein C	1	0.999	5	73		13	2	9	5	20	24	1	1	1	1	1	1	10474.9	1554.28	5819.9	4422.12	48215	96670.5	1904.75	26.0096	1075.71	122.326	660.852	535.333
sp|P41250-2|GARS_HUMAN	GARS1	P41250-2	GARS_HUMAN	GARS1	685	Homo sapiens		Isoform 2 of Glycine--tRNA ligase	1	0.999	32	128		0	0	0	0	21	107	0	0	0	0	1	1	0	0	0	0	2519.65	24952.4	0	0	0	0	34.5352	138.179
sp|P09429|HMGB1_HUMAN	HMGB1	P09429	HMGB1_HUMAN	HMGB1	215	Homo sapiens	1:Experimental evidence at protein level	High mobility group protein B1	1	0.999	14	137		21	7	45	3	15	46	1	1	1	1	1	1	4751.85	5101.52	9509.14	1003.5	12473.5	57853.3	864.075	85.3697	1757.6	27.7591	170.966	320.375
sp|P09467|F16P1_HUMAN	FBP1	P09467	F16P1_HUMAN	FBP1	338	Homo sapiens	1:Experimental evidence at protein level	Fructose-1,6-bisphosphatase 1	1	0.999	3	6		0	5	0	1	0	0	0	1	0	1	0	0	0	2780.18	0	224.232	0	0	0	46.5241	0	6.20276	0	0
sp|P09493-3|TPM1_HUMAN	TPM1	P09493-3	TPM1_HUMAN	TPM1	284	Homo sapiens		Isoform 3 of Tropomyosin alpha-1 chain	1	0.999	16	13		0	10	0	0	0	3	0	1	0	0	0	1	0	1364.1	0	0	0	808.328	0	22.8271	0	0	0	4.47629
sp|P61421|VA0D1_HUMAN	ATP6V0D1	P61421	VA0D1_HUMAN	ATP6V0D1	351	Homo sapiens	1:Experimental evidence at protein level	V-type proton ATPase subunit d 1	1	0.999	10	50		0	0	0	0	27	23	0	0	0	0	1	1	0	0	0	0	14997	24895.4	0	0	0	0	205.555	137.864
sp|Q9Y224|RTRAF_HUMAN	RTRAF	Q9Y224	RTRAF_HUMAN	RTRAF	244	Homo sapiens	1:Experimental evidence at protein level	RNA transcription, translation and transport factor protein	1	0.999	15	93		7	0	0	0	35	51	1	0	0	0	1	1	1208.08	0	0	0	11349.4	29631.3	219.678	0	0	0	155.559	164.09
sp|O95793-2|STAU1_HUMAN	STAU1	O95793-2	STAU1_HUMAN	STAU1	496	Homo sapiens		Isoform Short of Double-stranded RNA-binding protein Staufen homolog 1	1	0.999	27	144	sp|O95793|STAU1_HUMAN	0	0	0	0	82	62	0	0	0	0	1	1	0	0	0	0	19867.3	24814.2	0	0	0	0	272.308	137.414
sp|P09525-3|ANXA4_HUMAN	ANXA4	P09525-3	ANXA4_HUMAN	ANXA4	321	Homo sapiens		Isoform 3 of Annexin A4	1	0.999	13	67	sp|P09525|ANXA4_HUMAN	0	21	0	18	0	28	0	1	0	1	0	1	0	3880.56	0	2366.76	0	7518.05	0	64.9379	0	65.4701	0	41.6328
sp|P09543-2|CN37_HUMAN	CNP	P09543-2	CN37_HUMAN	CNP	401	Homo sapiens		Isoform CNPI of 2',3'-cyclic-nucleotide 3'-phosphodiesterase	1	0.999	4	8	sp|P09543|CN37_HUMAN	0	0	0	1	1	6	0	0	0	1	1	1	0	0	0	2589.32	171.061	599.276	0	0	0	71.6265	2.34462	3.31861
sp|P09622|DLDH_HUMAN	DLD	P09622	DLDH_HUMAN	DLD	509	Homo sapiens	1:Experimental evidence at protein level	Dihydrolipoyl dehydrogenase, mitochondrial	1	0.999	32	701		4	4	0	6	197	490	1	1	0	1	1	1	285.03	684.359	0	1426.53	114836	388910	51.8298	11.4522	0	39.461	1573.99	2153.67
sp|P09651-2|ROA1_HUMAN	HNRNPA1	P09651-2	ROA1_HUMAN	HNRNPA1	320	Homo sapiens		Isoform A1-A of Heterogeneous nuclear ribonucleoprotein A1	1	0.999	41	752		42	31	2	10	241	426	1	1	1	1	1	1	6230.22	21698.4	178.534	2131.9	181202	654899	1132.9	363.104	32.9989	58.9732	2483.62	3626.64
sp|Q15417|CNN3_HUMAN	CNN3	Q15417	CNN3_HUMAN	CNN3	329	Homo sapiens	1:Experimental evidence at protein level	Calponin-3	1	0.999	13	72		0	0	0	0	29	43	0	0	0	0	1	1	0	0	0	0	12711.8	23983.8	0	0	0	0	174.233	132.815
sp|P09661|RU2A_HUMAN	SNRPA1	P09661	RU2A_HUMAN	SNRPA1	255	Homo sapiens	1:Experimental evidence at protein level	U2 small nuclear ribonucleoprotein A'	1	0.999	9	38		4	0	2	0	13	19	1	0	1	0	1	1	359.017	0	387.242	0	5728.32	13562.1	65.2837	0	71.5749	0	78.5144	75.1028
sp|Q99962|SH3G2_HUMAN	SH3GL2	Q99962	SH3G2_HUMAN	SH3GL2	352	Homo sapiens	1:Experimental evidence at protein level	Endophilin-A1	1	0.999	13	68		0	0	0	0	20	48	0	0	0	0	1	1	0	0	0	0	4919.43	23944.8	0	0	0	0	67.4274	132.599
sp|P09669|COX6C_HUMAN	COX6C	P09669	COX6C_HUMAN	COX6C	75	Homo sapiens	1:Experimental evidence at protein level	Cytochrome c oxidase subunit 6C	1	0.999	13	197		7	5	25	15	81	64	1	1	1	1	1	1	6521.04	4547.36	14453.7	16736	255516	300764	1185.79	76.0963	2671.51	462.955	3502.2	1665.55
sp|O95831|AIFM1_HUMAN	AIFM1	O95831	AIFM1_HUMAN	AIFM1	613	Homo sapiens	1:Experimental evidence at protein level	Apoptosis-inducing factor 1, mitochondrial	1	0.999	20	106		0	0	0	0	38	68	0	0	0	0	1	1	0	0	0	0	7649.43	23646.2	0	0	0	0	104.846	130.946
sp|P09874|PARP1_HUMAN	PARP1	P09874	PARP1_HUMAN	PARP1	1014	Homo sapiens	1:Experimental evidence at protein level	Poly [ADP-ribose] polymerase 1	1	0.999	22	97		56	5	5	0	26	5	1	1	1	0	1	1	2970.23	379.52	241.103	0	2015.49	478.377	540.107	6.35095	44.5636	0	27.625	2.64912
sp|P09972|ALDOC_HUMAN	ALDOC	P09972	ALDOC_HUMAN	ALDOC	364	Homo sapiens	1:Experimental evidence at protein level	Fructose-bisphosphate aldolase C	0.9999	0.999	6	3		0	1	0	0	0	2	0	1	0	0	0	1	0	352.025	0	0	0	2667.62	0	5.89085	0	0	0	14.7725
sp|P0C0S5|H2AZ_HUMAN	H2AZ1	P0C0S5	H2AZ_HUMAN	H2AZ1	128	Homo sapiens	1:Experimental evidence at protein level	Histone H2A.Z	1	0.999	6	51	sp|Q71UI9|H2AV_HUMAN	7	5	9	3	12	15	1	1	1	1	1	1	2904.54	7451.58	4010.87	1348.9	17420.1	28204.3	528.16	124.696	741.339	37.3137	238.766	156.187
sp|P0C7P0|CISD3_HUMAN	CISD3	P0C7P0	CISD3_HUMAN	CISD3	127	Homo sapiens	1:Experimental evidence at protein level	CDGSH iron-sulfur domain-containing protein 3, mitochondrial	1	0.999	6	35		5	11	0	0	8	11	1	1	0	0	1	1	1111.8	4073.31	0	0	3330.2	15853.8	202.17	68.1634	0	0	45.6449	87.7936
sp|O95169-3|NDUB8_HUMAN	NDUFB8	O95169-3	NDUB8_HUMAN	NDUFB8	155	Homo sapiens		Isoform 3 of NADH dehydrogenase [ubiquinone] 1 beta subcomplex subunit 8, mitochondrial	1	0.999	6	13	sp|O95169|NDUB8_HUMAN	0	0	0	0	0	13	0	0	0	0	0	1	0	0	0	0	0	23458.5	0	0	0	0	0	129.906
sp|Q4U2R6|RM51_HUMAN	MRPL51	Q4U2R6	RM51_HUMAN	MRPL51	128	Homo sapiens	1:Experimental evidence at protein level	39S ribosomal protein L51, mitochondrial	1	0.999	6	43		0	0	0	0	23	20	0	0	0	0	1	1	0	0	0	0	16848.8	23446.8	0	0	0	0	230.936	129.842
sp|P0CG12|DERPC_HUMAN	DERPC	P0CG12	DERPC_HUMAN	DERPC	524	Homo sapiens	1:Experimental evidence at protein level	Decreased expression in renal and prostate cancer protein	1	0.999	9	58		2	24	28	1	0	3	1	1	1	1	0	1	305.267	7387.96	3040.19	286.795	0	422.146	55.5098	123.631	561.926	7.93339	0	2.33772
sp|Q9BTL3|RAMAC_HUMAN	RAMAC	Q9BTL3	RAMAC_HUMAN	RAMAC	118	Homo sapiens	1:Experimental evidence at protein level	RNA guanine-N7 methyltransferase activating subunit	1	0.999	5	38		0	0	0	0	24	14	0	0	0	0	1	1	0	0	0	0	9808.47	23118.7	0	0	0	0	134.438	128.025
sp|P0DPB6|RPAC2_HUMAN	POLR1D	P0DPB6	RPAC2_HUMAN	POLR1D	133	Homo sapiens	1:Experimental evidence at protein level	DNA-directed RNA polymerases I and III subunit RPAC2	1	0.999	5	38		0	0	0	0	17	21	0	0	0	0	1	1	0	0	0	0	6828.81	23103.9	0	0	0	0	93.5981	127.943
sp|P0DMV8|HS71A_HUMAN	HSPA1A	P0DMV8	HS71A_HUMAN	HSPA1A	641	Homo sapiens	1:Experimental evidence at protein level	Heat shock 70 kDa protein 1A	1	0.999	35	218	sp|P0DMV9|HS71B_HUMAN	7	41	5	33	50	82	1	1	1	1	1	1	540.333	6605.56	295.65	4237.32	9800.33	22910.1	98.2541	110.539	54.6457	117.214	134.327	126.869
sp|P0DOX6|IGM_HUMAN		P0DOX6	IGM_HUMAN		576	Homo sapiens	1:Experimental evidence at protein level	Immunoglobulin mu heavy chain	0.9999	0.999	13	1		0	1	0	0	0	0	0	1	0	0	0	0	0	177.401	0	0	0	0	0	2.96866	0	0	0	0
sp|P0DOX7|IGK_HUMAN		P0DOX7	IGK_HUMAN		214	Homo sapiens	1:Experimental evidence at protein level	Immunoglobulin kappa light chain	0.9999	0.999	11	3		0	0	0	3	0	0	0	0	0	1	0	0	0	0	0	1742.71	0	0	0	0	0	48.2074	0	0
sp|P0DOY2|IGLC2_HUMAN	IGLC2	P0DOY2	IGLC2_HUMAN	IGLC2	106	Homo sapiens	1:Experimental evidence at protein level	Immunoglobulin lambda constant 2	1	0.999	7	98	sp|P0DOY3|IGLC3_HUMAN	0	41	4	52	0	1	0	1	1	1	0	1	0	46852.1	1529.13	68598.1	0	538.389	0	784.031	282.632	1897.58	0	2.98144
sp|P0DP23|CALM1_HUMAN	CALM1	P0DP23	CALM1_HUMAN	CALM1	149	Homo sapiens	1:Experimental evidence at protein level	Calmodulin-1	1	0.999	12	177	sp|P0DP24|CALM2_HUMAN, sp|P0DP25|CALM3_HUMAN	20	22	12	19	24	80	1	1	1	1	1	1	16279.3	15873.8	6124	20648.4	62356.6	158119	2960.23	265.634	1131.91	571.182	854.682	875.617
sp|P0DP57|SLUR2_HUMAN	SLURP2	P0DP57	SLUR2_HUMAN	SLURP2	97	Homo sapiens	1:Experimental evidence at protein level	Secreted Ly-6/uPAR domain-containing protein 2	1	0.999	4	43	sp|P0DP58-2|LYNX1_HUMAN	0	31	0	12	0	0	0	1	0	1	0	0	0	165791	0	44818	0	0	0	2774.38	0	1239.77	0	0
sp|P35080-2|PROF2_HUMAN	PFN2	P35080-2	PROF2_HUMAN	PFN2	140	Homo sapiens		Isoform IIb of Profilin-2	1	0.999	16	38		0	0	0	0	20	18	0	0	0	0	1	1	0	0	0	0	11153	22729.5	0	0	0	0	152.866	125.87
sp|O75396|SC22B_HUMAN	SEC22B	O75396	SC22B_HUMAN	SEC22B	215	Homo sapiens	1:Experimental evidence at protein level	Vesicle-trafficking protein SEC22b	1	0.999	9	30		0	0	0	0	9	21	0	0	0	0	1	1	0	0	0	0	5719.25	22244.7	0	0	0	0	78.3901	123.185
sp|P0DTE7|AMY1B_HUMAN	AMY1B	P0DTE7	AMY1B_HUMAN	AMY1B	511	Homo sapiens	1:Experimental evidence at protein level	Alpha-amylase 1B	1	0.999	13	39	sp|P0DTE8|AMY1C_HUMAN, sp|P0DUB6|AMY1A_HUMAN	1	0	0	0	0	38	1	0	0	0	0	1	127.136	0	0	0	0	9469.52	23.1183	0	0	0	0	52.4395
sp|P10155-3|RO60_HUMAN	RO60	P10155-3	RO60_HUMAN	RO60	518	Homo sapiens		Isoform 3 of RNA-binding protein RO60	1	0.999	7	17	sp|P10155-4|RO60_HUMAN, sp|P10155-5|RO60_HUMAN, sp|P10155|RO60_HUMAN	0	2	0	0	5	10	0	1	0	0	1	1	0	287.307	0	0	691.409	1337.83	0	4.80784	0	0	9.47669	7.40853
sp|P49406|RM19_HUMAN	MRPL19	P49406	RM19_HUMAN	MRPL19	292	Homo sapiens	1:Experimental evidence at protein level	39S ribosomal protein L19, mitochondrial	1	0.999	15	81		0	0	0	0	35	46	0	0	0	0	1	1	0	0	0	0	10527.8	21944.6	0	0	0	0	144.298	121.523
sp|P17987|TCPA_HUMAN	TCP1	P17987	TCPA_HUMAN	TCP1	556	Homo sapiens	1:Experimental evidence at protein level	T-complex protein 1 subunit alpha	1	0.999	21	106		0	0	0	0	30	76	0	0	0	0	1	1	0	0	0	0	6544.1	21712.2	0	0	0	0	89.6957	120.236
sp|P10412|H14_HUMAN	H1-4	P10412	H14_HUMAN	H1-4	219	Homo sapiens	1:Experimental evidence at protein level	Histone H1.4	1	0.999	21	132		6	33	11	11	32	39	1	1	1	1	1	1	4897.46	34006.4	2894.21	6648.95	68368.2	253858	890.554	569.069	534.944	183.925	937.078	1405.79
sp|P10599|THIO_HUMAN	TXN	P10599	THIO_HUMAN	TXN	105	Homo sapiens	1:Experimental evidence at protein level	Thioredoxin	1	0.999	11	342		16	99	12	64	60	91	1	1	1	1	1	1	8311.83	217168	9948.31	128099	156645	391929	1511.42	3634.13	1838.77	3543.52	2147.04	2170.39
sp|P10606|COX5B_HUMAN	COX5B	P10606	COX5B_HUMAN	COX5B	129	Homo sapiens	1:Experimental evidence at protein level	Cytochrome c oxidase subunit 5B, mitochondrial	1	0.999	12	862		8	23	25	48	149	609	1	1	1	1	1	1	2642.77	13551.4	15507	40197.1	499481	655651	480.56	226.771	2866.19	1111.94	6846.06	3630.8
sp|P10619-2|PPGB_HUMAN	CTSA	P10619-2	PPGB_HUMAN	CTSA	463	Homo sapiens		Isoform 2 of Lysosomal protective protein	1	0.999	13	103	sp|P10619|PPGB_HUMAN	0	5	0	8	34	56	0	1	0	1	1	1	0	3014.28	0	2821.3	19348.2	41877.9	0	50.4415	0	78.0435	265.194	231.908
sp|P35998|PRS7_HUMAN	PSMC2	P35998	PRS7_HUMAN	PSMC2	433	Homo sapiens	1:Experimental evidence at protein level	26S proteasome regulatory subunit 7	1	0.999	17	74		0	0	0	0	21	53	0	0	0	0	1	1	0	0	0	0	4013.6	21531.1	0	0	0	0	55.0118	119.233
sp|P10809|CH60_HUMAN	HSPD1	P10809	CH60_HUMAN	HSPD1	573	Homo sapiens	1:Experimental evidence at protein level	60 kDa heat shock protein, mitochondrial	1	0.999	79	3350		56	57	28	103	566	2540	1	1	1	1	1	1	7571.95	11580.7	7937.71	13018	282179	1.87185e+06	1376.88	193.793	1467.15	360.108	3867.64	10365.8
sp|P10909-2|CLUS_HUMAN	CLU	P10909-2	CLUS_HUMAN	CLU	501	Homo sapiens		Isoform 2 of Clusterin	1	0.999	6	18	sp|P10909-4|CLUS_HUMAN, sp|P10909-5|CLUS_HUMAN, sp|P10909-6|CLUS_HUMAN, sp|P10909|CLUS_HUMAN	0	18	0	0	0	0	0	1	0	0	0	0	0	4104.42	0	0	0	0	0	68.6841	0	0	0	0
sp|P11021|BIP_HUMAN	HSPA5	P11021	BIP_HUMAN	HSPA5	654	Homo sapiens	1:Experimental evidence at protein level	Endoplasmic reticulum chaperone BiP	1	0.999	46	757		51	206	40	141	105	214	1	1	1	1	1	1	4738.84	54228.7	2565.27	23755.1	21807.9	93581.2	861.71	907.472	474.146	657.122	298.907	518.225
sp|P11137-3|MTAP2_HUMAN	MAP2	P11137-3	MTAP2_HUMAN	MAP2	1823	Homo sapiens		Isoform 3 of Microtubule-associated protein 2	0.9968	0.9989	2	4	sp|P11137|MTAP2_HUMAN	0	1	0	0	0	3	0	1	0	0	0	1	0	52.4223	0	0	0	100.873	0	0.877244	0	0	0	0.558603
sp|P11142|HSP7C_HUMAN	HSPA8	P11142	HSP7C_HUMAN	HSPA8	646	Homo sapiens	1:Experimental evidence at protein level	Heat shock cognate 71 kDa protein	1	0.999	45	760		71	159	69	104	163	194	1	1	1	1	1	1	8193.42	39504.9	5630.77	17212.4	61099.7	117972	1489.89	661.082	1040.75	476.136	837.455	653.292
sp|Q8NCA5|FA98A_HUMAN	FAM98A	Q8NCA5	FA98A_HUMAN	FAM98A	518	Homo sapiens	1:Experimental evidence at protein level	Protein FAM98A	1	0.999	5	30		14	0	0	0	12	4	1	0	0	0	1	1	1066.06	0	0	0	2827.82	2544.93	193.853	0	0	0	38.7591	14.0931
sp|Q8TE02-4|ELP5_HUMAN	ELP5	Q8TE02-4	ELP5_HUMAN	ELP5	323	Homo sapiens		Isoform 4 of Elongator complex protein 5	1	0.999	8	45	sp|Q8TE02|ELP5_HUMAN	0	0	0	0	25	20	0	0	0	0	1	1	0	0	0	0	11935.9	21355	0	0	0	0	163.598	118.258
sp|P68036|UB2L3_HUMAN	UBE2L3	P68036	UB2L3_HUMAN	UBE2L3	154	Homo sapiens	1:Experimental evidence at protein level	Ubiquitin-conjugating enzyme E2 L3	1	0.999	5	30		0	0	0	0	6	24	0	0	0	0	1	1	0	0	0	0	6588.28	21309.7	0	0	0	0	90.3012	118.007
sp|Q8N163-2|CCAR2_HUMAN	CCAR2	Q8N163-2	CCAR2_HUMAN	CCAR2	923	Homo sapiens		Isoform 2 of Cell cycle and apoptosis regulator protein 2	1	0.999	25	204	sp|Q8N163|CCAR2_HUMAN	0	0	0	0	121	83	0	0	0	0	1	1	0	0	0	0	20737.5	21227.3	0	0	0	0	284.236	117.55
sp|P11233|RALA_HUMAN	RALA	P11233	RALA_HUMAN	RALA	206	Homo sapiens	1:Experimental evidence at protein level	Ras-related protein Ral-A	1	0.999	12	158		34	25	20	14	27	38	1	1	1	1	1	1	6376.67	8973.64	3104.03	5237.31	14057.3	55586.7	1159.53	150.166	573.726	144.876	192.675	307.823
sp|Q9NYP9|MS18A_HUMAN	MIS18A	Q9NYP9	MS18A_HUMAN	MIS18A	233	Homo sapiens	1:Experimental evidence at protein level	Protein Mis18-alpha	1	0.999	9	47		0	0	0	0	18	29	0	0	0	0	1	1	0	0	0	0	7339.87	21215.7	0	0	0	0	100.603	117.486
sp|P11279|LAMP1_HUMAN	LAMP1	P11279	LAMP1_HUMAN	LAMP1	417	Homo sapiens	1:Experimental evidence at protein level	Lysosome-associated membrane glycoprotein 1	1	0.999	7	112		18	18	5	22	24	25	1	1	1	1	1	1	2355.23	7645.24	1090.47	5827.55	7131.25	20826.7	428.274	127.937	201.554	161.203	97.7434	115.332
sp|P11387|TOP1_HUMAN	TOP1	P11387	TOP1_HUMAN	TOP1	765	Homo sapiens	1:Experimental evidence at protein level	DNA topoisomerase 1	1	0.999	11	41		14	1	3	0	19	4	1	1	1	0	1	1	796.05	126.529	101.72	0	2258.61	1416.16	144.754	2.11736	18.8011	0	30.9573	7.84231
sp|Q8TCC3-2|RM30_HUMAN	MRPL30	Q8TCC3-2	RM30_HUMAN	MRPL30	191	Homo sapiens		Isoform 2 of 39S ribosomal protein L30, mitochondrial	1	0.999	4	31	sp|Q8TCC3|RM30_HUMAN	0	0	0	0	12	19	0	0	0	0	1	1	0	0	0	0	10846.6	21183.2	0	0	0	0	148.667	117.306
sp|P11441|UBL4A_HUMAN	UBL4A	P11441	UBL4A_HUMAN	UBL4A	157	Homo sapiens	1:Experimental evidence at protein level	Ubiquitin-like protein 4A	1	0.999	7	32		0	0	2	1	16	13	0	0	1	1	1	1	0	0	449.376	397.628	4944.86	10685.4	0	0	83.0592	10.9993	67.776	59.1728
sp|P11586|C1TC_HUMAN	MTHFD1	P11586	C1TC_HUMAN	MTHFD1	935	Homo sapiens	1:Experimental evidence at protein level	C-1-tetrahydrofolate synthase, cytoplasmic	1	0.999	5	7		0	0	0	1	0	6	0	0	0	1	0	1	0	0	0	925.338	0	799.87	0	0	0	25.597	0	4.42945
sp|P27635|RL10_HUMAN	RPL10	P27635	RL10_HUMAN	RPL10	214	Homo sapiens	1:Experimental evidence at protein level	60S ribosomal protein L10	1	0.999	11	71		0	0	0	0	36	35	0	0	0	0	1	1	0	0	0	0	22756.8	21141	0	0	0	0	311.913	117.073
sp|P11766|ADHX_HUMAN	ADH5	P11766	ADHX_HUMAN	ADH5	374	Homo sapiens	1:Experimental evidence at protein level	Alcohol dehydrogenase class-3	1	0.999	5	22		0	0	0	1	9	12	0	0	0	1	1	1	0	0	0	230.572	1046.22	4452.42	0	0	0	6.37814	14.3399	24.6562
sp|Q96P70|IPO9_HUMAN	IPO9	Q96P70	IPO9_HUMAN	IPO9	1041	Homo sapiens	1:Experimental evidence at protein level	Importin-9	1	0.999	16	111		0	0	0	0	36	75	0	0	0	0	1	1	0	0	0	0	6213.97	21118.1	0	0	0	0	85.1709	116.946
sp|P11940|PABP1_HUMAN	PABPC1	P11940	PABP1_HUMAN	PABPC1	636	Homo sapiens	1:Experimental evidence at protein level	Polyadenylate-binding protein 1	1	0.999	55	1800		81	77	1	78	806	757	1	1	1	1	1	1	6750.95	11962.7	109.797	8207.56	610648	893030	1227.59	200.186	20.2941	227.04	8369.76	4945.34
sp|P54727|RD23B_HUMAN	RAD23B	P54727	RD23B_HUMAN	RAD23B	409	Homo sapiens	1:Experimental evidence at protein level	UV excision repair protein RAD23 homolog B	1	0.999	9	41		0	0	0	0	13	28	0	0	0	0	1	1	0	0	0	0	4670.91	21106.7	0	0	0	0	64.0212	116.883
sp|P12074|CX6A1_HUMAN	COX6A1	P12074	CX6A1_HUMAN	COX6A1	109	Homo sapiens	1:Experimental evidence at protein level	Cytochrome c oxidase subunit 6A1, mitochondrial	1	0.999	3	92		0	1	2	5	30	54	0	1	1	1	1	1	0	4487.06	2001.56	9601.63	170999	469280	0	75.0873	369.954	265.603	2343.77	2598.74
sp|P12081-4|HARS1_HUMAN	HARS1	P12081-4	HARS1_HUMAN	HARS1	489	Homo sapiens		Isoform 4 of Histidine--tRNA ligase, cytoplasmic	1	0.999	14	40	sp|P12081|HARS1_HUMAN	0	17	0	16	0	7	0	1	0	1	0	1	0	2799.38	0	2372.7	0	1063.11	0	46.8453	0	65.6344	0	5.88717
sp|P31040|SDHA_HUMAN	SDHA	P31040	SDHA_HUMAN	SDHA	664	Homo sapiens	1:Experimental evidence at protein level	Succinate dehydrogenase [ubiquinone] flavoprotein subunit, mitochondrial	1	0.999	20	78		0	0	0	0	16	62	0	0	0	0	1	1	0	0	0	0	1502.4	21092.8	0	0	0	0	20.5924	116.806
sp|P12236|ADT3_HUMAN	SLC25A6	P12236	ADT3_HUMAN	SLC25A6	298	Homo sapiens	1:Experimental evidence at protein level	ADP/ATP translocase 3	1	0.999	23	62		2	2	6	6	22	24	1	1	1	1	1	1	257.826	465.859	286.092	408.32	8328.51	9976.8	46.883	7.79576	52.879	11.2951	114.154	55.2486
sp|P12268|IMDH2_HUMAN	IMPDH2	P12268	IMDH2_HUMAN	IMPDH2	514	Homo sapiens	1:Experimental evidence at protein level	Inosine-5'-monophosphate dehydrogenase 2	1	0.999	34	316		1	20	0	5	101	189	1	1	0	1	1	1	142.552	3774.27	0	216.774	37261	107931	25.9217	63.1592	0	5.99645	510.712	597.692
sp|P12273|PIP_HUMAN	PIP	P12273	PIP_HUMAN	PIP	146	Homo sapiens	1:Experimental evidence at protein level	Prolactin-inducible protein	1	0.999	9	67		8	16	2	19	7	15	1	1	1	1	1	1	1735.57	16068	440.418	9830.96	2636.02	8028.12	315.595	268.885	81.4036	271.947	36.1302	44.4574
sp|P09497-2|CLCB_HUMAN	CLTB	P09497-2	CLCB_HUMAN	CLTB	211	Homo sapiens		Isoform Non-brain of Clathrin light chain B	1	0.999	8	40		0	0	0	0	19	21	0	0	0	0	1	1	0	0	0	0	12872.4	21003.1	0	0	0	0	176.433	116.309
sp|P12532|KCRU_HUMAN	CKMT1A	P12532	KCRU_HUMAN	CKMT1A	417	Homo sapiens	1:Experimental evidence at protein level	Creatine kinase U-type, mitochondrial	1	0.999	5	11		0	8	0	0	0	3	0	1	0	0	0	1	0	5032.31	0	0	0	475.482	0	84.2116	0	0	0	2.63308
sp|Q5JS37|NHLC3_HUMAN	NHLRC3	Q5JS37	NHLC3_HUMAN	NHLRC3	347	Homo sapiens	2:Experimental evidence at transcript level	NHL repeat-containing protein 3	1	0.999	10	45		0	0	0	0	7	38	0	0	0	0	1	1	0	0	0	0	1846.72	20864.2	0	0	0	0	25.3118	115.54
sp|Q9BXW7-2|HDHD5_HUMAN	HDHD5	Q9BXW7-2	HDHD5_HUMAN	HDHD5	393	Homo sapiens		Isoform 1 of Haloacid dehalogenase-like hydrolase domain-containing 5	1	0.999	16	58	sp|Q9BXW7|HDHD5_HUMAN	0	0	0	0	9	49	0	0	0	0	1	1	0	0	0	0	1388.29	20755.1	0	0	0	0	19.0284	114.936
sp|P12814-3|ACTN1_HUMAN	ACTN1	P12814-3	ACTN1_HUMAN	ACTN1	914	Homo sapiens		Isoform 3 of Alpha-actinin-1	1	0.999	88	908	sp|P12814|ACTN1_HUMAN	0	0	0	1	281	626	0	0	0	1	1	1	0	0	0	11.6525	52305	322344	0	0	0	0.322335	716.91	1785.05
sp|P12830|CADH1_HUMAN	CDH1	P12830	CADH1_HUMAN	CDH1	882	Homo sapiens	1:Experimental evidence at protein level	Cadherin-1	1	0.999	24	182		0	1	0	0	88	93	0	1	0	0	1	1	0	397.607	0	0	32045.4	32955.7	0	6.65363	0	0	439.225	182.499
sp|P12955|PEPD_HUMAN	PEPD	P12955	PEPD_HUMAN	PEPD	493	Homo sapiens	1:Experimental evidence at protein level	Xaa-Pro dipeptidase	1	0.999	8	29		0	0	0	5	7	17	0	0	0	1	1	1	0	0	0	431.106	1489.39	7030.87	0	0	0	11.9254	20.4141	38.9349
sp|O43684-2|BUB3_HUMAN	BUB3	O43684-2	BUB3_HUMAN	BUB3	326	Homo sapiens		Isoform 2 of Mitotic checkpoint protein BUB3	1	0.999	11	74	sp|O43684|BUB3_HUMAN	10	11	0	0	14	39	1	1	0	0	1	1	944.512	2364.69	0	0	3898.84	19577	171.75	39.5712	0	0	53.4389	108.412
sp|P13010|XRCC5_HUMAN	XRCC5	P13010	XRCC5_HUMAN	XRCC5	732	Homo sapiens	1:Experimental evidence at protein level	X-ray repair cross-complementing protein 5	1	0.999	21	82		20	5	2	0	25	30	1	1	1	0	1	1	1944.39	633.096	156.935	0	3769.51	4156.62	353.567	10.5943	29.0067	0	51.6662	23.0182
sp|P13073|COX41_HUMAN	COX4I1	P13073	COX41_HUMAN	COX4I1	169	Homo sapiens	1:Experimental evidence at protein level	Cytochrome c oxidase subunit 4 isoform 1, mitochondrial	1	0.999	19	274		11	5	13	7	123	115	1	1	1	1	1	1	1114.4	1840.69	3244.27	3104.16	226084	267725	202.642	30.8024	599.646	85.8683	3098.78	1482.58
sp|P13284|GILT_HUMAN	IFI30	P13284	GILT_HUMAN	IFI30	250	Homo sapiens	1:Experimental evidence at protein level	Gamma-interferon-inducible lysosomal thiol reductase	1	0.999	5	72		0	2	0	3	25	42	0	1	0	1	1	1	0	1026.62	0	755.822	24111.6	72728	0	17.1797	0	20.9078	330.482	402.747
sp|P13473-2|LAMP2_HUMAN	LAMP2	P13473-2	LAMP2_HUMAN	LAMP2	410	Homo sapiens		Isoform LAMP-2B of Lysosome-associated membrane glycoprotein 2	1	0.999	2	6	sp|P13473-3|LAMP2_HUMAN, sp|P13473|LAMP2_HUMAN	0	0	0	1	0	5	0	0	0	1	0	1	0	0	0	258.17	0	1422.5	0	0	0	7.14157	0	7.87739
sp|Q9BYJ9|YTHD1_HUMAN	YTHDF1	Q9BYJ9	YTHD1_HUMAN	YTHDF1	559	Homo sapiens	1:Experimental evidence at protein level	YTH domain-containing family protein 1	1	0.999	13	63		0	0	0	0	32	31	0	0	0	0	1	1	0	0	0	0	14876.1	20696.2	0	0	0	0	203.897	114.61
sp|P13639|EF2_HUMAN	EEF2	P13639	EF2_HUMAN	EEF2	858	Homo sapiens	1:Experimental evidence at protein level	Elongation factor 2	1	0.999	51	429		0	166	1	133	20	109	0	1	1	1	1	1	0	27552.2	70.1142	11958	1544.4	16791.9	0	461.063	12.9594	330.785	21.1681	92.9885
sp|Q15427|SF3B4_HUMAN	SF3B4	Q15427	SF3B4_HUMAN	SF3B4	424	Homo sapiens	1:Experimental evidence at protein level	Splicing factor 3B subunit 4	1	0.999	6	52		0	0	0	0	20	32	0	0	0	0	1	1	0	0	0	0	6071.01	20682.6	0	0	0	0	83.2114	114.534
sp|Q9H3L0|MMAD_HUMAN	MMADHC	Q9H3L0	MMAD_HUMAN	MMADHC	296	Homo sapiens	1:Experimental evidence at protein level	Cobalamin trafficking protein CblD	1	0.999	13	73		0	0	0	0	35	38	0	0	0	0	1	1	0	0	0	0	10033.3	20678.6	0	0	0	0	137.52	114.512
sp|Q96FW1|OTUB1_HUMAN	OTUB1	Q96FW1	OTUB1_HUMAN	OTUB1	271	Homo sapiens	1:Experimental evidence at protein level	Ubiquitin thioesterase OTUB1	1	0.999	9	51		0	0	0	0	25	26	0	0	0	0	1	1	0	0	0	0	12819.1	20650.8	0	0	0	0	175.703	114.358
sp|P13716|HEM2_HUMAN	ALAD	P13716	HEM2_HUMAN	ALAD	330	Homo sapiens	1:Experimental evidence at protein level	Delta-aminolevulinic acid dehydratase	1	0.999	4	11		0	1	0	2	1	7	0	1	0	1	1	1	0	449.22	0	338.382	418.979	2101.47	0	7.51732	0	9.36043	5.74267	11.6373
sp|P13796|PLSL_HUMAN	LCP1	P13796	PLSL_HUMAN	LCP1	627	Homo sapiens	1:Experimental evidence at protein level	Plastin-2	0.9971	0.9973	2	2		0	1	0	0	1	0	0	1	0	0	1	0	0	103.467	0	0	78.2445	0	0	1.73144	0	0	1.07245	0
sp|P13798|ACPH_HUMAN	APEH	P13798	ACPH_HUMAN	APEH	732	Homo sapiens	1:Experimental evidence at protein level	Acylamino-acid-releasing enzyme	1	0.999	55	1824		35	8	1	42	368	1370	1	1	1	1	1	1	3137.52	2491.86	96.8489	6702.79	273872	1.12809e+06	570.527	41.6993	17.9008	185.414	3753.78	6247.01
sp|P13804|ETFA_HUMAN	ETFA	P13804	ETFA_HUMAN	ETFA	333	Homo sapiens	1:Experimental evidence at protein level	Electron transfer flavoprotein subunit alpha, mitochondrial	1	0.999	7	21		0	0	0	1	0	20	0	0	0	1	0	1	0	0	0	98.6261	0	4797.53	0	0	0	2.72822	0	26.5673
sp|Q9NRF8|PYRG2_HUMAN	CTPS2	Q9NRF8	PYRG2_HUMAN	CTPS2	586	Homo sapiens	1:Experimental evidence at protein level	CTP synthase 2	1	0.999	22	45		0	0	0	0	3	42	0	0	0	0	1	1	0	0	0	0	579.169	20632.3	0	0	0	0	7.93829	114.255
sp|P56181|NDUV3_HUMAN	NDUFV3	P56181	NDUV3_HUMAN	NDUFV3	108	Homo sapiens	1:Experimental evidence at protein level	NADH dehydrogenase [ubiquinone] flavoprotein 3, mitochondrial	1	0.999	4	15		0	0	0	0	0	15	0	0	0	0	0	1	0	0	0	0	0	20241	0	0	0	0	0	112.089
sp|P13928-2|ANXA8_HUMAN	ANXA8	P13928-2	ANXA8_HUMAN	ANXA8	141	Homo sapiens		Isoform 2 of Annexin A8	1	0.999	2	5	sp|P13928|ANXA8_HUMAN, sp|Q5VT79|AXA81_HUMAN	0	2	0	3	0	0	0	1	0	1	0	0	0	1260.15	0	1004.9	0	0	0	21.0875	0	27.7978	0	0
sp|P13984|T2FB_HUMAN	GTF2F2	P13984	T2FB_HUMAN	GTF2F2	249	Homo sapiens	1:Experimental evidence at protein level	General transcription factor IIF subunit 2	1	0.999	5	23		0	1	6	0	5	11	0	1	1	0	1	1	0	405.791	517.633	0	1430.75	2902.15	0	6.79058	95.6753	0	19.6103	16.0712
sp|P13987-2|CD59_HUMAN	CD59	P13987-2	CD59_HUMAN	CD59	130	Homo sapiens		Isoform 2 of CD59 glycoprotein	1	0.999	5	31	sp|P13987|CD59_HUMAN	0	14	0	12	0	5	0	1	0	1	0	1	0	19764.4	0	11997.8	0	4462.82	0	330.74	0	331.886	0	24.7138
sp|Q9UI26|IPO11_HUMAN	IPO11	Q9UI26	IPO11_HUMAN	IPO11	975	Homo sapiens	1:Experimental evidence at protein level	Importin-11	1	0.999	20	116		0	0	0	0	35	81	0	0	0	0	1	1	0	0	0	0	3544.6	20176.1	0	0	0	0	48.5835	111.729
sp|P14174|MIF_HUMAN	MIF	P14174	MIF_HUMAN	MIF	115	Homo sapiens	1:Experimental evidence at protein level	Macrophage migration inhibitory factor	1	0.999	4	132		16	12	20	17	25	42	1	1	1	1	1	1	6175.38	45511.4	18056.2	28456	77472.9	200532	1122.93	761.596	3337.38	787.157	1061.87	1110.49
sp|Q9H867|MT21D_HUMAN	VCPKMT	Q9H867	MT21D_HUMAN	VCPKMT	229	Homo sapiens	1:Experimental evidence at protein level	Protein N-lysine methyltransferase METTL21D	1	0.999	9	40		0	0	0	0	10	30	0	0	0	0	1	1	0	0	0	0	5763.61	20134	0	0	0	0	78.9981	111.496
sp|Q96EY5|MB12A_HUMAN	MVB12A	Q96EY5	MB12A_HUMAN	MVB12A	273	Homo sapiens	1:Experimental evidence at protein level	Multivesicular body subunit 12A	1	0.999	8	20		0	0	0	0	5	15	0	0	0	0	1	1	0	0	0	0	3317.22	20119.2	0	0	0	0	45.467	111.415
sp|P48643|TCPE_HUMAN	CCT5	P48643	TCPE_HUMAN	CCT5	541	Homo sapiens	1:Experimental evidence at protein level	T-complex protein 1 subunit epsilon	1	0.999	27	105		0	0	0	0	15	90	0	0	0	0	1	1	0	0	0	0	1761.13	19990.8	0	0	0	0	24.1387	110.703
sp|P14406|CX7A2_HUMAN	COX7A2	P14406	CX7A2_HUMAN	COX7A2	83	Homo sapiens	1:Experimental evidence at protein level	Cytochrome c oxidase subunit 7A2, mitochondrial	1	0.999	5	73		0	1	5	16	19	32	0	1	1	1	1	1	0	1587.05	2039.74	39175.7	115079	299529	0	26.5579	377.01	1083.69	1577.32	1658.7
sp|Q15020-4|SART3_HUMAN	SART3	Q15020-4	SART3_HUMAN	SART3	927	Homo sapiens		Isoform 4 of Squamous cell carcinoma antigen recognized by T-cells 3	1	0.999	31	168	sp|Q15020|SART3_HUMAN	0	0	0	0	50	118	0	0	0	0	1	1	0	0	0	0	3818.62	19967.1	0	0	0	0	52.3393	110.572
sp|P14555|PA2GA_HUMAN	PLA2G2A	P14555	PA2GA_HUMAN	PLA2G2A	144	Homo sapiens	1:Experimental evidence at protein level	Phospholipase A2, membrane associated	1	0.999	3	16		0	6	0	0	0	10	0	1	0	0	0	1	0	6773.9	0	0	0	8099.85	0	113.356	0	0	0	44.8546
sp|P14618|KPYM_HUMAN	PKM	P14618	KPYM_HUMAN	PKM	531	Homo sapiens	1:Experimental evidence at protein level	Pyruvate kinase PKM	1	0.999	54	889		29	212	29	146	207	266	1	1	1	1	1	1	2670.56	72650.3	1970.37	33251.8	61581.4	182376	485.615	1215.74	364.188	919.82	844.057	1009.95
sp|Q8NCR0|B3GL2_HUMAN	B3GALNT2	Q8NCR0	B3GL2_HUMAN	B3GALNT2	500	Homo sapiens	1:Experimental evidence at protein level	UDP-GalNAc:beta-1,3-N-acetylgalactosaminyltransferase 2	1	0.999	14	61		0	0	0	0	7	54	0	0	0	0	1	1	0	0	0	0	3026.94	19965.9	0	0	0	0	41.4884	110.565
sp|P14625|ENPL_HUMAN	HSP90B1	P14625	ENPL_HUMAN	HSP90B1	803	Homo sapiens	1:Experimental evidence at protein level	Endoplasmin	1	0.999	17	59		1	2	15	0	1	40	1	1	1	0	1	1	19.4299	149.31	280.097	0	96.3886	6923.74	3.53313	2.49858	51.7711	0	1.32114	38.3417
sp|P14649|MYL6B_HUMAN	MYL6B	P14649	MYL6B_HUMAN	MYL6B	208	Homo sapiens	1:Experimental evidence at protein level	Myosin light chain 6B	1	0.999	6	11		0	2	0	0	3	6	0	1	0	0	1	1	0	351.769	0	0	280.068	2269.41	0	5.88657	0	0	3.83871	12.5674
sp|P14678-2|RSMB_HUMAN	SNRPB	P14678-2	RSMB_HUMAN	SNRPB	231	Homo sapiens		Isoform SM-B of Small nuclear ribonucleoprotein-associated proteins B and B'	1	0.999	7	129	sp|P14678-3|RSMB_HUMAN, sp|P14678|RSMB_HUMAN, sp|P63162-2|RSMN_HUMAN, sp|P63162|RSMN_HUMAN	15	8	5	12	47	42	1	1	1	1	1	1	3119.26	3682	1304.83	1927.97	27494.3	67156.8	567.206	61.6152	241.175	53.3319	376.847	371.895
sp|P14735|IDE_HUMAN	IDE	P14735	IDE_HUMAN	IDE	1019	Homo sapiens	1:Experimental evidence at protein level	Insulin-degrading enzyme	1	0.999	11	20		0	5	0	15	0	0	0	1	0	1	0	0	0	207.446	0	1357.66	0	0	0	3.47144	0	37.556	0	0
sp|P14854|CX6B1_HUMAN	COX6B1	P14854	CX6B1_HUMAN	COX6B1	86	Homo sapiens	1:Experimental evidence at protein level	Cytochrome c oxidase subunit 6B1	1	0.999	9	276		2	23	8	30	69	144	1	1	1	1	1	1	1183.51	22006.1	6815.43	34964	172872	1.13877e+06	215.209	368.254	1259.71	967.184	2369.44	6306.21
sp|P14866|HNRPL_HUMAN	HNRNPL	P14866	HNRPL_HUMAN	HNRNPL	589	Homo sapiens	1:Experimental evidence at protein level	Heterogeneous nuclear ribonucleoprotein L	1	0.999	52	1090		3	0	0	11	333	743	1	0	0	1	1	1	334.829	0	0	1570.36	212160	864563	60.8853	0	0	43.4397	2907.94	4787.7
sp|P17980|PRS6A_HUMAN	PSMC3	P17980	PRS6A_HUMAN	PSMC3	439	Homo sapiens	1:Experimental evidence at protein level	26S proteasome regulatory subunit 6A	1	0.999	15	71		9	5	0	0	27	30	1	1	0	0	1	1	866.281	1004.75	0	0	5361.51	10260.5	157.524	16.8136	0	0	73.4868	56.8199
sp|P14923|PLAK_HUMAN	JUP	P14923	PLAK_HUMAN	JUP	745	Homo sapiens	1:Experimental evidence at protein level	Junction plakoglobin	1	0.999	62	1121		15	437	48	512	38	71	1	1	1	1	1	1	943.541	161320	3191.49	144787	5362.14	15841.7	171.573	2699.55	589.89	4005.13	73.4954	87.7266
sp|P14927|QCR7_HUMAN	UQCRB	P14927	QCR7_HUMAN	UQCRB	111	Homo sapiens	1:Experimental evidence at protein level	Cytochrome b-c1 complex subunit 7	1	0.999	14	179		0	15	11	50	30	73	0	1	1	1	1	1	0	13157.8	3206.79	60859	45002.9	300006	0	220.185	592.718	1683.5	616.826	1661.35
sp|Q9BUF5|TBB6_HUMAN	TUBB6	Q9BUF5	TBB6_HUMAN	TUBB6	446	Homo sapiens	1:Experimental evidence at protein level	Tubulin beta-6 chain	1	0.999	28	81		0	0	0	0	41	40	0	0	0	0	1	1	0	0	0	0	11630.1	19916.6	0	0	0	0	159.407	110.292
sp|O95456-2|PSMG1_HUMAN	PSMG1	O95456-2	PSMG1_HUMAN	PSMG1	267	Homo sapiens		Isoform 2 of Proteasome assembly chaperone 1	1	0.999	10	50	sp|O95456|PSMG1_HUMAN	0	0	0	0	19	31	0	0	0	0	1	1	0	0	0	0	7903.33	19908.3	0	0	0	0	108.326	110.246
sp|P15311|EZRI_HUMAN	EZR	P15311	EZRI_HUMAN	EZR	586	Homo sapiens	1:Experimental evidence at protein level	Ezrin	1	0.999	8	48		12	4	1	2	11	18	1	1	1	1	1	1	526.963	287.703	73.2427	167.607	908.455	3032.98	95.823	4.81447	13.5376	4.6364	12.4516	16.7958
sp|O00628|PEX7_HUMAN	PEX7	O00628	PEX7_HUMAN	PEX7	323	Homo sapiens	1:Experimental evidence at protein level	Peroxisomal targeting signal 2 receptor	1	0.999	9	29		0	0	0	0	4	25	0	0	0	0	1	1	0	0	0	0	3602.71	19841.2	0	0	0	0	49.38	109.875
sp|Q9Y3B4|SF3B6_HUMAN	SF3B6	Q9Y3B4	SF3B6_HUMAN	SF3B6	125	Homo sapiens	1:Experimental evidence at protein level	Splicing factor 3B subunit 6	1	0.999	4	14		0	0	0	0	7	7	0	0	0	0	1	1	0	0	0	0	6142.81	19820.9	0	0	0	0	84.1955	109.763
sp|Q9BXS6-2|NUSAP_HUMAN	NUSAP1	Q9BXS6-2	NUSAP_HUMAN	NUSAP1	440	Homo sapiens		Isoform 2 of Nucleolar and spindle-associated protein 1	1	0.999	20	88	sp|Q9BXS6|NUSAP_HUMAN	0	0	0	0	34	54	0	0	0	0	1	1	0	0	0	0	5933.89	19760.4	0	0	0	0	81.332	109.427
sp|P15531-2|NDKA_HUMAN	NME1	P15531-2	NDKA_HUMAN	NME1	177	Homo sapiens		Isoform 2 of Nucleoside diphosphate kinase A	1	0.999	9	14	sp|P15531|NDKA_HUMAN	0	5	0	2	3	4	0	1	0	1	1	1	0	2281.01	0	975.307	5772.28	14675	0	38.1709	0	26.9792	79.1169	81.2658
sp|P82914|RT15_HUMAN	MRPS15	P82914	RT15_HUMAN	MRPS15	257	Homo sapiens	1:Experimental evidence at protein level	28S ribosomal protein S15, mitochondrial	1	0.999	13	64		0	0	0	0	30	34	0	0	0	0	1	1	0	0	0	0	8605.36	19746.1	0	0	0	0	117.948	109.348
sp|P15586-2|GNS_HUMAN	GNS	P15586-2	GNS_HUMAN	GNS	532	Homo sapiens		Isoform 2 of N-acetylglucosamine-6-sulfatase	1	0.999	5	9	sp|P15586|GNS_HUMAN	0	0	0	3	0	6	0	0	0	1	0	1	0	0	0	307.208	0	2612.91	0	0	0	8.49809	0	14.4696
sp|Q9NPI6|DCP1A_HUMAN	DCP1A	Q9NPI6	DCP1A_HUMAN	DCP1A	582	Homo sapiens	1:Experimental evidence at protein level	mRNA-decapping enzyme 1A	1	0.999	16	64		0	0	0	0	20	44	0	0	0	0	1	1	0	0	0	0	4078.08	19698.2	0	0	0	0	55.8956	109.083
sp|O96019|ACL6A_HUMAN	ACTL6A	O96019	ACL6A_HUMAN	ACTL6A	429	Homo sapiens	1:Experimental evidence at protein level	Actin-like protein 6A	1	0.999	29	404		8	1	0	0	191	204	1	1	0	0	1	1	857.716	236.579	0	0	104687	159488	155.967	3.95896	0	0	1434.88	883.199
sp|P51991|ROA3_HUMAN	HNRNPA3	P51991	ROA3_HUMAN	HNRNPA3	378	Homo sapiens	1:Experimental evidence at protein level	Heterogeneous nuclear ribonucleoprotein A3	1	0.999	37	500		6	26	0	0	162	306	1	1	0	0	1	1	797.394	6379.05	0	0	88421.8	349946	144.998	106.748	0	0	1211.94	1937.9
sp|P15954|COX7C_HUMAN	COX7C	P15954	COX7C_HUMAN	COX7C	63	Homo sapiens	1:Experimental evidence at protein level	Cytochrome c oxidase subunit 7C, mitochondrial	1	0.999	5	43		0	0	0	8	10	25	0	0	0	1	1	1	0	0	0	5518.58	17719.6	98245.9	0	0	0	152.657	242.872	544.057
sp|P16083|NQO2_HUMAN	NQO2	P16083	NQO2_HUMAN	NQO2	231	Homo sapiens	1:Experimental evidence at protein level	Ribosyldihydronicotinamide dehydrogenase [quinone]	1	0.999	34	1413		35	2	0	44	330	1002	1	1	0	1	1	1	7602.65	606.428	0	16809.8	593136	2.14938e+06	1382.46	10.1481	0	464.996	8129.74	11902.7
sp|P16144-2|ITB4_HUMAN	ITGB4	P16144-2	ITB4_HUMAN	ITGB4	1752	Homo sapiens		Isoform Beta-4A of Integrin beta-4	1	0.999	24	65	sp|P16144-4|ITB4_HUMAN, sp|P16144|ITB4_HUMAN	0	0	0	1	3	61	0	0	0	1	1	1	0	0	0	105.587	184.443	5011.13	0	0	0	2.92077	2.52804	27.7502
sp|Q9BYX7|ACTBM_HUMAN	POTEKP	Q9BYX7	ACTBM_HUMAN	POTEKP	375	Homo sapiens	5:Protein uncertain	Putative beta-actin-like protein 3	1	0.999	9	112		0	0	0	0	74	38	0	0	0	0	1	1	0	0	0	0	23747.2	19250.1	0	0	0	0	325.488	106.601
sp|P57740|NU107_HUMAN	NUP107	P57740	NU107_HUMAN	NUP107	925	Homo sapiens	1:Experimental evidence at protein level	Nuclear pore complex protein Nup107	1	0.999	34	155		0	0	0	0	40	115	0	0	0	0	1	1	0	0	0	0	3886.49	19157	0	0	0	0	53.2696	106.086
sp|P16401|H15_HUMAN	H1-5	P16401	H15_HUMAN	H1-5	226	Homo sapiens	1:Experimental evidence at protein level	Histone H1.5	1	0.999	24	331		20	50	17	20	87	137	1	1	1	1	1	1	11001.3	52918.9	4346.1	11496.7	131132	513150	2000.48	885.554	803.3	318.025	1797.34	2841.67
sp|P16402|H13_HUMAN	H1-3	P16402	H13_HUMAN	H1-3	221	Homo sapiens	1:Experimental evidence at protein level	Histone H1.3	1	0.999	21	44		3	9	0	3	12	17	1	1	0	1	1	1	1689.53	6200.3	0	1840.25	12136.2	51494.5	307.223	103.757	0	50.9055	166.343	285.162
sp|P16403|H12_HUMAN	H1-2	P16403	H12_HUMAN	H1-2	213	Homo sapiens	1:Experimental evidence at protein level	Histone H1.2	1	0.999	26	361		30	65	25	24	79	138	1	1	1	1	1	1	12849	71318.4	5773.64	21559.7	197149	830272	2336.45	1193.45	1067.16	596.389	2702.2	4597.81
sp|Q8WWM7|ATX2L_HUMAN	ATXN2L	Q8WWM7	ATX2L_HUMAN	ATXN2L	1075	Homo sapiens	1:Experimental evidence at protein level	Ataxin-2-like protein	1	0.999	28	173		9	45	0	0	78	41	1	1	0	0	1	1	779.254	6114.53	0	0	16625.6	9743.4	141.699	102.322	0	0	227.876	53.9561
sp|Q16864-2|VATF_HUMAN	ATP6V1F	Q16864-2	VATF_HUMAN	ATP6V1F	147	Homo sapiens		Isoform 2 of V-type proton ATPase subunit F	1	0.999	6	23	sp|Q16864|VATF_HUMAN	0	0	0	0	1	22	0	0	0	0	1	1	0	0	0	0	734.704	19116.8	0	0	0	0	10.0701	105.863
sp|P09496-2|CLCA_HUMAN	CLTA	P09496-2	CLCA_HUMAN	CLTA	218	Homo sapiens		Isoform Non-brain of Clathrin light chain A	1	0.999	10	99		3	6	0	0	42	48	1	1	0	0	1	1	763.113	2124.01	0	0	45933.3	67697.5	138.764	35.5436	0	0	629.579	374.889
sp|P16671-4|CD36_HUMAN	CD36	P16671-4	CD36_HUMAN	CD36	412	Homo sapiens		Isoform 4 of Platelet glycoprotein 4	1	0.999	2	7	sp|P16671|CD36_HUMAN	0	0	0	7	0	0	0	0	0	1	0	0	0	0	0	2831.75	0	0	0	0	0	78.3326	0	0
sp|Q0VGL1|LTOR4_HUMAN	LAMTOR4	Q0VGL1	LTOR4_HUMAN	LAMTOR4	99	Homo sapiens	1:Experimental evidence at protein level	Ragulator complex protein LAMTOR4	1	0.999	3	10		0	0	0	0	2	8	0	0	0	0	1	1	0	0	0	0	8595.98	19113.2	0	0	0	0	117.82	105.843
sp|P16989-2|YBOX3_HUMAN	YBX3	P16989-2	YBOX3_HUMAN	YBX3	303	Homo sapiens		Isoform 2 of Y-box-binding protein 3	1	0.999	34	43		0	2	0	0	17	24	0	1	0	0	1	1	0	817.799	0	0	15444.1	26009.7	0	13.6852	0	0	211.682	144.034
sp|P16989|YBOX3_HUMAN	YBX3	P16989	YBOX3_HUMAN	YBX3	372	Homo sapiens	1:Experimental evidence at protein level	Y-box-binding protein 3	1	0.999	41	555		18	12	2	9	228	286	1	1	1	1	1	1	3112.44	4507.42	301.258	2377.67	237850	427676	565.965	75.428	55.6822	65.7719	3260.06	2368.35
sp|Q9NWU2|GID8_HUMAN	GID8	Q9NWU2	GID8_HUMAN	GID8	228	Homo sapiens	1:Experimental evidence at protein level	Glucose-induced degradation protein 8 homolog	1	0.999	9	42		0	0	0	0	19	23	0	0	0	0	1	1	0	0	0	0	8267.45	19104.4	0	0	0	0	113.317	105.795
sp|Q9UHV9|PFD2_HUMAN	PFDN2	Q9UHV9	PFD2_HUMAN	PFDN2	154	Homo sapiens	1:Experimental evidence at protein level	Prefoldin subunit 2	1	0.999	5	21		0	0	0	0	9	12	0	0	0	0	1	1	0	0	0	0	7953.85	18887	0	0	0	0	109.018	104.591
sp|Q9BRP8|PYM1_HUMAN	PYM1	Q9BRP8	PYM1_HUMAN	PYM1	204	Homo sapiens	1:Experimental evidence at protein level	Partner of Y14 and mago	1	0.999	9	60		1	0	0	0	27	32	1	0	0	0	1	1	730.641	0	0	0	29633	42616.8	132.86	0	0	0	406.161	235.999
sp|P17096|HMGA1_HUMAN	HMGA1	P17096	HMGA1_HUMAN	HMGA1	107	Homo sapiens	1:Experimental evidence at protein level	High mobility group protein HMG-I/HMG-Y	1	0.999	6	78		14	9	4	1	26	24	1	1	1	1	1	1	8968.51	16490	2713.33	1012.39	88690	173165	1630.83	275.947	501.512	28.0049	1215.62	958.936
sp|P17174|AATC_HUMAN	GOT1	P17174	AATC_HUMAN	GOT1	413	Homo sapiens	1:Experimental evidence at protein level	Aspartate aminotransferase, cytoplasmic	1	0.999	5	27		0	13	0	5	0	9	0	1	0	1	0	1	0	1532.77	0	717.596	0	2220.75	0	25.6496	0	19.8503	0	12.2978
sp|P17301|ITA2_HUMAN	ITGA2	P17301	ITA2_HUMAN	ITGA2	1181	Homo sapiens	1:Experimental evidence at protein level	Integrin alpha-2	1	0.999	9	19		0	1	0	0	1	17	0	1	0	0	1	1	0	45.9933	0	0	1586.14	2227.43	0	0.769659	0	0	21.7401	12.3348
sp|O00194|RB27B_HUMAN	RAB27B	O00194	RB27B_HUMAN	RAB27B	218	Homo sapiens	1:Experimental evidence at protein level	Ras-related protein Rab-27B	1	0.999	8	35		0	0	0	0	15	20	0	0	0	0	1	1	0	0	0	0	7939.86	18679.4	0	0	0	0	108.826	103.441
sp|O75674|TM1L1_HUMAN	TOM1L1	O75674	TM1L1_HUMAN	TOM1L1	476	Homo sapiens	1:Experimental evidence at protein level	TOM1-like protein 1	1	0.999	10	51		0	0	0	0	11	40	0	0	0	0	1	1	0	0	0	0	3826.8	18638.5	0	0	0	0	52.4515	103.215
sp|P27361|MK03_HUMAN	MAPK3	P27361	MK03_HUMAN	MAPK3	379	Homo sapiens	1:Experimental evidence at protein level	Mitogen-activated protein kinase 3	1	0.999	18	47		0	0	0	0	19	28	0	0	0	0	1	1	0	0	0	0	8252.52	18519.3	0	0	0	0	113.112	102.554
sp|P17568|NDUB7_HUMAN	NDUFB7	P17568	NDUB7_HUMAN	NDUFB7	137	Homo sapiens	1:Experimental evidence at protein level	NADH dehydrogenase [ubiquinone] 1 beta subcomplex subunit 7	1	0.999	7	26		0	1	2	3	1	19	0	1	1	1	1	1	0	1681.31	1020.43	2384.74	1877.76	34584.8	0	28.1353	188.608	65.9674	25.7372	191.52
sp|Q8N6T3|ARFG1_HUMAN	ARFGAP1	Q8N6T3	ARFG1_HUMAN	ARFGAP1	406	Homo sapiens	1:Experimental evidence at protein level	ADP-ribosylation factor GTPase-activating protein 1	1	0.999	14	72		0	0	0	0	28	44	0	0	0	0	1	1	0	0	0	0	6940.97	18513.1	0	0	0	0	95.1353	102.52
sp|Q9Y399|RT02_HUMAN	MRPS2	Q9Y399	RT02_HUMAN	MRPS2	296	Homo sapiens	1:Experimental evidence at protein level	28S ribosomal protein S2, mitochondrial	1	0.999	11	68		0	0	0	0	26	42	0	0	0	0	1	1	0	0	0	0	8892.26	18493.7	0	0	0	0	121.88	102.413
sp|Q9NQH7-4|XPP3_HUMAN	XPNPEP3	Q9NQH7-4	XPP3_HUMAN	XPNPEP3	484	Homo sapiens		Isoform 4 of Xaa-Pro aminopeptidase 3	1	0.999	14	56	sp|Q9NQH7|XPP3_HUMAN	0	0	0	0	8	48	0	0	0	0	1	1	0	0	0	0	842.854	18477.3	0	0	0	0	11.5524	102.322
sp|Q9Y2R5|RT17_HUMAN	MRPS17	Q9Y2R5	RT17_HUMAN	MRPS17	130	Homo sapiens	1:Experimental evidence at protein level	28S ribosomal protein S17, mitochondrial	1	0.999	8	104		1	0	0	0	57	46	1	0	0	0	1	1	713.551	0	0	0	102385	102440	129.752	0	0	0	1403.33	567.282
sp|O15116|LSM1_HUMAN	LSM1	O15116	LSM1_HUMAN	LSM1	133	Homo sapiens	1:Experimental evidence at protein level	U6 snRNA-associated Sm-like protein LSm1	1	0.999	6	20		0	0	0	0	3	17	0	0	0	0	1	1	0	0	0	0	1798.11	18460.4	0	0	0	0	24.6455	102.228
sp|P17900|SAP3_HUMAN	GM2A	P17900	SAP3_HUMAN	GM2A	193	Homo sapiens	1:Experimental evidence at protein level	Ganglioside GM2 activator	1	0.999	3	15		0	4	0	7	0	4	0	1	0	1	0	1	0	3203.07	0	2092.21	0	2071.75	0	53.6006	0	57.8752	0	11.4728
sp|P17931|LEG3_HUMAN	LGALS3	P17931	LEG3_HUMAN	LGALS3	250	Homo sapiens	1:Experimental evidence at protein level	Galectin-3	1	0.999	7	103		3	36	0	23	11	30	1	1	0	1	1	1	1095.38	17724.8	0	7054.76	3591.5	35170.3	199.183	296.609	0	195.151	49.2264	194.763
sp|Q9BUJ2-2|HNRL1_HUMAN	HNRNPUL1	Q9BUJ2-2	HNRL1_HUMAN	HNRNPUL1	804	Homo sapiens		Isoform 2 of Heterogeneous nuclear ribonucleoprotein U-like protein 1	1	0.999	52	502	sp|Q9BUJ2|HNRL1_HUMAN	9	69	0	0	145	279	1	1	0	0	1	1	708.165	12978.3	0	0	29225.7	141179	128.773	217.181	0	0	400.578	781.808
sp|Q15006|EMC2_HUMAN	EMC2	Q15006	EMC2_HUMAN	EMC2	297	Homo sapiens	1:Experimental evidence at protein level	ER membrane protein complex subunit 2	1	0.999	9	54		0	0	0	0	13	41	0	0	0	0	1	1	0	0	0	0	2574.68	18234	0	0	0	0	35.2894	100.975
sp|P18077|RL35A_HUMAN	RPL35A	P18077	RL35A_HUMAN	RPL35A	110	Homo sapiens	1:Experimental evidence at protein level	60S ribosomal protein L35a	1	0.999	9	30		0	3	0	0	16	11	0	1	0	0	1	1	0	2009.27	0	0	15889.8	5096.12	0	33.6234	0	0	217.792	28.2209
sp|Q9P0L0-2|VAPA_HUMAN	VAPA	Q9P0L0-2	VAPA_HUMAN	VAPA	294	Homo sapiens		Isoform 2 of Vesicle-associated membrane protein-associated protein A	1	0.999	8	33	sp|Q9P0L0|VAPA_HUMAN	0	0	0	0	5	28	0	0	0	0	1	1	0	0	0	0	2310.58	18224.1	0	0	0	0	31.6697	100.92
sp|Q9Y259|CHKB_HUMAN	CHKB	Q9Y259	CHKB_HUMAN	CHKB	395	Homo sapiens	1:Experimental evidence at protein level	Choline/ethanolamine kinase	1	0.999	10	57		0	0	0	0	19	38	0	0	0	0	1	1	0	0	0	0	6832.28	18152.2	0	0	0	0	93.6456	100.522
sp|Q8WVV9-4|HNRLL_HUMAN	HNRNPLL	Q8WVV9-4	HNRLL_HUMAN	HNRNPLL	537	Homo sapiens		Isoform 4 of Heterogeneous nuclear ribonucleoprotein L-like	1	0.999	24	103	sp|Q8WVV9|HNRLL_HUMAN	0	0	0	0	32	71	0	0	0	0	1	1	0	0	0	0	6434.2	18111.7	0	0	0	0	88.1894	100.297
sp|P18206-2|VINC_HUMAN	VCL	P18206-2	VINC_HUMAN	VCL	1066	Homo sapiens		Isoform 1 of Vinculin	1	0.999	29	129	sp|P18206|VINC_HUMAN	0	63	0	46	0	20	0	1	0	1	0	1	0	6138.73	0	2318.15	0	1511.13	0	102.727	0	64.1254	0	8.36818
sp|P18510-2|IL1RA_HUMAN	IL1RN	P18510-2	IL1RA_HUMAN	IL1RN	159	Homo sapiens		Isoform 2 of Interleukin-1 receptor antagonist protein	1	0.999	5	31	sp|P18510-3|IL1RA_HUMAN, sp|P18510-4|IL1RA_HUMAN, sp|P18510|IL1RA_HUMAN	0	15	0	13	0	3	0	1	0	1	0	1	0	15190.9	0	6248.62	0	3252.89	0	254.208	0	172.851	0	18.0135
sp|O15160-2|RPAC1_HUMAN	POLR1C	O15160-2	RPAC1_HUMAN	POLR1C	342	Homo sapiens		Isoform 2 of DNA-directed RNA polymerases I and III subunit RPAC1	1	0.999	11	54	sp|O15160|RPAC1_HUMAN	0	0	0	0	22	32	0	0	0	0	1	1	0	0	0	0	6075.5	18088.4	0	0	0	0	83.273	100.169
sp|P18621-3|RL17_HUMAN	RPL17	P18621-3	RL17_HUMAN	RPL17	228	Homo sapiens		Isoform 3 of 60S ribosomal protein L17	1	0.999	12	176	sp|P18621|RL17_HUMAN	6	15	0	3	78	74	1	1	0	1	1	1	1324.88	4547.7	0	431.118	51850.5	71381.3	240.915	76.1019	0	11.9257	710.681	395.289
sp|P18669|PGAM1_HUMAN	PGAM1	P18669	PGAM1_HUMAN	PGAM1	254	Homo sapiens	1:Experimental evidence at protein level	Phosphoglycerate mutase 1	1	0.999	7	23		0	4	0	2	0	17	0	1	0	1	0	1	0	1562.41	0	475.659	0	11468.8	0	26.1456	0	13.1578	0	63.5111
sp|P18859-2|ATP5J_HUMAN	ATP5PF	P18859-2	ATP5J_HUMAN	ATP5PF	116	Homo sapiens		Isoform 2 of ATP synthase-coupling factor 6, mitochondrial	1	0.999	12	442	sp|P18859|ATP5J_HUMAN	43	80	61	112	56	90	1	1	1	1	1	1	16500	134629	42122.7	233949	104687	302994	3000.35	2252.91	7785.63	6471.57	1434.88	1677.89
sp|P18887|XRCC1_HUMAN	XRCC1	P18887	XRCC1_HUMAN	XRCC1	633	Homo sapiens	1:Experimental evidence at protein level	DNA repair protein XRCC1	1	0.999	4	6		6	0	0	0	0	0	1	0	0	0	0	0	551.878	0	0	0	0	0	100.353	0	0	0	0	0
sp|P84095|RHOG_HUMAN	RHOG	P84095	RHOG_HUMAN	RHOG	191	Homo sapiens	1:Experimental evidence at protein level	Rho-related GTP-binding protein RhoG	1	0.999	9	50		0	0	0	0	23	27	0	0	0	0	1	1	0	0	0	0	14614.7	18054.6	0	0	0	0	200.314	99.9812
sp|P19338|NUCL_HUMAN	NCL	P19338	NUCL_HUMAN	NCL	710	Homo sapiens	1:Experimental evidence at protein level	Nucleolin	1	0.999	24	150		29	17	2	6	28	68	1	1	1	1	1	1	2203.38	2501.12	53.5892	453.041	3389.04	22292.1	400.662	41.8542	9.90503	12.5322	46.4514	123.447
sp|P98170|XIAP_HUMAN	XIAP	P98170	XIAP_HUMAN	XIAP	497	Homo sapiens	1:Experimental evidence at protein level	E3 ubiquitin-protein ligase XIAP	1	0.999	21	83		0	0	0	0	14	69	0	0	0	0	1	1	0	0	0	0	2562.82	17973.6	0	0	0	0	35.1269	99.5324
sp|Q9BT78|CSN4_HUMAN	COPS4	Q9BT78	CSN4_HUMAN	COPS4	406	Homo sapiens	1:Experimental evidence at protein level	COP9 signalosome complex subunit 4	1	0.999	16	62		0	0	0	0	14	48	0	0	0	0	1	1	0	0	0	0	3468.02	17835.2	0	0	0	0	47.534	98.7663
sp|P19404|NDUV2_HUMAN	NDUFV2	P19404	NDUV2_HUMAN	NDUFV2	249	Homo sapiens	1:Experimental evidence at protein level	NADH dehydrogenase [ubiquinone] flavoprotein 2, mitochondrial	1	0.999	15	119		5	2	12	13	18	69	1	1	1	1	1	1	304.993	829.228	2031.63	3028.29	7698.29	62889.1	55.4599	13.8764	375.511	83.7694	105.515	348.262
sp|O43865|SAHH2_HUMAN	AHCYL1	O43865	SAHH2_HUMAN	AHCYL1	530	Homo sapiens	1:Experimental evidence at protein level	S-adenosylhomocysteine hydrolase-like protein 1	1	0.999	25	95		0	0	0	0	33	62	0	0	0	0	1	1	0	0	0	0	4538.8	17811.6	0	0	0	0	62.2104	98.6356
sp|Q53GQ0|DHB12_HUMAN	HSD17B12	Q53GQ0	DHB12_HUMAN	HSD17B12	312	Homo sapiens	1:Experimental evidence at protein level	Very-long-chain 3-oxoacyl-CoA reductase	1	0.999	6	39		4	0	0	0	17	18	1	0	0	0	1	1	684.765	0	0	0	7132.17	13247.2	124.518	0	0	0	97.756	73.359
sp|P19652|A1AG2_HUMAN	ORM2	P19652	A1AG2_HUMAN	ORM2	201	Homo sapiens	1:Experimental evidence at protein level	Alpha-1-acid glycoprotein 2	1	0.999	4	16		0	1	0	15	0	0	0	1	0	1	0	0	0	461.262	0	3449.65	0	0	0	7.71884	0	95.4251	0	0
sp|Q9NPE2|NGRN_HUMAN	NGRN	Q9NPE2	NGRN_HUMAN	NGRN	291	Homo sapiens	1:Experimental evidence at protein level	Neugrin	1	0.999	11	61		0	0	0	0	27	34	0	0	0	0	1	1	0	0	0	0	8237.95	17770.8	0	0	0	0	112.912	98.4096
sp|P30626-2|SORCN_HUMAN	SRI	P30626-2	SORCN_HUMAN	SRI	183	Homo sapiens		Isoform 2 of Sorcin	1	0.999	8	34	sp|P30626|SORCN_HUMAN	0	0	0	0	11	23	0	0	0	0	1	1	0	0	0	0	4323.66	17688.3	0	0	0	0	59.2617	97.9529
sp|P19971|TYPH_HUMAN	TYMP	P19971	TYPH_HUMAN	TYMP	482	Homo sapiens	1:Experimental evidence at protein level	Thymidine phosphorylase	1	0.999	4	10		0	9	0	1	0	0	0	1	0	1	0	0	0	1139.62	0	181.629	0	0	0	19.0706	0	5.02428	0	0
sp|Q9UKU7|ACAD8_HUMAN	ACAD8	Q9UKU7	ACAD8_HUMAN	ACAD8	415	Homo sapiens	1:Experimental evidence at protein level	Isobutyryl-CoA dehydrogenase, mitochondrial	1	0.999	15	78		0	0	0	0	27	51	0	0	0	0	1	1	0	0	0	0	5047.32	17651.5	0	0	0	0	69.1804	97.7489
sp|Q14103-3|HNRPD_HUMAN	HNRNPD	Q14103-3	HNRPD_HUMAN	HNRNPD	306	Homo sapiens		Isoform 3 of Heterogeneous nuclear ribonucleoprotein D0	1	0.999	23	240	sp|Q14103|HNRPD_HUMAN	5	8	0	0	81	146	1	1	0	0	1	1	668.651	1532.22	0	0	37362.4	173844	121.587	25.6405	0	0	512.102	962.696
sp|P20073-2|ANXA7_HUMAN	ANXA7	P20073-2	ANXA7_HUMAN	ANXA7	466	Homo sapiens		Isoform 2 of Annexin A7	1	0.999	7	46	sp|P20073|ANXA7_HUMAN	1	15	0	11	4	15	1	1	0	1	1	1	21.8476	5141.11	0	2086.78	585.994	6453.26	3.97276	86.0323	0	57.725	8.03184	35.7363
sp|P20290-2|BTF3_HUMAN	BTF3	P20290-2	BTF3_HUMAN	BTF3	162	Homo sapiens		Isoform 2 of Transcription factor BTF3	1	0.999	7	48		0	9	0	0	9	30	0	1	0	0	1	1	0	5454.39	0	0	2419.26	35924	0	91.2747	0	0	33.1592	198.937
sp|Q9Y6G3|RM42_HUMAN	MRPL42	Q9Y6G3	RM42_HUMAN	MRPL42	142	Homo sapiens	1:Experimental evidence at protein level	39S ribosomal protein L42, mitochondrial	1	0.999	2	17		0	0	0	0	10	7	0	0	0	0	1	1	0	0	0	0	16780.1	17598.2	0	0	0	0	229.993	97.454
sp|P63272|SPT4H_HUMAN	SUPT4H1	P63272	SPT4H_HUMAN	SUPT4H1	117	Homo sapiens	1:Experimental evidence at protein level	Transcription elongation factor SPT4	1	0.999	6	36		0	0	0	0	16	20	0	0	0	0	1	1	0	0	0	0	14614.8	17443.4	0	0	0	0	200.316	96.5967
sp|P20340-2|RAB6A_HUMAN	RAB6A	P20340-2	RAB6A_HUMAN	RAB6A	208	Homo sapiens		Isoform 2 of Ras-related protein Rab-6A	1	0.999	9	35		0	0	0	2	9	24	0	0	0	1	1	1	0	0	0	624.152	3781.93	13580.8	0	0	0	17.2655	51.8364	75.2063
sp|P20618|PSB1_HUMAN	PSMB1	P20618	PSB1_HUMAN	PSMB1	241	Homo sapiens	1:Experimental evidence at protein level	Proteasome subunit beta type-1	1	0.999	12	111		11	28	0	26	14	32	1	1	0	1	1	1	1831.09	9922.07	0	7323.47	4318.78	18598.7	332.964	166.038	0	202.584	59.1947	102.994
sp|P20674|COX5A_HUMAN	COX5A	P20674	COX5A_HUMAN	COX5A	150	Homo sapiens	1:Experimental evidence at protein level	Cytochrome c oxidase subunit 5A, mitochondrial	1	0.999	13	364		3	24	15	32	125	165	1	1	1	1	1	1	814.611	24106.6	3510.26	54589.1	422603	909007	148.129	403.404	648.81	1510.06	5792.34	5033.82
sp|P20700|LMNB1_HUMAN	LMNB1	P20700	LMNB1_HUMAN	LMNB1	586	Homo sapiens	1:Experimental evidence at protein level	Lamin-B1	0.9971	0.999	2	4		0	1	0	0	0	3	0	1	0	0	0	1	0	591.571	0	0	0	309.055	0	9.89945	0	0	0	1.71146
sp|P20810-10|ICAL_HUMAN	CAST	P20810-10	ICAL_HUMAN	CAST	769	Homo sapiens		Isoform 10 of Calpastatin	1	0.999	6	53	sp|P20810-2|ICAL_HUMAN, sp|P20810-4|ICAL_HUMAN, sp|P20810-5|ICAL_HUMAN, sp|P20810-6|ICAL_HUMAN, sp|P20810-7|ICAL_HUMAN, sp|P20810-8|ICAL_HUMAN, sp|P20810-9|ICAL_HUMAN, sp|P20810|ICAL_HUMAN	21	10	8	6	4	4	1	1	1	1	1	1	1070.96	833.862	357.186	579.507	702.943	1152.47	194.743	13.954	66.0195	16.0305	9.63479	6.38206
sp|P20839-3|IMDH1_HUMAN	IMPDH1	P20839-3	IMDH1_HUMAN	IMPDH1	563	Homo sapiens		Isoform 3 of Inosine-5'-monophosphate dehydrogenase 1	1	0.999	16	54	sp|P20839-5|IMDH1_HUMAN, sp|P20839-6|IMDH1_HUMAN, sp|P20839-7|IMDH1_HUMAN, sp|P20839|IMDH1_HUMAN	0	1	0	0	10	43	0	1	0	0	1	1	0	107.036	0	0	1466.67	12419.7	0	1.79116	0	0	20.1026	68.7768
sp|P20933|ASPG_HUMAN	AGA	P20933	ASPG_HUMAN	AGA	346	Homo sapiens	1:Experimental evidence at protein level	N(4)-(beta-N-acetylglucosaminyl)-L-asparaginase	0.9999	0.999	2	3		0	3	0	0	0	0	0	1	0	0	0	0	0	978.084	0	0	0	0	0	16.3674	0	0	0	0
sp|Q99622|C10_HUMAN	C12orf57	Q99622	C10_HUMAN	C12orf57	126	Homo sapiens	1:Experimental evidence at protein level	Protein C10	1	0.999	5	31		0	0	0	0	13	18	0	0	0	0	1	1	0	0	0	0	9515.63	17434	0	0	0	0	130.425	96.5444
sp|P21281|VATB2_HUMAN	ATP6V1B2	P21281	VATB2_HUMAN	ATP6V1B2	511	Homo sapiens	1:Experimental evidence at protein level	V-type proton ATPase subunit B, brain isoform	1	0.999	14	57		0	6	0	3	2	46	0	1	0	1	1	1	0	794.009	0	174.585	415.772	11627.8	0	13.2871	0	4.82941	5.69872	64.3912
sp|Q9BSY9|DESI2_HUMAN	DESI2	Q9BSY9	DESI2_HUMAN	DESI2	194	Homo sapiens	1:Experimental evidence at protein level	Deubiquitinase DESI2	1	0.999	3	12		0	0	0	0	3	9	0	0	0	0	1	1	0	0	0	0	3370.51	17420.7	0	0	0	0	46.1973	96.4708
sp|P21333-2|FLNA_HUMAN	FLNA	P21333-2	FLNA_HUMAN	FLNA	2639	Homo sapiens		Isoform 2 of Filamin-A	1	0.999	40	107		0	57	0	24	3	23	0	1	0	1	1	1	0	2946.3	0	757.325	40.3489	1082.72	0	49.3039	0	20.9493	0.553036	5.99582
sp|P21741|MK_HUMAN	MDK	P21741	MK_HUMAN	MDK	143	Homo sapiens	1:Experimental evidence at protein level	Midkine	1	0.999	5	20		0	8	0	0	0	12	0	1	0	0	0	1	0	6500.92	0	0	0	7840.86	0	108.787	0	0	0	43.4204
sp|P21796|VDAC1_HUMAN	VDAC1	P21796	VDAC1_HUMAN	VDAC1	283	Homo sapiens	1:Experimental evidence at protein level	Voltage-dependent anion-selective channel protein 1	1	0.999	16	94		0	14	0	5	15	60	0	1	0	1	1	1	0	2808.22	0	1020.32	4327.27	41055.5	0	46.9932	0	28.2245	59.3111	227.354
sp|P21912|SDHB_HUMAN	SDHB	P21912	SDHB_HUMAN	SDHB	280	Homo sapiens	1:Experimental evidence at protein level	Succinate dehydrogenase [ubiquinone] iron-sulfur subunit, mitochondrial	1	0.999	13	70		0	0	5	1	22	42	0	0	1	1	1	1	0	0	262.338	315.472	6356.82	27389.6	0	0	48.4886	8.72669	87.1288	151.676
sp|P48960-2|AGRE5_HUMAN	ADGRE5	P48960-2	AGRE5_HUMAN	ADGRE5	742	Homo sapiens		Isoform 2 of Adhesion G protein-coupled receptor E5	1	0.999	12	65	sp|P48960-3|AGRE5_HUMAN, sp|P48960|AGRE5_HUMAN	0	0	0	0	19	46	0	0	0	0	1	1	0	0	0	0	2593.98	17412.1	0	0	0	0	35.554	96.4231
sp|P21953|ODBB_HUMAN	BCKDHB	P21953	ODBB_HUMAN	BCKDHB	392	Homo sapiens	1:Experimental evidence at protein level	2-oxoisovalerate dehydrogenase subunit beta, mitochondrial	1	0.999	10	22		0	0	0	1	4	17	0	0	0	1	1	1	0	0	0	756.554	1657.13	7853.15	0	0	0	20.928	22.7132	43.4885
sp|Q13148|TADBP_HUMAN	TARDBP	Q13148	TADBP_HUMAN	TARDBP	414	Homo sapiens	1:Experimental evidence at protein level	TAR DNA-binding protein 43	1	0.999	9	43		0	0	0	0	14	29	0	0	0	0	1	1	0	0	0	0	4250.76	17362.2	0	0	0	0	58.2624	96.1466
sp|P22061-2|PIMT_HUMAN	PCMT1	P22061-2	PIMT_HUMAN	PCMT1	228	Homo sapiens		Isoform 2 of Protein-L-isoaspartate(D-aspartate) O-methyltransferase	1	0.999	7	53	sp|P22061|PIMT_HUMAN	0	8	0	0	12	33	0	1	0	0	1	1	0	4209.86	0	0	5953.92	39335.2	0	70.4485	0	0	81.6065	217.827
sp|P31689|DNJA1_HUMAN	DNAJA1	P31689	DNJA1_HUMAN	DNAJA1	397	Homo sapiens	1:Experimental evidence at protein level	DnaJ homolog subfamily A member 1	1	0.999	22	126		8	6	0	0	38	74	1	1	0	0	1	1	667.8	998.25	0	0	8694.24	28213.4	121.433	16.7049	0	0	119.166	156.238
sp|Q9NYK5-2|RM39_HUMAN	MRPL39	Q9NYK5-2	RM39_HUMAN	MRPL39	353	Homo sapiens		Isoform 2 of 39S ribosomal protein L39, mitochondrial	1	0.999	16	67	sp|Q9NYK5|RM39_HUMAN	0	0	0	0	31	36	0	0	0	0	1	1	0	0	0	0	9083.32	17220.5	0	0	0	0	124.499	95.3622
sp|P23258|TBG1_HUMAN	TUBG1	P23258	TBG1_HUMAN	TUBG1	451	Homo sapiens	1:Experimental evidence at protein level	Tubulin gamma-1 chain	1	0.999	17	71		0	0	0	0	23	48	0	0	0	0	1	1	0	0	0	0	5153.8	17187.1	0	0	0	0	70.6397	95.1775
sp|P22234|PUR6_HUMAN	PAICS	P22234	PUR6_HUMAN	PAICS	425	Homo sapiens	1:Experimental evidence at protein level	Bifunctional phosphoribosylaminoimidazole carboxylase/phosphoribosylaminoimidazole succinocarboxamide synthetase	1	0.999	20	95		19	11	3	2	22	38	1	1	1	1	1	1	1993.07	2514.99	316.112	332.197	3380.12	18870.8	362.42	42.0862	58.4278	9.18933	46.3292	104.501
sp|P22304|IDS_HUMAN	IDS	P22304	IDS_HUMAN	IDS	550	Homo sapiens	1:Experimental evidence at protein level	Iduronate 2-sulfatase	1	0.999	17	164		0	1	0	4	64	95	0	1	0	1	1	1	0	120.647	0	1144.09	20942.4	63717.2	0	2.01893	0	31.6482	287.044	352.847
sp|Q92530|PSMF1_HUMAN	PSMF1	Q92530	PSMF1_HUMAN	PSMF1	271	Homo sapiens	1:Experimental evidence at protein level	Proteasome inhibitor PI31 subunit	1	0.999	7	37		0	0	0	0	17	20	0	0	0	0	1	1	0	0	0	0	7373.17	17155.8	0	0	0	0	101.059	95.0039
sp|O75600-2|KBL_HUMAN	GCAT	O75600-2	KBL_HUMAN	GCAT	445	Homo sapiens		Isoform 2 of 2-amino-3-ketobutyrate coenzyme A ligase, mitochondrial	1	0.999	11	47	sp|O75600|KBL_HUMAN	0	0	0	0	9	38	0	0	0	0	1	1	0	0	0	0	1160.7	17119	0	0	0	0	15.909	94.7998
sp|P22392-2|NDKB_HUMAN	NME2	P22392-2	NDKB_HUMAN	NME2	267	Homo sapiens		Isoform 3 of Nucleoside diphosphate kinase B	1	0.999	14	157		0	44	0	26	23	64	0	1	0	1	1	1	0	12828.8	0	4594.81	5245.85	39031	0	214.68	0	127.103	71.9014	216.142
sp|P22528|SPR1B_HUMAN	SPRR1B	P22528	SPR1B_HUMAN	SPRR1B	89	Homo sapiens	1:Experimental evidence at protein level	Cornifin-B	1	0.999	10	127		0	60	0	67	0	0	0	1	0	1	0	0	0	68688.5	0	62392	0	0	0	1149.45	0	1725.9	0	0
sp|P22531|SPR2E_HUMAN	SPRR2E	P22531	SPR2E_HUMAN	SPRR2E	72	Homo sapiens	2:Experimental evidence at transcript level	Small proline-rich protein 2E	1	0.999	7	83		0	47	0	34	2	0	0	1	0	1	1	0	0	132308	0	126114	1757.73	0	0	2214.06	0	3488.61	24.092	0
sp|Q9UL33-2|TPC2L_HUMAN	TRAPPC2L	Q9UL33-2	TPC2L_HUMAN	TRAPPC2L	139	Homo sapiens		Isoform 2 of Trafficking protein particle complex subunit 2-like protein	1	0.999	5	25	sp|Q9UL33|TPC2L_HUMAN	0	0	0	0	8	17	0	0	0	0	1	1	0	0	0	0	4680.53	17085	0	0	0	0	64.1529	94.6119
sp|P22626|ROA2_HUMAN	HNRNPA2B1	P22626	ROA2_HUMAN	HNRNPA2B1	353	Homo sapiens	1:Experimental evidence at protein level	Heterogeneous nuclear ribonucleoproteins A2/B1	1	0.999	43	770		22	39	6	16	175	512	1	1	1	1	1	1	3571.6	14782.1	446.409	3059.37	90087.6	534634	649.459	247.366	82.5108	84.6291	1234.77	2960.65
sp|P22695|QCR2_HUMAN	UQCRC2	P22695	QCR2_HUMAN	UQCRC2	453	Homo sapiens	1:Experimental evidence at protein level	Cytochrome b-c1 complex subunit 2, mitochondrial	1	0.999	22	190		1	5	2	10	33	139	1	1	1	1	1	1	242.779	664.934	474.059	1234.33	14116	121373	44.1469	11.1271	87.6214	34.1444	193.479	672.128
sp|P22735|TGM1_HUMAN	TGM1	P22735	TGM1_HUMAN	TGM1	817	Homo sapiens	1:Experimental evidence at protein level	Protein-glutamine gamma-glutamyltransferase K	1	0.999	25	136		0	64	3	69	0	0	0	1	1	1	0	0	0	13479.7	90.4438	9707.39	0	0	0	225.571	16.7169	268.529	0	0
sp|P22830-2|HEMH_HUMAN	FECH	P22830-2	HEMH_HUMAN	FECH	429	Homo sapiens		Isoform 2 of Ferrochelatase, mitochondrial	1	0.999	16	86	sp|P22830|HEMH_HUMAN	0	1	0	0	50	35	0	1	0	0	1	1	0	150.078	0	0	10508.8	14627.9	0	2.51143	0	0	144.038	81.0053
sp|P41208|CETN2_HUMAN	CETN2	P41208	CETN2_HUMAN	CETN2	172	Homo sapiens	1:Experimental evidence at protein level	Centrin-2	1	0.999	6	24		0	0	0	0	9	15	0	0	0	0	1	1	0	0	0	0	7378.16	17059.8	0	0	0	0	101.128	94.4721
sp|Q9Y3E5|PTH2_HUMAN	PTRH2	Q9Y3E5	PTH2_HUMAN	PTRH2	179	Homo sapiens	1:Experimental evidence at protein level	Peptidyl-tRNA hydrolase 2, mitochondrial	1	0.999	5	30		0	0	0	0	0	30	0	0	0	0	0	1	0	0	0	0	0	17029.4	0	0	0	0	0	94.304
sp|P23246|SFPQ_HUMAN	SFPQ	P23246	SFPQ_HUMAN	SFPQ	707	Homo sapiens	1:Experimental evidence at protein level	Splicing factor, proline- and glutamine-rich	1	0.999	21	140		6	10	0	2	43	79	1	1	0	1	1	1	355.905	1252.02	0	320.431	6797.56	26057.1	64.7177	20.9515	0	8.86385	93.1697	144.297
sp|Q9UJU6-2|DBNL_HUMAN	DBNL	Q9UJU6-2	DBNL_HUMAN	DBNL	431	Homo sapiens		Isoform 2 of Drebrin-like protein	1	0.999	7	19	sp|Q9UJU6-3|DBNL_HUMAN, sp|Q9UJU6|DBNL_HUMAN	0	0	0	0	10	9	0	0	0	0	1	1	0	0	0	0	1835.25	16976.2	0	0	0	0	25.1546	94.0095
sp|P23284|PPIB_HUMAN	PPIB	P23284	PPIB_HUMAN	PPIB	216	Homo sapiens	1:Experimental evidence at protein level	Peptidyl-prolyl cis-trans isomerase B	1	0.999	12	96		13	19	7	3	17	37	1	1	1	1	1	1	2282	11511.7	1280.92	11498.8	6390.15	38101.9	414.959	192.639	236.755	318.084	87.5857	210.997
sp|P23396|RS3_HUMAN	RPS3	P23396	RS3_HUMAN	RPS3	243	Homo sapiens	1:Experimental evidence at protein level	40S ribosomal protein S3	1	0.999	37	811		155	171	28	14	175	268	1	1	1	1	1	1	52300.2	116817	6312.75	4732.52	152730	469977	9510.27	1954.83	1166.8	130.912	2093.36	2602.59
sp|P23434|GCSH_HUMAN	GCSH	P23434	GCSH_HUMAN	GCSH	173	Homo sapiens	1:Experimental evidence at protein level	Glycine cleavage system H protein, mitochondrial	1	0.999	3	23		0	2	0	0	5	16	0	1	0	0	1	1	0	1353.2	0	0	4023.91	28870.3	0	22.6447	0	0	55.1531	159.876
sp|P23490|LORI_HUMAN	LORICRIN	P23490	LORI_HUMAN	LORICRIN	312	Homo sapiens	1:Experimental evidence at protein level	Loricrin	1	0.999	4	56		0	28	2	26	0	0	0	1	1	1	0	0	0	75035.5	2764.61	48940.1	0	0	0	1255.66	510.989	1353.79	0	0
sp|P23526|SAHH_HUMAN	AHCY	P23526	SAHH_HUMAN	AHCY	432	Homo sapiens	1:Experimental evidence at protein level	Adenosylhomocysteinase	1	0.999	36	509		12	24	0	24	213	236	1	1	0	1	1	1	1004.79	7939.22	0	3884.95	164664	271264	182.711	132.856	0	107.467	2256.94	1502.18
sp|P23528|COF1_HUMAN	CFL1	P23528	COF1_HUMAN	CFL1	166	Homo sapiens	1:Experimental evidence at protein level	Cofilin-1	1	0.999	22	288		13	22	14	8	95	136	1	1	1	1	1	1	2457.64	8446.22	3572.56	3677.94	103266	292117	446.896	141.341	660.325	101.74	1415.4	1617.66
sp|P23588|IF4B_HUMAN	EIF4B	P23588	IF4B_HUMAN	EIF4B	611	Homo sapiens	1:Experimental evidence at protein level	Eukaryotic translation initiation factor 4B	1	0.999	2	5		2	0	0	0	0	3	1	0	0	0	0	1	267.737	0	0	0	0	392.208	48.6853	0	0	0	0	2.17194
sp|Q1KMD3|HNRL2_HUMAN	HNRNPUL2	Q1KMD3	HNRL2_HUMAN	HNRNPUL2	747	Homo sapiens	1:Experimental evidence at protein level	Heterogeneous nuclear ribonucleoprotein U-like protein 2	1	0.999	20	94		0	0	0	0	34	60	0	0	0	0	1	1	0	0	0	0	7882.66	16786.1	0	0	0	0	108.042	92.9563
sp|P23786|CPT2_HUMAN	CPT2	P23786	CPT2_HUMAN	CPT2	658	Homo sapiens	1:Experimental evidence at protein level	Carnitine O-palmitoyltransferase 2, mitochondrial	1	0.999	10	18		0	1	0	0	0	17	0	1	0	0	0	1	0	99.9699	0	0	0	2770.1	0	1.67291	0	0	0	15.34
sp|Q9Y248|PSF2_HUMAN	GINS2	Q9Y248	PSF2_HUMAN	GINS2	185	Homo sapiens	1:Experimental evidence at protein level	DNA replication complex GINS protein PSF2	1	0.999	6	26		0	0	0	0	7	19	0	0	0	0	1	1	0	0	0	0	3860	16648.3	0	0	0	0	52.9066	92.1936
sp|P36551|HEM6_HUMAN	CPOX	P36551	HEM6_HUMAN	CPOX	454	Homo sapiens	1:Experimental evidence at protein level	Oxygen-dependent coproporphyrinogen-III oxidase, mitochondrial	1	0.999	21	56		0	0	0	0	3	53	0	0	0	0	1	1	0	0	0	0	420.886	16628.9	0	0	0	0	5.76881	92.0861
sp|P24534|EF1B_HUMAN	EEF1B2	P24534	EF1B_HUMAN	EEF1B2	225	Homo sapiens	1:Experimental evidence at protein level	Elongation factor 1-beta	1	0.999	19	247		5	2	2	3	96	139	1	1	1	1	1	1	1597.36	1960.54	328.782	981.674	137761	265330	290.464	32.808	60.7696	27.1554	1888.19	1469.32
sp|P24539|AT5F1_HUMAN	ATP5PB	P24539	AT5F1_HUMAN	ATP5PB	256	Homo sapiens	1:Experimental evidence at protein level	ATP synthase F(0) complex subunit B1, mitochondrial	1	0.999	11	54		3	1	4	2	7	37	1	1	1	1	1	1	470.701	369.779	590.817	371.821	2991.73	15005.7	85.5922	6.18795	109.202	10.2854	41.0058	83.097
sp|P24666|PPAC_HUMAN	ACP1	P24666	PPAC_HUMAN	ACP1	158	Homo sapiens	1:Experimental evidence at protein level	Low molecular weight phosphotyrosine protein phosphatase	1	0.999	5	10		0	3	0	0	0	7	0	1	0	0	0	1	0	2890.03	0	0	0	5287.91	0	48.3623	0	0	0	29.2829
sp|O75323|NIPS2_HUMAN	NIPSNAP2	O75323	NIPS2_HUMAN	NIPSNAP2	286	Homo sapiens	1:Experimental evidence at protein level	Protein NipSnap homolog 2	1	0.999	11	57		0	0	0	0	19	38	0	0	0	0	1	1	0	0	0	0	6134.3	16580	0	0	0	0	84.0789	91.8154
sp|O75177-2|CREST_HUMAN	SS18L1	O75177-2	CREST_HUMAN	SS18L1	374	Homo sapiens		Isoform 2 of Calcium-responsive transactivator	1	0.999	3	8	sp|O75177|CREST_HUMAN	0	0	0	0	2	6	0	0	0	0	1	1	0	0	0	0	6505.28	16536.2	0	0	0	0	89.1636	91.5725
sp|P15559-2|NQO1_HUMAN	NQO1	P15559-2	NQO1_HUMAN	NQO1	240	Homo sapiens		Isoform 2 of NAD(P)H dehydrogenase [quinone] 1	1	0.999	8	31	sp|P15559-3|NQO1_HUMAN, sp|P15559|NQO1_HUMAN	0	0	0	0	6	25	0	0	0	0	1	1	0	0	0	0	2939.99	16493	0	0	0	0	40.2965	91.3333
sp|O95299|NDUAA_HUMAN	NDUFA10	O95299	NDUAA_HUMAN	NDUFA10	355	Homo sapiens	1:Experimental evidence at protein level	NADH dehydrogenase [ubiquinone] 1 alpha subcomplex subunit 10, mitochondrial	1	0.999	12	61		0	0	0	0	23	38	0	0	0	0	1	1	0	0	0	0	5409.41	16492.7	0	0	0	0	74.1433	91.3318
sp|P25311|ZA2G_HUMAN	AZGP1	P25311	ZA2G_HUMAN	AZGP1	298	Homo sapiens	1:Experimental evidence at protein level	Zinc-alpha-2-glycoprotein	1	0.999	24	291		18	162	11	89	7	4	1	1	1	1	1	1	2298.37	151196	1373.43	42368.1	1116.89	2027.97	417.936	2530.14	253.854	1172	15.3085	11.2303
sp|P25325-2|THTM_HUMAN	MPST	P25325-2	THTM_HUMAN	MPST	317	Homo sapiens		Isoform 2 of 3-mercaptopyruvate sulfurtransferase	1	0.999	2	6	sp|P25325|THTM_HUMAN	0	3	0	0	1	2	0	1	0	0	1	1	0	1036.1	0	0	350.72	1085.02	0	17.3383	0	0	4.80709	6.00852
sp|P25398|RS12_HUMAN	RPS12	P25398	RS12_HUMAN	RPS12	132	Homo sapiens	1:Experimental evidence at protein level	40S ribosomal protein S12	1	0.999	16	703		27	31	1	16	325	303	1	1	1	1	1	1	11811	34158.8	466.948	15080	1.37604e+06	1.90506e+06	2147.71	571.62	86.307	417.147	18860.5	10549.7
sp|P25685|DNJB1_HUMAN	DNAJB1	P25685	DNJB1_HUMAN	DNAJB1	340	Homo sapiens	1:Experimental evidence at protein level	DnaJ homolog subfamily B member 1	1	0.999	7	20		3	10	0	3	0	4	1	1	0	1	0	1	360.004	3388.91	0	334.117	0	1346.77	65.4631	56.7106	0	9.24243	0	7.45801
sp|P25705|ATPA_HUMAN	ATP5F1A	P25705	ATPA_HUMAN	ATP5F1A	553	Homo sapiens	1:Experimental evidence at protein level	ATP synthase subunit alpha, mitochondrial	1	0.999	39	673		100	65	75	65	108	260	1	1	1	1	1	1	13866.7	15106.9	7809.56	8755.43	31985	182650	2521.51	252.802	1443.46	242.195	438.398	1011.46
sp|P25786-2|PSA1_HUMAN	PSMA1	P25786-2	PSA1_HUMAN	PSMA1	269	Homo sapiens		Isoform Long of Proteasome subunit alpha type-1	1	0.999	15	110	sp|P25786|PSA1_HUMAN	2	20	0	17	20	51	1	1	0	1	1	1	571.646	8849.82	0	4176.98	4628.37	33656.8	103.948	148.094	0	115.545	63.4381	186.382
sp|P25787|PSA2_HUMAN	PSMA2	P25787	PSA2_HUMAN	PSMA2	234	Homo sapiens	1:Experimental evidence at protein level	Proteasome subunit alpha type-2	1	0.999	11	123		3	24	0	20	32	44	1	1	0	1	1	1	565.033	12273.6	0	5324.47	10805	40630.1	102.746	205.389	0	147.287	148.098	224.998
sp|P25788-2|PSA3_HUMAN	PSMA3	P25788-2	PSA3_HUMAN	PSMA3	248	Homo sapiens		Isoform 2 of Proteasome subunit alpha type-3	1	0.999	11	95	sp|P25788|PSA3_HUMAN	8	12	0	16	17	42	1	1	0	1	1	1	969.974	4775.92	0	3361.37	9686.44	38096.5	176.38	79.921	0	92.9833	132.766	210.967
sp|P25789|PSA4_HUMAN	PSMA4	P25789	PSA4_HUMAN	PSMA4	261	Homo sapiens	1:Experimental evidence at protein level	Proteasome subunit alpha type-4	1	0.999	11	60		1	4	0	8	16	31	1	1	0	1	1	1	344.771	2538.27	0	3263.58	6055.78	19301.9	62.6932	42.4758	0	90.2781	83.0027	106.888
sp|P25815|S100P_HUMAN	S100P	P25815	S100P_HUMAN	S100P	95	Homo sapiens	1:Experimental evidence at protein level	Protein S100-P	1	0.999	8	89		4	4	3	5	20	53	1	1	1	1	1	1	2119.11	5080.63	2316.11	4859.33	28321.2	190274	385.339	85.0202	428.092	134.42	388.18	1053.68
sp|Q96RS6|NUDC1_HUMAN	NUDCD1	Q96RS6	NUDC1_HUMAN	NUDCD1	583	Homo sapiens	1:Experimental evidence at protein level	NudC domain-containing protein 1	1	0.999	18	66		0	0	0	0	15	51	0	0	0	0	1	1	0	0	0	0	1790.21	16457	0	0	0	0	24.5372	91.1338
sp|O75940|SPF30_HUMAN	SMNDC1	O75940	SPF30_HUMAN	SMNDC1	238	Homo sapiens	1:Experimental evidence at protein level	Survival of motor neuron-related-splicing factor 30	1	0.999	4	29		0	0	0	0	5	24	0	0	0	0	1	1	0	0	0	0	4403.96	16426.2	0	0	0	0	60.3622	90.9634
sp|P26368-2|U2AF2_HUMAN	U2AF2	P26368-2	U2AF2_HUMAN	U2AF2	471	Homo sapiens		Isoform 2 of Splicing factor U2AF 65 kDa subunit	1	0.999	17	229	sp|P26368|U2AF2_HUMAN	1	10	31	27	34	126	1	1	1	1	1	1	247	2955.7	3557.68	7125.54	13532	112884	44.9144	49.4611	657.574	197.109	185.475	625.118
sp|P26373|RL13_HUMAN	RPL13	P26373	RL13_HUMAN	RPL13	211	Homo sapiens	1:Experimental evidence at protein level	60S ribosomal protein L13	1	0.999	13	194		24	34	11	7	59	59	1	1	1	1	1	1	5553.96	17801	1425.71	1951.93	90375.5	113274	1009.93	297.885	263.518	53.9948	1238.72	627.279
sp|P26583|HMGB2_HUMAN	HMGB2	P26583	HMGB2_HUMAN	HMGB2	209	Homo sapiens	1:Experimental evidence at protein level	High mobility group protein B2	1	0.999	9	36		2	2	8	0	8	16	1	1	1	0	1	1	549.839	389.367	1387.79	0	1952.21	8867.75	99.9826	6.51574	256.508	0	26.7577	49.107
sp|P26599-1|PTBP1_HUMAN	PTBP1	P26599-1	PTBP1_HUMAN	PTBP1	531	Homo sapiens		Isoform 2 of Polypyrimidine tract-binding protein 1	1	0.999	37	1054		28	20	0	13	375	618	1	1	0	1	1	1	2867.51	6541.13	0	2148.12	326330	1.06011e+06	521.428	109.46	0	59.4218	4472.8	5870.58
sp|Q9Y265|RUVB1_HUMAN	RUVBL1	Q9Y265	RUVB1_HUMAN	RUVBL1	456	Homo sapiens	1:Experimental evidence at protein level	RuvB-like 1	1	0.999	19	72		6	2	0	0	9	55	1	1	0	0	1	1	663.083	263.038	0	0	2329.02	24858.8	120.575	4.40172	0	0	31.9223	137.661
sp|P26641|EF1G_HUMAN	EEF1G	P26641	EF1G_HUMAN	EEF1G	437	Homo sapiens	1:Experimental evidence at protein level	Elongation factor 1-gamma	1	0.999	18	156		8	2	1	1	52	92	1	1	1	1	1	1	682.043	784.838	66.8749	126.287	11506.8	43355.1	124.023	13.1336	12.3606	3.49338	157.717	240.088
sp|Q9BSV6|SEN34_HUMAN	TSEN34	Q9BSV6	SEN34_HUMAN	TSEN34	310	Homo sapiens	1:Experimental evidence at protein level	tRNA-splicing endonuclease subunit Sen34	1	0.999	9	47		0	0	0	0	8	39	0	0	0	0	1	1	0	0	0	0	1905.89	16088.9	0	0	0	0	26.1228	89.0957
sp|Q6IAA8|LTOR1_HUMAN	LAMTOR1	Q6IAA8	LTOR1_HUMAN	LAMTOR1	161	Homo sapiens	1:Experimental evidence at protein level	Ragulator complex protein LAMTOR1	1	0.999	6	31		0	0	0	0	9	22	0	0	0	0	1	1	0	0	0	0	4716.59	16069.9	0	0	0	0	64.6472	88.9905
sp|P27482|CALL3_HUMAN	CALML3	P27482	CALL3_HUMAN	CALML3	149	Homo sapiens	1:Experimental evidence at protein level	Calmodulin-like protein 3	1	0.999	10	24		0	10	0	14	0	0	0	1	0	1	0	0	0	3537.46	0	8760.59	0	0	0	59.1965	0	242.338	0	0
sp|Q8NEZ2|VP37A_HUMAN	VPS37A	Q8NEZ2	VP37A_HUMAN	VPS37A	397	Homo sapiens	1:Experimental evidence at protein level	Vacuolar protein sorting-associated protein 37A	1	0.999	14	51		0	0	0	0	20	31	0	0	0	0	1	1	0	0	0	0	8575.04	15891.3	0	0	0	0	117.532	88.0017
sp|Q9Y2R9|RT07_HUMAN	MRPS7	Q9Y2R9	RT07_HUMAN	MRPS7	242	Homo sapiens	1:Experimental evidence at protein level	28S ribosomal protein S7, mitochondrial	1	0.999	17	263		2	2	0	0	127	132	1	1	0	0	1	1	621.109	1021.86	0	0	121088	151010	112.942	17.1	0	0	1659.67	836.25
sp|Q969H8|MYDGF_HUMAN	MYDGF	Q969H8	MYDGF_HUMAN	MYDGF	173	Homo sapiens	1:Experimental evidence at protein level	Myeloid-derived growth factor	1	0.999	4	10		0	0	0	0	0	10	0	0	0	0	0	1	0	0	0	0	0	15875.3	0	0	0	0	0	87.9128
sp|Q07955|SRSF1_HUMAN	SRSF1	Q07955	SRSF1_HUMAN	SRSF1	248	Homo sapiens	1:Experimental evidence at protein level	Serine/arginine-rich splicing factor 1	1	0.999	7	25		0	0	0	0	0	25	0	0	0	0	0	1	0	0	0	0	0	15867.6	0	0	0	0	0	87.8703
sp|P27797|CALR_HUMAN	CALR	P27797	CALR_HUMAN	CALR	417	Homo sapiens	1:Experimental evidence at protein level	Calreticulin	1	0.999	18	97		0	2	1	0	3	91	0	1	1	0	1	1	0	216.085	121.961	0	259.47	45154.7	0	3.616	22.5423	0	3.55639	250.054
sp|P27816|MAP4_HUMAN	MAP4	P27816	MAP4_HUMAN	MAP4	1152	Homo sapiens	1:Experimental evidence at protein level	Microtubule-associated protein 4	1	0.999	32	160		8	2	3	1	60	86	1	1	1	1	1	1	302.818	276.752	121.603	55.2235	5958.97	12116.6	55.0644	4.63122	22.4761	1.52761	81.6757	67.0985
sp|P27824-2|CALX_HUMAN	CANX	P27824-2	CALX_HUMAN	CANX	627	Homo sapiens		Isoform 2 of Calnexin	1	0.999	23	172	sp|P27824|CALX_HUMAN	4	5	1	5	44	113	1	1	1	1	1	1	459.219	906.887	96.4453	526.675	9610.94	70040.1	83.5043	15.176	17.8262	14.569	131.731	387.862
sp|P28066|PSA5_HUMAN	PSMA5	P28066	PSA5_HUMAN	PSMA5	241	Homo sapiens	1:Experimental evidence at protein level	Proteasome subunit alpha type-5	1	0.999	12	132		8	14	1	14	38	57	1	1	1	1	1	1	1050.7	9238.62	273.594	6812.22	32135.3	82711.4	191.06	154.601	50.5691	188.442	440.458	458.032
sp|P28070|PSB4_HUMAN	PSMB4	P28070	PSB4_HUMAN	PSMB4	264	Homo sapiens	1:Experimental evidence at protein level	Proteasome subunit beta type-4	1	0.999	9	47		0	18	0	11	4	14	0	1	0	1	1	1	0	9810.85	0	4481.28	1391.33	28627.1	0	164.176	0	123.962	19.07	158.529
sp|P28072|PSB6_HUMAN	PSMB6	P28072	PSB6_HUMAN	PSMB6	239	Homo sapiens	1:Experimental evidence at protein level	Proteasome subunit beta type-6	1	0.999	7	57		2	9	0	6	13	27	1	1	0	1	1	1	605.487	3909.7	0	1773	8615.19	32198.4	110.102	65.4256	0	49.0452	118.083	178.305
sp|P28074|PSB5_HUMAN	PSMB5	P28074	PSB5_HUMAN	PSMB5	263	Homo sapiens	1:Experimental evidence at protein level	Proteasome subunit beta type-5	1	0.999	6	30		0	3	0	4	5	18	0	1	0	1	1	1	0	778.172	0	1369.35	981.696	5575.49	0	13.0221	0	37.8793	13.4555	30.8754
sp|Q8NEF9|SRFB1_HUMAN	SRFBP1	Q8NEF9	SRFB1_HUMAN	SRFBP1	429	Homo sapiens	1:Experimental evidence at protein level	Serum response factor-binding protein 1	1	0.999	18	102		0	0	0	0	52	50	0	0	0	0	1	1	0	0	0	0	12231.7	15864.1	0	0	0	0	167.652	87.8508
sp|O15372|EIF3H_HUMAN	EIF3H	O15372	EIF3H_HUMAN	EIF3H	352	Homo sapiens	1:Experimental evidence at protein level	Eukaryotic translation initiation factor 3 subunit H	1	0.999	19	106		4	0	0	0	30	72	1	0	0	0	1	1	614.954	0	0	0	10454.9	31577.9	111.823	0	0	0	143.299	174.869
sp|Q12907|LMAN2_HUMAN	LMAN2	Q12907	LMAN2_HUMAN	LMAN2	356	Homo sapiens	1:Experimental evidence at protein level	Vesicular integral-membrane protein VIP36	1	0.999	12	29		0	0	0	0	0	29	0	0	0	0	0	1	0	0	0	0	0	15862.4	0	0	0	0	0	87.8412
sp|P49257|LMAN1_HUMAN	LMAN1	P49257	LMAN1_HUMAN	LMAN1	510	Homo sapiens	1:Experimental evidence at protein level	Protein ERGIC-53	1	0.999	12	50		0	0	0	0	6	44	0	0	0	0	1	1	0	0	0	0	1552.24	15845.3	0	0	0	0	21.2755	87.7469
sp|P28799|GRN_HUMAN	GRN	P28799	GRN_HUMAN	GRN	593	Homo sapiens	1:Experimental evidence at protein level	Progranulin	1	0.999	11	150		17	5	2	7	53	66	1	1	1	1	1	1	2538.89	317.191	92.9363	1830.52	20381.9	48709.9	461.671	5.30792	17.1776	50.6363	279.361	269.741
sp|P29034|S10A2_HUMAN	S100A2	P29034	S10A2_HUMAN	S100A2	98	Homo sapiens	1:Experimental evidence at protein level	Protein S100-A2	1	0.999	3	8		0	8	0	0	0	0	0	1	0	0	0	0	0	15476.7	0	0	0	0	0	258.99	0	0	0	0
sp|P19623|SPEE_HUMAN	SRM	P19623	SPEE_HUMAN	SRM	302	Homo sapiens	1:Experimental evidence at protein level	Spermidine synthase	1	0.999	28	483		4	0	0	0	228	251	1	0	0	0	1	1	592.668	0	0	0	197814	400872	107.771	0	0	0	2711.31	2219.91
sp|P29218-3|IMPA1_HUMAN	IMPA1	P29218-3	IMPA1_HUMAN	IMPA1	336	Homo sapiens		Isoform 3 of Inositol monophosphatase 1	1	0.999	3	8	sp|P29218|IMPA1_HUMAN	0	0	0	0	8	0	0	0	0	0	1	0	0	0	0	0	3075.4	0	0	0	0	0	42.1525	0
sp|P11177-2|ODPB_HUMAN	PDHB	P11177-2	ODPB_HUMAN	PDHB	341	Homo sapiens		Isoform 2 of Pyruvate dehydrogenase E1 component subunit beta, mitochondrial	1	0.999	10	41	sp|P11177|ODPB_HUMAN	0	0	0	0	12	29	0	0	0	0	1	1	0	0	0	0	5167.19	15827.3	0	0	0	0	70.8233	87.6469
sp|P29401-2|TKT_HUMAN	TKT	P29401-2	TKT_HUMAN	TKT	631	Homo sapiens		Isoform 2 of Transketolase	1	0.999	21	139	sp|P29401|TKT_HUMAN	1	41	6	27	2	62	1	1	1	1	1	1	161.806	9048.86	261.309	3749.18	692.635	14109.7	29.4228	151.425	48.2984	103.711	9.4935	78.1353
sp|P29508|SPB3_HUMAN	SERPINB3	P29508	SPB3_HUMAN	SERPINB3	390	Homo sapiens	1:Experimental evidence at protein level	Serpin B3	1	0.999	37	231		16	113	8	94	0	0	1	1	1	1	0	0	1570.8	52104.8	547.631	24333.9	0	0	285.635	871.931	101.22	673.133	0	0
sp|Q99471|PFD5_HUMAN	PFDN5	Q99471	PFD5_HUMAN	PFDN5	154	Homo sapiens	1:Experimental evidence at protein level	Prefoldin subunit 5	1	0.999	7	32		0	0	0	0	9	23	0	0	0	0	1	1	0	0	0	0	4235.98	15822.2	0	0	0	0	58.0598	87.6186
sp|P42898-2|MTHR_HUMAN	MTHFR	P42898-2	MTHR_HUMAN	MTHFR	697	Homo sapiens		Isoform 2 of Methylenetetrahydrofolate reductase (NADPH)	1	0.999	21	93	sp|P42898|MTHR_HUMAN	0	0	0	0	24	69	0	0	0	0	1	1	0	0	0	0	4044.54	15789.3	0	0	0	0	55.4359	87.4364
sp|P29692|EF1D_HUMAN	EEF1D	P29692	EF1D_HUMAN	EEF1D	281	Homo sapiens	1:Experimental evidence at protein level	Elongation factor 1-delta	1	0.999	19	107		7	20	4	0	41	35	1	1	1	0	1	1	1197.25	7143.31	464.452	0	17394	22954.1	217.707	119.537	85.8458	0	238.408	127.113
sp|P29966|MARCS_HUMAN	MARCKS	P29966	MARCS_HUMAN	MARCKS	332	Homo sapiens	1:Experimental evidence at protein level	Myristoylated alanine-rich C-kinase substrate	1	0.999	14	240		60	33	33	40	18	56	1	1	1	1	1	1	18090.6	24070.9	7459	21804.9	6222.39	54545.9	3289.59	402.806	1378.66	603.173	85.2862	302.059
sp|P30040|ERP29_HUMAN	ERP29	P30040	ERP29_HUMAN	ERP29	261	Homo sapiens	1:Experimental evidence at protein level	Endoplasmic reticulum resident protein 29	1	0.999	8	23		1	2	1	1	0	18	1	1	1	1	0	1	81.8638	546.143	238.957	282.841	0	21944	14.8861	9.13925	44.1669	7.82402	0	121.52
sp|P30041|PRDX6_HUMAN	PRDX6	P30041	PRDX6_HUMAN	PRDX6	224	Homo sapiens	1:Experimental evidence at protein level	Peroxiredoxin-6	1	0.999	26	266		2	33	11	19	60	141	1	1	1	1	1	1	356.498	25009.8	2165.59	26037.7	47161.4	199587	64.8256	418.518	400.272	720.264	646.411	1105.26
sp|O60547|GMDS_HUMAN	GMDS	O60547	GMDS_HUMAN	GMDS	372	Homo sapiens	1:Experimental evidence at protein level	GDP-mannose 4,6 dehydratase	1	0.999	16	67		0	0	0	0	25	42	0	0	0	0	1	1	0	0	0	0	4144.39	15655.1	0	0	0	0	56.8045	86.6937
sp|P30044-2|PRDX5_HUMAN	PRDX5	P30044-2	PRDX5_HUMAN	PRDX5	162	Homo sapiens		Isoform Cytoplasmic+peroxisomal of Peroxiredoxin-5, mitochondrial	1	0.999	11	42	sp|P30044|PRDX5_HUMAN	0	1	0	0	0	41	0	1	0	0	0	1	0	327.496	0	0	0	35568.5	0	5.48038	0	0	0	196.968
sp|Q6L8Q7-2|PDE12_HUMAN	PDE12	Q6L8Q7-2	PDE12_HUMAN	PDE12	535	Homo sapiens		Isoform 2 of 2',5'-phosphodiesterase 12	1	0.999	16	62	sp|Q6L8Q7|PDE12_HUMAN	0	0	0	0	16	46	0	0	0	0	1	1	0	0	0	0	1927.48	15651.2	0	0	0	0	26.4188	86.6718
sp|P17707|DCAM_HUMAN	AMD1	P17707	DCAM_HUMAN	AMD1	334	Homo sapiens	1:Experimental evidence at protein level	S-adenosylmethionine decarboxylase proenzyme	1	0.999	11	43		0	0	0	0	12	31	0	0	0	0	1	1	0	0	0	0	4339.89	15620.7	0	0	0	0	59.4841	86.503
sp|P30049|ATPD_HUMAN	ATP5F1D	P30049	ATPD_HUMAN	ATP5F1D	168	Homo sapiens	1:Experimental evidence at protein level	ATP synthase subunit delta, mitochondrial	1	0.999	5	61		2	10	4	8	7	30	1	1	1	1	1	1	3310.9	33258.8	5122.39	47128.5	30362.2	140674	602.054	556.558	946.784	1303.68	416.154	779.014
sp|P30050|RL12_HUMAN	RPL12	P30050	RL12_HUMAN	RPL12	165	Homo sapiens	1:Experimental evidence at protein level	60S ribosomal protein L12	1	0.999	10	232		17	30	3	7	100	75	1	1	1	1	1	1	5160.36	15998	998.094	1975.93	155168	141835	938.359	267.714	184.48	54.6586	2126.79	785.439
sp|O75832|PSD10_HUMAN	PSMD10	O75832	PSD10_HUMAN	PSMD10	226	Homo sapiens	1:Experimental evidence at protein level	26S proteasome non-ATPase regulatory subunit 10	1	0.999	8	41		0	0	0	0	9	32	0	0	0	0	1	1	0	0	0	0	3654.91	15457.5	0	0	0	0	50.0955	85.599
sp|P30086|PEBP1_HUMAN	PEBP1	P30086	PEBP1_HUMAN	PEBP1	187	Homo sapiens	1:Experimental evidence at protein level	Phosphatidylethanolamine-binding protein 1	1	0.999	14	94		0	49	0	27	0	18	0	1	0	1	0	1	0	38154	0	14279.5	0	19585.9	0	638.476	0	395.005	0	108.461
sp|P30101|PDIA3_HUMAN	PDIA3	P30101	PDIA3_HUMAN	PDIA3	505	Homo sapiens	1:Experimental evidence at protein level	Protein disulfide-isomerase A3	1	0.999	18	67		0	8	1	3	2	53	0	1	1	1	1	1	0	1103.02	19.7908	429.555	210.977	20028.5	0	18.4582	3.65798	11.8825	2.89172	110.912
sp|P30153|2AAA_HUMAN	PPP2R1A	P30153	2AAA_HUMAN	PPP2R1A	589	Homo sapiens	1:Experimental evidence at protein level	Serine/threonine-protein phosphatase 2A 65 kDa regulatory subunit A alpha isoform	1	0.999	56	1131		20	3	0	15	390	703	1	1	0	1	1	1	1398.22	397.24	0	1927.64	202273	671483	254.252	6.64748	0	53.323	2772.42	3718.48
sp|P40227|TCPZ_HUMAN	CCT6A	P40227	TCPZ_HUMAN	CCT6A	531	Homo sapiens	1:Experimental evidence at protein level	T-complex protein 1 subunit zeta	1	0.999	21	93		6	0	0	0	9	78	1	0	0	0	1	1	588.176	0	0	0	2242.16	26424.8	106.954	0	0	0	30.7318	146.333
sp|Q66LE6|2ABD_HUMAN	PPP2R2D	Q66LE6	2ABD_HUMAN	PPP2R2D	453	Homo sapiens	1:Experimental evidence at protein level	Serine/threonine-protein phosphatase 2A 55 kDa regulatory subunit B delta isoform	1	0.999	21	49		0	0	0	0	6	43	0	0	0	0	1	1	0	0	0	0	4350.31	15419.9	0	0	0	0	59.6269	85.3907
sp|Q96AX1|VP33A_HUMAN	VPS33A	Q96AX1	VP33A_HUMAN	VPS33A	596	Homo sapiens	1:Experimental evidence at protein level	Vacuolar protein sorting-associated protein 33A	1	0.999	27	88		0	0	0	0	16	72	0	0	0	0	1	1	0	0	0	0	1712.49	15314.8	0	0	0	0	23.4719	84.8088
sp|P30519|HMOX2_HUMAN	HMOX2	P30519	HMOX2_HUMAN	HMOX2	316	Homo sapiens	1:Experimental evidence at protein level	Heme oxygenase 2	1	0.999	13	36		0	1	0	0	4	31	0	1	0	0	1	1	0	8904.04	0	0	1459.98	12526.1	0	149.002	0	0	20.011	69.3662
sp|P40616-2|ARL1_HUMAN	ARL1	P40616-2	ARL1_HUMAN	ARL1	164	Homo sapiens		Isoform 2 of ADP-ribosylation factor-like protein 1	1	0.999	6	15	sp|P40616|ARL1_HUMAN	0	0	0	0	5	10	0	0	0	0	1	1	0	0	0	0	4471.42	15294.3	0	0	0	0	61.2869	84.6954
sp|P61457|PHS_HUMAN	PCBD1	P61457	PHS_HUMAN	PCBD1	104	Homo sapiens	1:Experimental evidence at protein level	Pterin-4-alpha-carbinolamine dehydratase	1	0.999	5	27		0	0	0	0	12	15	0	0	0	0	1	1	0	0	0	0	6757.82	15270.7	0	0	0	0	92.6251	84.5647
sp|P55209-2|NP1L1_HUMAN	NAP1L1	P55209-2	NP1L1_HUMAN	NAP1L1	368	Homo sapiens		Isoform 2 of Nucleosome assembly protein 1-like 1	1	0.999	8	36	sp|P55209|NP1L1_HUMAN	0	0	0	0	15	21	0	0	0	0	1	1	0	0	0	0	5186.16	15201.1	0	0	0	0	71.0834	84.1791
sp|P30837|AL1B1_HUMAN	ALDH1B1	P30837	AL1B1_HUMAN	ALDH1B1	517	Homo sapiens	1:Experimental evidence at protein level	Aldehyde dehydrogenase X, mitochondrial	1	0.999	36	458		0	0	0	1	153	304	0	0	0	1	1	1	0	0	0	432.474	67840.9	357047	0	0	0	11.9632	929.851	1977.22
sp|P50991|TCPD_HUMAN	CCT4	P50991	TCPD_HUMAN	CCT4	539	Homo sapiens	1:Experimental evidence at protein level	T-complex protein 1 subunit delta	1	0.999	21	71		0	0	0	0	16	55	0	0	0	0	1	1	0	0	0	0	1996.89	15172.3	0	0	0	0	27.3701	84.0199
sp|P11413-2|G6PD_HUMAN	G6PD	P11413-2	G6PD_HUMAN	G6PD	561	Homo sapiens		Isoform Long of Glucose-6-phosphate 1-dehydrogenase	1	0.999	17	80	sp|P11413-3|G6PD_HUMAN, sp|P11413|G6PD_HUMAN	0	0	0	0	14	66	0	0	0	0	1	1	0	0	0	0	1411.21	15102.4	0	0	0	0	19.3425	83.6326
sp|P31025|LCN1_HUMAN	LCN1	P31025	LCN1_HUMAN	LCN1	176	Homo sapiens	1:Experimental evidence at protein level	Lipocalin-1	1	0.999	4	30		6	14	4	6	0	0	1	1	1	1	0	0	2462.76	9343.42	2113.67	3504.5	0	0	447.829	156.354	390.674	96.9424	0	0
sp|P16152|CBR1_HUMAN	CBR1	P16152	CBR1_HUMAN	CBR1	277	Homo sapiens	1:Experimental evidence at protein level	Carbonyl reductase [NADPH] 1	1	0.999	9	55		0	0	0	0	21	34	0	0	0	0	1	1	0	0	0	0	4679.38	15065.4	0	0	0	0	64.1373	83.428
sp|P31151|S10A7_HUMAN	S100A7	P31151	S10A7_HUMAN	S100A7	101	Homo sapiens	1:Experimental evidence at protein level	Protein S100-A7	1	0.999	9	117		23	50	16	14	6	8	1	1	1	1	1	1	14052.5	41009.5	7557.47	7080.58	7654.87	9020.28	2555.3	686.26	1396.86	195.865	104.92	49.9517
sp|P80188|NGAL_HUMAN	LCN2	P80188	NGAL_HUMAN	LCN2	198	Homo sapiens	1:Experimental evidence at protein level	Neutrophil gelatinase-associated lipocalin	1	0.999	6	23		0	0	0	0	2	21	0	0	0	0	1	1	0	0	0	0	919.338	15049.6	0	0	0	0	12.6008	83.3403
sp|Q92905|CSN5_HUMAN	COPS5	Q92905	CSN5_HUMAN	COPS5	334	Homo sapiens	1:Experimental evidence at protein level	COP9 signalosome complex subunit 5	1	0.999	14	58		0	0	0	0	17	41	0	0	0	0	1	1	0	0	0	0	4140.06	14935.1	0	0	0	0	56.7452	82.7064
sp|P20042|IF2B_HUMAN	EIF2S2	P20042	IF2B_HUMAN	EIF2S2	333	Homo sapiens	1:Experimental evidence at protein level	Eukaryotic translation initiation factor 2 subunit 2	1	0.999	7	18		4	0	0	0	5	9	1	0	0	0	1	1	577.19	0	0	0	1612.69	3296.35	104.956	0	0	0	22.1041	18.2542
sp|P31930|QCR1_HUMAN	UQCRC1	P31930	QCR1_HUMAN	UQCRC1	480	Homo sapiens	1:Experimental evidence at protein level	Cytochrome b-c1 complex subunit 1, mitochondrial	1	0.999	29	327		0	2	0	4	118	203	0	1	0	1	1	1	0	454.765	0	655.258	50497.7	167459	0	7.61012	0	18.1259	692.139	927.342
sp|Q9Y535|RPC8_HUMAN	POLR3H	Q9Y535	RPC8_HUMAN	POLR3H	204	Homo sapiens	1:Experimental evidence at protein level	DNA-directed RNA polymerase III subunit RPC8	1	0.999	5	24		0	0	0	0	2	22	0	0	0	0	1	1	0	0	0	0	1895.42	14888.5	0	0	0	0	25.9793	82.4483
sp|P31939-2|PUR9_HUMAN	ATIC	P31939-2	PUR9_HUMAN	ATIC	591	Homo sapiens		Isoform 2 of Bifunctional purine biosynthesis protein ATIC	1	0.999	6	14	sp|P31939|PUR9_HUMAN	0	1	0	0	0	13	0	1	0	0	0	1	0	65.4482	0	0	0	1535.61	0	1.09522	0	0	0	8.50374
sp|Q99961|SH3G1_HUMAN	SH3GL1	Q99961	SH3G1_HUMAN	SH3GL1	368	Homo sapiens	1:Experimental evidence at protein level	Endophilin-A2	1	0.999	13	36		0	0	0	0	19	17	0	0	0	0	1	1	0	0	0	0	4563.61	14854.8	0	0	0	0	62.5505	82.2614
sp|P31943|HNRH1_HUMAN	HNRNPH1	P31943	HNRH1_HUMAN	HNRNPH1	449	Homo sapiens	1:Experimental evidence at protein level	Heterogeneous nuclear ribonucleoprotein H	1	0.999	29	926		5	2	0	6	203	710	1	1	0	1	1	1	282.224	879.611	0	1382.17	137094	497860	51.3196	14.7196	0	38.234	1879.05	2757.01
sp|P31944|CASPE_HUMAN	CASP14	P31944	CASPE_HUMAN	CASP14	242	Homo sapiens	1:Experimental evidence at protein level	Caspase-14	1	0.999	29	300		12	161	25	98	0	4	1	1	1	1	0	1	1775.16	101412	3154.19	38571.1	0	1326.07	322.794	1697.04	582.996	1066.96	0	7.34338
sp|C9J7I0|UMAD1_HUMAN	UMAD1	C9J7I0	UMAD1_HUMAN	UMAD1	137	Homo sapiens	1:Experimental evidence at protein level	UBAP1-MVB12-associated (UMA)-domain containing protein 1	1	0.999	3	21		0	0	0	0	11	10	0	0	0	0	1	1	0	0	0	0	11257.4	14734.3	0	0	0	0	154.297	81.5946
sp|P31947|1433S_HUMAN	SFN	P31947	1433S_HUMAN	SFN	248	Homo sapiens	1:Experimental evidence at protein level	14-3-3 protein sigma	1	0.999	21	143		0	2	0	12	45	84	0	1	0	1	1	1	0	527.726	0	1681.45	17425.5	54688.5	0	8.83105	0	46.5128	238.84	302.849
sp|P31948-2|STIP1_HUMAN	STIP1	P31948-2	STIP1_HUMAN	STIP1	590	Homo sapiens		Isoform 2 of Stress-induced-phosphoprotein 1	1	0.999	10	27	sp|P31948|STIP1_HUMAN	5	1	0	1	0	20	1	1	0	1	0	1	219.813	65.3956	0	113.431	0	3229.52	39.9709	1.09434	0	3.13776	0	17.8841
sp|P31949|S10AB_HUMAN	S100A11	P31949	S10AB_HUMAN	S100A11	105	Homo sapiens	1:Experimental evidence at protein level	Protein S100-A11	1	0.999	8	70		0	24	0	23	4	19	0	1	0	1	1	1	0	28930.3	0	21964.8	3218.19	51503.3	0	484.125	0	607.597	44.1097	285.21
sp|P32119|PRDX2_HUMAN	PRDX2	P32119	PRDX2_HUMAN	PRDX2	198	Homo sapiens	1:Experimental evidence at protein level	Peroxiredoxin-2	1	0.999	29	618		13	76	2	42	201	284	1	1	1	1	1	1	3342.1	53835.5	279.302	19022.6	462533	1.12731e+06	607.727	900.892	51.624	526.21	6339.64	6242.73
sp|P32320|CDD_HUMAN	CDA	P32320	CDD_HUMAN	CDA	146	Homo sapiens	1:Experimental evidence at protein level	Cytidine deaminase	1	0.999	11	107		0	55	0	23	13	16	0	1	0	1	1	1	0	97904.3	0	194792	14291.4	33908.8	0	1638.35	0	5388.38	195.882	187.777
sp|Q9BVC4|LST8_HUMAN	MLST8	Q9BVC4	LST8_HUMAN	MLST8	326	Homo sapiens	1:Experimental evidence at protein level	Target of rapamycin complex subunit LST8	1	0.999	9	57		0	0	0	0	26	31	0	0	0	0	1	1	0	0	0	0	7747.42	14700.8	0	0	0	0	106.189	81.409
sp|Q15437|SC23B_HUMAN	SEC23B	Q15437	SC23B_HUMAN	SEC23B	767	Homo sapiens	1:Experimental evidence at protein level	Protein transport protein Sec23B	1	0.999	60	967		6	12	0	0	253	696	1	1	0	0	1	1	514.915	1122.15	0	0	90031	502083	93.6321	18.7783	0	0	1234	2780.39
sp|P32969|RL9_HUMAN	RPL9	P32969	RL9_HUMAN	RPL9	192	Homo sapiens	1:Experimental evidence at protein level	60S ribosomal protein L9	1	0.999	14	118		12	37	6	7	15	41	1	1	1	1	1	1	7899.66	25807.7	684.431	1032.03	12023.9	49288.3	1436.47	431.87	126.505	28.5483	164.803	272.944
sp|P58557|YBEY_HUMAN	YBEY	P58557	YBEY_HUMAN	YBEY	167	Homo sapiens	1:Experimental evidence at protein level	Endoribonuclease YbeY	1	0.999	4	29		0	0	0	0	11	18	0	0	0	0	1	1	0	0	0	0	8169.26	14616.8	0	0	0	0	111.971	80.9434
sp|P33176|KINH_HUMAN	KIF5B	P33176	KINH_HUMAN	KIF5B	963	Homo sapiens	1:Experimental evidence at protein level	Kinesin-1 heavy chain	1	0.999	3	6		0	1	0	0	3	2	0	1	0	0	1	1	0	66.8595	0	0	188.495	113.778	0	1.11884	0	0	2.58357	0.630069
sp|Q86UA6|RIP_HUMAN	RPAIN	Q86UA6	RIP_HUMAN	RPAIN	219	Homo sapiens	1:Experimental evidence at protein level	RPA-interacting protein	1	0.999	4	16		0	0	0	0	6	10	0	0	0	0	1	1	0	0	0	0	9152.21	14595.2	0	0	0	0	125.443	80.8238
sp|P18085|ARF4_HUMAN	ARF4	P18085	ARF4_HUMAN	ARF4	180	Homo sapiens	1:Experimental evidence at protein level	ADP-ribosylation factor 4	1	0.999	11	27		0	0	0	0	11	16	0	0	0	0	1	1	0	0	0	0	7697.98	14564.8	0	0	0	0	105.511	80.6555
sp|P60228|EIF3E_HUMAN	EIF3E	P60228	EIF3E_HUMAN	EIF3E	445	Homo sapiens	1:Experimental evidence at protein level	Eukaryotic translation initiation factor 3 subunit E	1	0.999	15	102		4	0	0	0	47	51	1	0	0	0	1	1	509.081	0	0	0	8748.75	17573.9	92.5711	0	0	0	119.914	97.3191
sp|P49903|SPS1_HUMAN	SEPHS1	P49903	SPS1_HUMAN	SEPHS1	392	Homo sapiens	1:Experimental evidence at protein level	Selenide, water dikinase 1	1	0.999	8	27		0	0	0	0	8	19	0	0	0	0	1	1	0	0	0	0	3405.47	14551.2	0	0	0	0	46.6765	80.5803
sp|Q99816|TS101_HUMAN	TSG101	Q99816	TS101_HUMAN	TSG101	390	Homo sapiens	1:Experimental evidence at protein level	Tumor susceptibility gene 101 protein	1	0.999	8	35		0	0	0	0	12	23	0	0	0	0	1	1	0	0	0	0	5106.74	14521.6	0	0	0	0	69.9948	80.4165
sp|P14314-2|GLU2B_HUMAN	PRKCSH	P14314-2	GLU2B_HUMAN	PRKCSH	525	Homo sapiens		Isoform 2 of Glucosidase 2 subunit beta	1	0.999	11	34	sp|P14314|GLU2B_HUMAN	0	0	0	0	1	33	0	0	0	0	1	1	0	0	0	0	506.678	14508.1	0	0	0	0	6.94471	80.3416
sp|P35080|PROF2_HUMAN	PFN2	P35080	PROF2_HUMAN	PFN2	140	Homo sapiens	1:Experimental evidence at protein level	Profilin-2	1	0.999	13	177		0	0	0	1	70	106	0	0	0	1	1	1	0	0	0	380.878	176030	333917	0	0	0	10.5359	2412.73	1849.13
sp|P35221|CTNA1_HUMAN	CTNNA1	P35221	CTNA1_HUMAN	CTNNA1	906	Homo sapiens	1:Experimental evidence at protein level	Catenin alpha-1	1	0.999	57	403		0	7	0	3	232	161	0	1	0	1	1	1	0	577.556	0	532.94	37170.7	38939.5	0	9.66491	0	14.7423	509.475	215.636
sp|P46940|IQGA1_HUMAN	IQGAP1	P46940	IQGA1_HUMAN	IQGAP1	1657	Homo sapiens	1:Experimental evidence at protein level	Ras GTPase-activating-like protein IQGAP1	1	0.999	54	272		13	6	0	0	151	102	1	1	0	0	1	1	493.065	447.998	0	0	9169.12	10877.7	89.6588	7.49688	0	0	125.675	60.2378
sp|P35232|PHB1_HUMAN	PHB1	P35232	PHB1_HUMAN	PHB1	272	Homo sapiens	1:Experimental evidence at protein level	Prohibitin 1	1	0.999	18	274		73	14	33	10	62	82	1	1	1	1	1	1	16425	2373.51	3752.33	1708.5	22781.2	71848.2	2986.72	39.7187	693.552	47.2611	312.247	397.875
sp|Q06210-2|GFPT1_HUMAN	GFPT1	Q06210-2	GFPT1_HUMAN	GFPT1	681	Homo sapiens		Isoform 2 of Glutamine--fructose-6-phosphate aminotransferase [isomerizing] 1	1	0.999	17	73	sp|Q06210|GFPT1_HUMAN	0	0	0	0	15	58	0	0	0	0	1	1	0	0	0	0	1295.24	14487.7	0	0	0	0	17.7531	80.2289
sp|P35244|RFA3_HUMAN	RPA3	P35244	RFA3_HUMAN	RPA3	121	Homo sapiens	1:Experimental evidence at protein level	Replication protein A 14 kDa subunit	1	0.999	7	63		8	6	2	0	31	16	1	1	1	0	1	1	1715.64	2641.98	585.972	0	22990.8	16672.2	311.972	44.2114	108.307	0	315.12	92.3256
sp|Q15836|VAMP3_HUMAN	VAMP3	Q15836	VAMP3_HUMAN	VAMP3	100	Homo sapiens	1:Experimental evidence at protein level	Vesicle-associated membrane protein 3	1	0.999	4	9		0	0	0	0	3	6	0	0	0	0	1	1	0	0	0	0	1775.54	14418.7	0	0	0	0	24.3362	79.8464
sp|P35268|RL22_HUMAN	RPL22	P35268	RL22_HUMAN	RPL22	128	Homo sapiens	1:Experimental evidence at protein level	60S ribosomal protein L22	1	0.999	13	378		32	52	33	19	117	125	1	1	1	1	1	1	49256.2	146445	38380.7	35393.1	388965	718553	8956.73	2450.64	7094	979.054	5331.29	3979.14
sp|P35269|T2FA_HUMAN	GTF2F1	P35269	T2FA_HUMAN	GTF2F1	517	Homo sapiens	1:Experimental evidence at protein level	General transcription factor IIF subunit 1	1	0.999	3	14		0	3	1	5	2	3	0	1	1	1	1	1	0	621.873	175.244	1357.19	364.265	1485.78	0	10.4065	32.3908	37.543	4.99274	8.22782
sp|P35321|SPR1A_HUMAN	SPRR1A	P35321	SPR1A_HUMAN	SPRR1A	89	Homo sapiens	1:Experimental evidence at protein level	Cornifin-A	1	0.999	8	13		0	3	0	10	0	0	0	1	0	1	0	0	0	3706.93	0	5179.34	0	0	0	62.0324	0	143.272	0	0
sp|P35573|GDE_HUMAN	AGL	P35573	GDE_HUMAN	AGL	1532	Homo sapiens	1:Experimental evidence at protein level	Glycogen debranching enzyme	1	0.999	63	326		0	1	0	8	90	227	0	1	0	1	1	1	0	631.213	0	3839.73	4750.43	23311.8	0	10.5628	0	106.216	65.111	129.094
sp|P35579|MYH9_HUMAN	MYH9	P35579	MYH9_HUMAN	MYH9	1960	Homo sapiens	1:Experimental evidence at protein level	Myosin-9	1	0.999	190	1559		78	794	3	241	188	255	1	1	1	1	1	1	2250.13	72947.9	61.5643	9022.28	7862.16	19541.4	409.164	1220.72	11.3791	249.577	107.762	108.215
sp|P35580-2|MYH10_HUMAN	MYH10	P35580-2	MYH10_HUMAN	MYH10	1992	Homo sapiens		Isoform 2 of Myosin-10	1	0.999	24	10	sp|P35580-3|MYH10_HUMAN, sp|P35580-4|MYH10_HUMAN, sp|P35580-5|MYH10_HUMAN, sp|P35580|MYH10_HUMAN	0	10	0	0	0	0	0	1	0	0	0	0	0	711.867	0	0	0	0	0	11.9125	0	0	0	0
sp|P35606-2|COPB2_HUMAN	COPB2	P35606-2	COPB2_HUMAN	COPB2	877	Homo sapiens		Isoform 2 of Coatomer subunit beta'	1	0.999	13	45	sp|P35606|COPB2_HUMAN	2	7	0	2	10	24	1	1	0	1	1	1	143.864	559.815	0	220.879	1479.88	4712.15	26.1601	9.36805	0	6.11001	20.2838	26.0945
sp|Q9NY27|PP4R2_HUMAN	PPP4R2	Q9NY27	PP4R2_HUMAN	PPP4R2	417	Homo sapiens	1:Experimental evidence at protein level	Serine/threonine-protein phosphatase 4 regulatory subunit 2	1	0.999	10	52		0	0	0	0	15	37	0	0	0	0	1	1	0	0	0	0	3779.43	14403.6	0	0	0	0	51.8022	79.7628
sp|Q9HD34|LYRM4_HUMAN	LYRM4	Q9HD34	LYRM4_HUMAN	LYRM4	91	Homo sapiens	1:Experimental evidence at protein level	LYR motif-containing protein 4	1	0.999	4	20		0	0	0	0	5	15	0	0	0	0	1	1	0	0	0	0	4122.82	14368.6	0	0	0	0	56.5089	79.5691
sp|P68400|CSK21_HUMAN	CSNK2A1	P68400	CSK21_HUMAN	CSNK2A1	391	Homo sapiens	1:Experimental evidence at protein level	Casein kinase II subunit alpha	1	0.999	11	74		3	0	0	0	32	39	1	0	0	0	1	1	477.391	0	0	0	6416.12	12875.1	86.8087	0	0	0	87.9416	71.2983
sp|P35637-2|FUS_HUMAN	FUS	P35637-2	FUS_HUMAN	FUS	525	Homo sapiens		Isoform Short of RNA-binding protein FUS	1	0.999	13	230	sp|P35637|FUS_HUMAN	20	13	19	0	64	114	1	1	1	0	1	1	3444.51	3767.16	2172.54	0	56872.7	144630	626.349	63.0403	401.556	0	779.517	800.92
sp|P35754|GLRX1_HUMAN	GLRX	P35754	GLRX1_HUMAN	GLRX	106	Homo sapiens	1:Experimental evidence at protein level	Glutaredoxin-1	1	0.999	13	75		0	52	0	21	0	2	0	1	0	1	0	1	0	82436.9	0	21241.7	0	3129.93	0	1379.51	0	587.594	0	17.3327
sp|P16435|NCPR_HUMAN	POR	P16435	NCPR_HUMAN	POR	677	Homo sapiens	1:Experimental evidence at protein level	NADPH--cytochrome P450 reductase	1	0.999	19	64		0	0	0	0	12	52	0	0	0	0	1	1	0	0	0	0	1623.5	14329.3	0	0	0	0	22.2523	79.3517
sp|Q15185-4|TEBP_HUMAN	PTGES3	Q15185-4	TEBP_HUMAN	PTGES3	139	Homo sapiens		Isoform 4 of Prostaglandin E synthase 3	1	0.999	6	21	sp|Q15185|TEBP_HUMAN	0	0	0	0	4	17	0	0	0	0	1	1	0	0	0	0	843.287	14328.7	0	0	0	0	11.5584	79.3481
sp|O14929-2|HAT1_HUMAN	HAT1	O14929-2	HAT1_HUMAN	HAT1	334	Homo sapiens		Isoform B of Histone acetyltransferase type B catalytic subunit	1	0.999	7	38	sp|O14929|HAT1_HUMAN	0	0	0	0	14	24	0	0	0	0	1	1	0	0	0	0	4066.19	14290.2	0	0	0	0	55.7326	79.135
sp|Q16795|NDUA9_HUMAN	NDUFA9	Q16795	NDUA9_HUMAN	NDUFA9	377	Homo sapiens	1:Experimental evidence at protein level	NADH dehydrogenase [ubiquinone] 1 alpha subcomplex subunit 9, mitochondrial	1	0.999	14	51		0	0	0	0	15	36	0	0	0	0	1	1	0	0	0	0	2341.47	14077.9	0	0	0	0	32.0929	77.9593
sp|O60664-3|PLIN3_HUMAN	PLIN3	O60664-3	PLIN3_HUMAN	PLIN3	433	Homo sapiens		Isoform 3 of Perilipin-3	1	0.999	8	21	sp|O60664-4|PLIN3_HUMAN, sp|O60664|PLIN3_HUMAN	0	0	0	0	3	18	0	0	0	0	1	1	0	0	0	0	296.841	14071.3	0	0	0	0	4.06861	77.923
sp|P04181|OAT_HUMAN	OAT	P04181	OAT_HUMAN	OAT	439	Homo sapiens	1:Experimental evidence at protein level	Ornithine aminotransferase, mitochondrial	1	0.999	15	48		0	0	0	0	2	46	0	0	0	0	1	1	0	0	0	0	391.551	14071.2	0	0	0	0	5.36674	77.9225
sp|P36542|ATPG_HUMAN	ATP5F1C	P36542	ATPG_HUMAN	ATP5F1C	298	Homo sapiens	1:Experimental evidence at protein level	ATP synthase subunit gamma, mitochondrial	1	0.999	15	118		18	5	7	9	23	56	1	1	1	1	1	1	1802.32	2551.06	1462.8	3084.47	11450.7	56189.8	327.734	42.6898	270.373	85.3234	156.947	311.163
sp|Q96EY7|PTCD3_HUMAN	PTCD3	Q96EY7	PTCD3_HUMAN	PTCD3	689	Homo sapiens	1:Experimental evidence at protein level	Pentatricopeptide repeat domain-containing protein 3, mitochondrial	1	0.999	18	132		0	0	0	0	71	61	0	0	0	0	1	1	0	0	0	0	9877.51	14062.1	0	0	0	0	135.385	77.8719
sp|Q9BY49|PECR_HUMAN	PECR	Q9BY49	PECR_HUMAN	PECR	303	Homo sapiens	1:Experimental evidence at protein level	Peroxisomal trans-2-enoyl-CoA reductase	1	0.999	10	25		0	0	0	0	3	22	0	0	0	0	1	1	0	0	0	0	899.606	13866.3	0	0	0	0	12.3303	76.7877
sp|Q15637-2|SF01_HUMAN	SF1	Q15637-2	SF01_HUMAN	SF1	638	Homo sapiens		Isoform 2 of Splicing factor 1	1	0.999	11	57	sp|Q15637-3|SF01_HUMAN, sp|Q15637-4|SF01_HUMAN, sp|Q15637-6|SF01_HUMAN, sp|Q15637|SF01_HUMAN	2	32	0	0	10	13	1	1	0	0	1	1	472.589	8286.69	0	0	2376.78	3230.09	85.9355	138.671	0	0	32.577	17.8873
sp|Q9BT40-2|INP5K_HUMAN	INPP5K	Q9BT40-2	INP5K_HUMAN	INPP5K	372	Homo sapiens		Isoform 2 of Inositol polyphosphate 5-phosphatase K	1	0.999	16	56	sp|Q9BT40|INP5K_HUMAN	0	0	0	0	12	44	0	0	0	0	1	1	0	0	0	0	3020.44	13802.8	0	0	0	0	41.3992	76.4361
sp|P55036|PSMD4_HUMAN	PSMD4	P55036	PSMD4_HUMAN	PSMD4	377	Homo sapiens	1:Experimental evidence at protein level	26S proteasome non-ATPase regulatory subunit 4	1	0.999	6	29		3	0	0	0	12	14	1	0	0	0	1	1	462.391	0	0	0	2662.46	7317.24	84.081	0	0	0	36.4926	40.5208
sp|Q16822|PCKGM_HUMAN	PCK2	Q16822	PCKGM_HUMAN	PCK2	640	Homo sapiens	1:Experimental evidence at protein level	Phosphoenolpyruvate carboxykinase [GTP], mitochondrial	1	0.999	21	56		0	0	0	0	0	56	0	0	0	0	0	1	0	0	0	0	0	13689.9	0	0	0	0	0	75.8107
sp|P36952|SPB5_HUMAN	SERPINB5	P36952	SPB5_HUMAN	SERPINB5	375	Homo sapiens	1:Experimental evidence at protein level	Serpin B5	1	0.999	11	48		0	21	0	20	0	7	0	1	0	1	0	1	0	3886.2	0	3519.32	0	2301.24	0	65.0324	0	97.3524	0	12.7436
sp|Q9BT73|PSMG3_HUMAN	PSMG3	Q9BT73	PSMG3_HUMAN	PSMG3	122	Homo sapiens	1:Experimental evidence at protein level	Proteasome assembly chaperone 3	1	0.999	3	12		0	0	0	0	2	10	0	0	0	0	1	1	0	0	0	0	1465.65	13683.3	0	0	0	0	20.0887	75.774
sp|P16422|EPCAM_HUMAN	EPCAM	P16422	EPCAM_HUMAN	EPCAM	314	Homo sapiens	1:Experimental evidence at protein level	Epithelial cell adhesion molecule	1	0.999	8	57		4	0	0	0	19	34	1	0	0	0	1	1	457.225	0	0	0	7499.64	38586	83.1418	0	0	0	102.793	213.678
sp|Q8NI22|MCFD2_HUMAN	MCFD2	Q8NI22	MCFD2_HUMAN	MCFD2	146	Homo sapiens	1:Experimental evidence at protein level	Multiple coagulation factor deficiency protein 2	1	0.999	3	13		0	0	0	0	7	6	0	0	0	0	1	1	0	0	0	0	9189.66	13580	0	0	0	0	125.957	75.2019
sp|P37108|SRP14_HUMAN	SRP14	P37108	SRP14_HUMAN	SRP14	136	Homo sapiens	1:Experimental evidence at protein level	Signal recognition particle 14 kDa protein	1	0.999	9	115		24	18	20	4	23	26	1	1	1	1	1	1	12901.5	25352	8604.9	1328.85	36151.6	110379	2346.02	424.245	1590.46	36.7591	495.507	611.245
sp|O60784-2|TOM1_HUMAN	TOM1	O60784-2	TOM1_HUMAN	TOM1	493	Homo sapiens		Isoform 2 of Target of Myb1 membrane trafficking protein	1	0.999	11	36	sp|O60784|TOM1_HUMAN	0	0	0	0	13	23	0	0	0	0	1	1	0	0	0	0	3955.34	13568	0	0	0	0	54.2132	75.1355
sp|P37268|FDFT_HUMAN	FDFT1	P37268	FDFT_HUMAN	FDFT1	417	Homo sapiens	1:Experimental evidence at protein level	Squalene synthase	1	0.999	11	30		0	1	0	0	9	20	0	1	0	0	1	1	0	41.7147	0	0	1382.32	10138.1	0	0.698061	0	0	18.9465	56.1419
sp|P37802|TAGL2_HUMAN	TAGLN2	P37802	TAGL2_HUMAN	TAGLN2	199	Homo sapiens	1:Experimental evidence at protein level	Transgelin-2	1	0.999	9	30		0	1	0	0	2	27	0	1	0	0	1	1	0	389.547	0	0	760.981	11348.8	0	6.51875	0	0	10.4303	62.8463
sp|P37837-2|TALDO_HUMAN	TALDO1	P37837-2	TALDO_HUMAN	TALDO1	327	Homo sapiens		Isoform 2 of Transaldolase	1	0.999	5	20	sp|P37837|TALDO_HUMAN	0	7	0	2	0	11	0	1	0	1	0	1	0	804.46	0	322.787	0	4309.82	0	13.462	0	8.92903	0	23.8665
sp|P38117-2|ETFB_HUMAN	ETFB	P38117-2	ETFB_HUMAN	ETFB	346	Homo sapiens		Isoform 2 of Electron transfer flavoprotein subunit beta	1	0.999	8	22	sp|P38117|ETFB_HUMAN	2	8	0	1	1	10	1	1	0	1	1	1	456.594	2561.44	0	179.085	194.732	2862.3	83.0269	42.8636	0	4.95389	2.66907	15.8506
sp|P38159|RBMX_HUMAN	RBMX	P38159	RBMX_HUMAN	RBMX	391	Homo sapiens	1:Experimental evidence at protein level	RNA-binding motif protein, X chromosome	1	0.999	35	309		6	10	0	5	109	179	1	1	0	1	1	1	493.271	1327.12	0	348.871	42392.5	123772	89.6962	22.2083	0	9.65057	581.046	685.416
sp|P35914|HMGCL_HUMAN	HMGCL	P35914	HMGCL_HUMAN	HMGCL	325	Homo sapiens	1:Experimental evidence at protein level	Hydroxymethylglutaryl-CoA lyase, mitochondrial	1	0.999	12	36		0	0	0	0	2	34	0	0	0	0	1	1	0	0	0	0	427.225	13502.5	0	0	0	0	5.85569	74.7731
sp|P38646|GRP75_HUMAN	HSPA9	P38646	GRP75_HUMAN	HSPA9	679	Homo sapiens	1:Experimental evidence at protein level	Stress-70 protein, mitochondrial	1	0.999	38	298		26	34	23	10	68	137	1	1	1	1	1	1	1878.11	5016.04	1600.03	1682.96	13168.2	50482	341.516	83.9392	295.738	46.5546	180.488	279.555
sp|Q92879-4|CELF1_HUMAN	CELF1	Q92879-4	CELF1_HUMAN	CELF1	512	Homo sapiens		Isoform 4 of CUGBP Elav-like family member 1	1	0.999	13	39		0	0	0	0	4	35	0	0	0	0	1	1	0	0	0	0	402.463	13498	0	0	0	0	5.51631	74.7479
sp|P39019|RS19_HUMAN	RPS19	P39019	RS19_HUMAN	RPS19	145	Homo sapiens	1:Experimental evidence at protein level	40S ribosomal protein S19	1	0.999	38	1297		157	353	120	58	248	361	1	1	1	1	1	1	144670	655659	99739	54844.8	731766	1.90552e+06	26306.8	10971.9	18435	1517.13	10029.8	10552.2
sp|P39023|RL3_HUMAN	RPL3	P39023	RL3_HUMAN	RPL3	403	Homo sapiens	1:Experimental evidence at protein level	60S ribosomal protein L3	1	0.999	9	42		0	9	0	0	26	7	0	1	0	0	1	1	0	1194.56	0	0	6555.74	2411.36	0	19.9899	0	0	89.8553	13.3534
sp|P39656-3|OST48_HUMAN	DDOST	P39656-3	OST48_HUMAN	DDOST	438	Homo sapiens		Isoform 3 of Dolichyl-diphosphooligosaccharide--protein glycosyltransferase 48 kDa subunit	1	0.999	17	182	sp|P39656|OST48_HUMAN	15	15	6	11	46	89	1	1	1	1	1	1	1618.91	2857.66	1262.2	2365.28	16370.9	52943.5	294.382	47.8206	233.295	65.429	224.385	293.186
sp|P40121-2|CAPG_HUMAN	CAPG	P40121-2	CAPG_HUMAN	CAPG	333	Homo sapiens		Isoform 2 of Macrophage-capping protein	1	0.999	2	8	sp|P40121|CAPG_HUMAN	0	5	0	3	0	0	0	1	0	1	0	0	0	1790.77	0	931.674	0	0	0	29.967	0	25.7722	0	0
sp|P29144|TPP2_HUMAN	TPP2	P29144	TPP2_HUMAN	TPP2	1249	Homo sapiens	1:Experimental evidence at protein level	Tripeptidyl-peptidase 2	1	0.999	7	36		10	5	0	0	13	8	1	1	0	0	1	1	455.837	359.629	0	0	413.113	1048.74	82.8893	6.0181	0	0	5.66227	5.80764
sp|P40429|RL13A_HUMAN	RPL13A	P40429	RL13A_HUMAN	RPL13A	203	Homo sapiens	1:Experimental evidence at protein level	60S ribosomal protein L13a	1	0.999	3	9		0	4	0	0	5	0	0	1	0	0	1	0	0	701.063	0	0	13115.6	0	0	11.7317	0	0	179.767	0
sp|O43251-6|RFOX2_HUMAN	RBFOX2	O43251-6	RFOX2_HUMAN	RBFOX2	450	Homo sapiens		Isoform 6 of RNA binding protein fox-1 homolog 2	1	0.999	7	41	sp|O43251-8|RFOX2_HUMAN	0	0	0	0	22	19	0	0	0	0	1	1	0	0	0	0	8229.31	13424.1	0	0	0	0	112.794	74.3386
sp|Q9NXF7|DCA16_HUMAN	DCAF16	Q9NXF7	DCA16_HUMAN	DCAF16	216	Homo sapiens	1:Experimental evidence at protein level	DDB1- and CUL4-associated factor 16	1	0.999	4	20		0	0	0	0	6	14	0	0	0	0	1	1	0	0	0	0	5914.71	13422.3	0	0	0	0	81.0691	74.3289
sp|P57721-4|PCBP3_HUMAN	PCBP3	P57721-4	PCBP3_HUMAN	PCBP3	370	Homo sapiens		Isoform 4 of Poly(rC)-binding protein 3	0	0.999	5	12	sp|P57721-5|PCBP3_HUMAN, sp|P57721|PCBP3_HUMAN	0	0	0	0	8	4	0	0	0	0	1	1	0	0	0	0	4850.34	13412.6	0	0	0	0	66.4805	74.2752
sp|P40925-2|MDHC_HUMAN	MDH1	P40925-2	MDHC_HUMAN	MDH1	245	Homo sapiens		Isoform 2 of Malate dehydrogenase, cytoplasmic	1	0.999	8	43	sp|P40925-3|MDHC_HUMAN, sp|P40925|MDHC_HUMAN	0	20	0	14	0	9	0	1	0	1	0	1	0	9762.4	0	3862.81	0	5296.93	0	163.366	0	106.854	0	29.3329
sp|P40926|MDHM_HUMAN	MDH2	P40926	MDHM_HUMAN	MDH2	338	Homo sapiens	1:Experimental evidence at protein level	Malate dehydrogenase, mitochondrial	1	0.999	21	213		6	47	2	54	48	56	1	1	1	1	1	1	395.636	16833.4	237.956	11548.8	33129	74170.1	71.9423	281.693	43.982	319.466	454.078	410.732
sp|P28676|GRAN_HUMAN	GCA	P28676	GRAN_HUMAN	GCA	217	Homo sapiens	1:Experimental evidence at protein level	Grancalcin	1	0.999	7	25		0	0	0	0	7	18	0	0	0	0	1	1	0	0	0	0	3148.12	13359.8	0	0	0	0	43.1493	73.9828
sp|P40939|ECHA_HUMAN	HADHA	P40939	ECHA_HUMAN	HADHA	763	Homo sapiens	1:Experimental evidence at protein level	Trifunctional enzyme subunit alpha, mitochondrial	1	0.999	36	312		39	30	0	1	123	119	1	1	0	1	1	1	2388.1	3671.41	0	123.607	23248.8	43346.2	434.252	61.438	0	3.41925	318.656	240.039
sp|P41091|IF2G_HUMAN	EIF2S3	P41091	IF2G_HUMAN	EIF2S3	472	Homo sapiens	1:Experimental evidence at protein level	Eukaryotic translation initiation factor 2 subunit 3	1	0.999	11	68		19	11	3	1	19	15	1	1	1	1	1	1	2038.88	1526.45	447.704	123.925	3534.78	6376.03	370.749	25.5439	82.7502	3.42805	48.449	35.3086
sp|O43676|NDUB3_HUMAN	NDUFB3	O43676	NDUB3_HUMAN	NDUFB3	98	Homo sapiens	1:Experimental evidence at protein level	NADH dehydrogenase [ubiquinone] 1 beta subcomplex subunit 3	1	0.999	3	6		0	0	0	0	0	6	0	0	0	0	0	1	0	0	0	0	0	13331.4	0	0	0	0	0	73.8253
sp|O75348|VATG1_HUMAN	ATP6V1G1	O75348	VATG1_HUMAN	ATP6V1G1	118	Homo sapiens	1:Experimental evidence at protein level	V-type proton ATPase subunit G 1	1	0.999	3	12		0	0	0	0	5	7	0	0	0	0	1	1	0	0	0	0	4173.58	13326.5	0	0	0	0	57.2045	73.7981
sp|P0C870|JMJD7_HUMAN	JMJD7	P0C870	JMJD7_HUMAN	JMJD7	316	Homo sapiens	1:Experimental evidence at protein level	Bifunctional peptidase and (3S)-lysyl hydroxylase JMJD7	1	0.999	14	43		0	0	0	0	10	33	0	0	0	0	1	1	0	0	0	0	2695.75	13322.6	0	0	0	0	36.9489	73.7765
sp|Q5H9R7-2|PP6R3_HUMAN	PPP6R3	Q5H9R7-2	PP6R3_HUMAN	PPP6R3	867	Homo sapiens		Isoform 2 of Serine/threonine-protein phosphatase 6 regulatory subunit 3	1	0.999	23	99	sp|Q5H9R7-5|PP6R3_HUMAN, sp|Q5H9R7-6|PP6R3_HUMAN, sp|Q5H9R7|PP6R3_HUMAN	0	0	0	0	25	74	0	0	0	0	1	1	0	0	0	0	3206.17	13293.9	0	0	0	0	43.9449	73.6179
sp|Q9NQT4|EXOS5_HUMAN	EXOSC5	Q9NQT4	EXOS5_HUMAN	EXOSC5	235	Homo sapiens	1:Experimental evidence at protein level	Exosome complex component RRP46	1	0.999	6	23		0	0	0	0	3	20	0	0	0	0	1	1	0	0	0	0	2007.36	13271.5	0	0	0	0	27.5136	73.4937
sp|Q9BW27|NUP85_HUMAN	NUP85	Q9BW27	NUP85_HUMAN	NUP85	656	Homo sapiens	1:Experimental evidence at protein level	Nuclear pore complex protein Nup85	1	0.999	16	61		0	0	0	0	18	43	0	0	0	0	1	1	0	0	0	0	3510.99	13223.3	0	0	0	0	48.1229	73.2266
sp|O60684|IMA7_HUMAN	KPNA6	O60684	IMA7_HUMAN	KPNA6	536	Homo sapiens	1:Experimental evidence at protein level	Importin subunit alpha-7	1	0.999	12	46		0	0	0	0	10	36	0	0	0	0	1	1	0	0	0	0	3284.39	13207.7	0	0	0	0	45.017	73.1402
sp|Q8TEX9-2|IPO4_HUMAN	IPO4	Q8TEX9-2	IPO4_HUMAN	IPO4	1083	Homo sapiens		Isoform 2 of Importin-4	1	0.999	24	113	sp|Q8TEX9|IPO4_HUMAN	0	0	0	0	14	99	0	0	0	0	1	1	0	0	0	0	956.78	13037.7	0	0	0	0	13.114	72.199
sp|P42167|LAP2B_HUMAN	TMPO	P42167	LAP2B_HUMAN	TMPO	454	Homo sapiens	1:Experimental evidence at protein level	Lamina-associated polypeptide 2, isoforms beta/gamma	1	0.999	12	50		0	0	1	0	17	32	0	0	1	0	1	1	0	0	194.289	0	2713.74	8126.13	0	0	35.9109	0	37.1955	45.0002
sp|Q2T9J0|TYSD1_HUMAN	TYSND1	Q2T9J0	TYSD1_HUMAN	TYSND1	566	Homo sapiens	1:Experimental evidence at protein level	Peroxisomal leader peptide-processing protease	1	0.999	11	47		0	0	0	0	6	41	0	0	0	0	1	1	0	0	0	0	1409.39	13008.4	0	0	0	0	19.3176	72.0369
sp|Q15024|EXOS7_HUMAN	EXOSC7	Q15024	EXOS7_HUMAN	EXOSC7	291	Homo sapiens	1:Experimental evidence at protein level	Exosome complex component RRP42	1	0.999	12	32		0	0	0	0	3	29	0	0	0	0	1	1	0	0	0	0	913.019	12987.7	0	0	0	0	12.5142	71.9222
sp|P42345|MTOR_HUMAN	MTOR	P42345	MTOR_HUMAN	MTOR	2549	Homo sapiens	1:Experimental evidence at protein level	Serine/threonine-protein kinase mTOR	1	0.999	4	6		0	0	0	1	2	3	0	0	0	1	1	1	0	0	0	35364.7	24.5846	190.24	0	0	0	978.268	0.336965	1.05349
sp|P42357|HUTH_HUMAN	HAL	P42357	HUTH_HUMAN	HAL	657	Homo sapiens	1:Experimental evidence at protein level	Histidine ammonia-lyase	1	0.999	30	170		0	97	0	73	0	0	0	1	0	1	0	0	0	17594.7	0	9219.73	0	0	0	294.433	0	255.039	0	0
sp|Q9BRR6-2|ADPGK_HUMAN	ADPGK	Q9BRR6-2	ADPGK_HUMAN	ADPGK	496	Homo sapiens		Isoform 2 of ADP-dependent glucokinase	1	0.999	6	20	sp|Q9BRR6|ADPGK_HUMAN	0	0	0	0	4	16	0	0	0	0	1	1	0	0	0	0	553.494	12982.5	0	0	0	0	7.58639	71.8934
sp|P42574|CASP3_HUMAN	CASP3	P42574	CASP3_HUMAN	CASP3	277	Homo sapiens	1:Experimental evidence at protein level	Caspase-3	1	0.999	3	8		0	0	0	1	0	7	0	0	0	1	0	1	0	0	0	11603.7	0	4012.11	0	0	0	320.984	0	22.2179
sp|P42677|RS27_HUMAN	RPS27	P42677	RS27_HUMAN	RPS27	84	Homo sapiens	1:Experimental evidence at protein level	40S ribosomal protein S27	1	0.999	6	48		5	9	9	6	10	9	1	1	1	1	1	1	6463	13651.8	10304.1	11355	55758.1	48680	1175.23	228.451	1904.53	314.104	764.24	269.576
sp|P42704|LPPRC_HUMAN	LRPPRC	P42704	LPPRC_HUMAN	LRPPRC	1394	Homo sapiens	1:Experimental evidence at protein level	Leucine-rich PPR motif-containing protein, mitochondrial	1	0.999	123	1240		7	0	0	1	510	722	1	0	0	1	1	1	130.595	0	0	28.8566	63173.8	161670	23.7474	0	0	0.798239	865.882	895.282
sp|Q7L5N1|CSN6_HUMAN	COPS6	Q7L5N1	CSN6_HUMAN	COPS6	327	Homo sapiens	1:Experimental evidence at protein level	COP9 signalosome complex subunit 6	1	0.999	7	27		0	0	0	0	8	19	0	0	0	0	1	1	0	0	0	0	2404	12831.7	0	0	0	0	32.95	71.0583
sp|P42766|RL35_HUMAN	RPL35	P42766	RL35_HUMAN	RPL35	123	Homo sapiens	1:Experimental evidence at protein level	60S ribosomal protein L35	1	0.999	16	202		23	53	18	8	36	64	1	1	1	1	1	1	13391.1	144849	8259.93	9174.79	105553	314264	2435.03	2423.94	1526.7	253.796	1446.74	1740.3
sp|P42785|PCP_HUMAN	PRCP	P42785	PCP_HUMAN	PRCP	496	Homo sapiens	1:Experimental evidence at protein level	Lysosomal Pro-X carboxypeptidase	1	0.999	7	33		0	1	0	2	5	25	0	1	0	1	1	1	0	395.95	0	355.739	895.851	7318.75	0	6.62589	0	9.84057	12.2789	40.5291
sp|Q86SX6|GLRX5_HUMAN	GLRX5	Q86SX6	GLRX5_HUMAN	GLRX5	157	Homo sapiens	1:Experimental evidence at protein level	Glutaredoxin-related protein 5, mitochondrial	1	0.999	3	15		0	0	0	0	4	11	0	0	0	0	1	1	0	0	0	0	4903.4	12725.2	0	0	0	0	67.2077	70.4684
sp|P43243|MATR3_HUMAN	MATR3	P43243	MATR3_HUMAN	MATR3	847	Homo sapiens	1:Experimental evidence at protein level	Matrin-3	1	0.999	25	164		0	0	0	0	90	74	0	0	0	0	1	1	0	0	0	0	13485.5	12703.7	0	0	0	0	184.837	70.3493
sp|P43034|LIS1_HUMAN	PAFAH1B1	P43034	LIS1_HUMAN	PAFAH1B1	410	Homo sapiens	1:Experimental evidence at protein level	Platelet-activating factor acetylhydrolase IB subunit beta	1	0.999	6	11		0	7	0	4	0	0	0	1	0	1	0	0	0	1653.62	0	731.796	0	0	0	27.6719	0	20.2432	0	0
sp|Q9NR33|DPOE4_HUMAN	POLE4	Q9NR33	DPOE4_HUMAN	POLE4	117	Homo sapiens	1:Experimental evidence at protein level	DNA polymerase epsilon subunit 4	1	0.999	4	14		0	0	0	0	2	12	0	0	0	0	1	1	0	0	0	0	4897.5	12701.9	0	0	0	0	67.1269	70.3395
sp|Q8N1F7|NUP93_HUMAN	NUP93	Q8N1F7	NUP93_HUMAN	NUP93	819	Homo sapiens	1:Experimental evidence at protein level	Nuclear pore complex protein Nup93	1	0.999	21	102		0	0	0	0	35	67	0	0	0	0	1	1	0	0	0	0	2867.73	12601.8	0	0	0	0	39.3062	69.7852
sp|P07099|HYEP_HUMAN	EPHX1	P07099	HYEP_HUMAN	EPHX1	455	Homo sapiens	1:Experimental evidence at protein level	Epoxide hydrolase 1	1	0.999	11	44		0	0	0	0	6	38	0	0	0	0	1	1	0	0	0	0	1124.82	12558.2	0	0	0	0	15.4172	69.5435
sp|P43307|SSRA_HUMAN	SSR1	P43307	SSRA_HUMAN	SSR1	286	Homo sapiens	1:Experimental evidence at protein level	Translocon-associated protein subunit alpha	1	0.999	3	8		0	0	0	1	0	7	0	0	0	1	0	1	0	0	0	720.978	0	7371.74	0	0	0	19.9439	0	40.8225
sp|O43765|SGTA_HUMAN	SGTA	O43765	SGTA_HUMAN	SGTA	313	Homo sapiens	1:Experimental evidence at protein level	Small glutamine-rich tetratricopeptide repeat-containing protein alpha	1	0.999	5	27		0	0	0	0	12	15	0	0	0	0	1	1	0	0	0	0	5437.63	12457.7	0	0	0	0	74.53	68.9873
sp|Q9BYM8|HOIL1_HUMAN	RBCK1	Q9BYM8	HOIL1_HUMAN	RBCK1	510	Homo sapiens	1:Experimental evidence at protein level	RanBP-type and C3HC4-type zinc finger-containing protein 1	1	0.999	18	68		0	0	0	0	28	40	0	0	0	0	1	1	0	0	0	0	4931.19	12397.4	0	0	0	0	67.5887	68.6533
sp|P43686|PRS6B_HUMAN	PSMC4	P43686	PRS6B_HUMAN	PSMC4	418	Homo sapiens	1:Experimental evidence at protein level	26S proteasome regulatory subunit 6B	1	0.999	22	113		1	3	0	1	36	72	1	1	0	1	1	1	2491.84	476.821	0	157.848	10086.4	27076.1	453.116	7.97921	0	4.36644	138.248	149.94
sp|P45880-1|VDAC2_HUMAN	VDAC2	P45880-1	VDAC2_HUMAN	VDAC2	309	Homo sapiens		Isoform 1 of Voltage-dependent anion-selective channel protein 2	1	0.999	11	53	sp|P45880-2|VDAC2_HUMAN, sp|P45880|VDAC2_HUMAN	0	5	0	7	8	33	0	1	0	1	1	1	0	2236.57	0	1058.4	1906.56	19195.7	0	37.4271	0	29.2778	26.132	106.3
sp|Q9BV57|MTND_HUMAN	ADI1	Q9BV57	MTND_HUMAN	ADI1	179	Homo sapiens	1:Experimental evidence at protein level	Acireductone dioxygenase	1	0.999	6	24		0	0	0	0	0	24	0	0	0	0	0	1	0	0	0	0	0	12351.6	0	0	0	0	0	68.3995
sp|P47813|IF1AX_HUMAN	EIF1AX	P47813	IF1AX_HUMAN	EIF1AX	144	Homo sapiens	1:Experimental evidence at protein level	Eukaryotic translation initiation factor 1A, X-chromosomal	1	0.999	5	17		0	0	0	0	0	17	0	0	0	0	0	1	0	0	0	0	0	12347.2	0	0	0	0	0	68.3752
sp|P62995-3|TRA2B_HUMAN	TRA2B	P62995-3	TRA2B_HUMAN	TRA2B	188	Homo sapiens		Isoform 3 of Transformer-2 protein homolog beta	1	0.999	4	16	sp|P62995|TRA2B_HUMAN	0	0	0	0	0	16	0	0	0	0	0	1	0	0	0	0	0	12290.7	0	0	0	0	0	68.0624
sp|Q01130-2|SRSF2_HUMAN	SRSF2	Q01130-2	SRSF2_HUMAN	SRSF2	209	Homo sapiens		Isoform 2 of Serine/arginine-rich splicing factor 2	1	0.999	4	15	sp|Q01130|SRSF2_HUMAN	0	0	0	0	1	14	0	0	0	0	1	1	0	0	0	0	587.473	12176.9	0	0	0	0	8.05211	67.4322
sp|Q9H496|IFG15_HUMAN	TOR1AIP2	Q9H496	IFG15_HUMAN	TOR1AIP2	131	Homo sapiens	1:Experimental evidence at protein level	Torsin-1A-interacting protein 2, isoform IFRG15	1	0.999	2	11		0	0	0	0	5	6	0	0	0	0	1	1	0	0	0	0	7434.51	12057.9	0	0	0	0	101.9	66.773
sp|Q5RKV6|EXOS6_HUMAN	EXOSC6	Q5RKV6	EXOS6_HUMAN	EXOSC6	272	Homo sapiens	1:Experimental evidence at protein level	Exosome complex component MTR3	1	0.999	6	21		0	0	0	0	7	14	0	0	0	0	1	1	0	0	0	0	2439.92	12057.2	0	0	0	0	33.4423	66.7691
sp|Q9H299|SH3L3_HUMAN	SH3BGRL3	Q9H299	SH3L3_HUMAN	SH3BGRL3	93	Homo sapiens	1:Experimental evidence at protein level	SH3 domain-binding glutamic acid-rich-like protein 3	1	0.999	3	6		0	0	0	0	0	6	0	0	0	0	0	1	0	0	0	0	0	12036.1	0	0	0	0	0	66.6526
sp|Q6NZ67|MZT2B_HUMAN	MZT2B	Q6NZ67	MZT2B_HUMAN	MZT2B	158	Homo sapiens	1:Experimental evidence at protein level	Mitotic-spindle organizing protein 2B	1	0.999	6	37		0	0	0	0	19	18	0	0	0	0	1	1	0	0	0	0	9060.45	12028.3	0	0	0	0	124.186	66.6094
sp|P15428|PGDH_HUMAN	HPGD	P15428	PGDH_HUMAN	HPGD	266	Homo sapiens	1:Experimental evidence at protein level	15-hydroxyprostaglandin dehydrogenase [NAD(+)]	1	0.999	9	51		0	0	0	0	25	26	0	0	0	0	1	1	0	0	0	0	10536.2	11935.5	0	0	0	0	144.413	66.0953
sp|P46459|NSF_HUMAN	NSF	P46459	NSF_HUMAN	NSF	744	Homo sapiens	1:Experimental evidence at protein level	Vesicle-fusing ATPase	1	0.999	10	13		0	2	0	0	0	11	0	1	0	0	0	1	0	187.303	0	0	0	2319.46	0	3.13437	0	0	0	12.8445
sp|Q9UNS2|CSN3_HUMAN	COPS3	Q9UNS2	CSN3_HUMAN	COPS3	423	Homo sapiens	1:Experimental evidence at protein level	COP9 signalosome complex subunit 3	1	0.999	12	53		0	0	0	0	17	36	0	0	0	0	1	1	0	0	0	0	3579.11	11882.9	0	0	0	0	49.0566	65.8039
sp|P46776|RL27A_HUMAN	RPL27A	P46776	RL27A_HUMAN	RPL27A	148	Homo sapiens	1:Experimental evidence at protein level	60S ribosomal protein L27a	1	0.999	8	56		5	16	2	0	16	17	1	1	1	0	1	1	989.788	7482.21	574.333	0	18299.2	33528.6	179.983	125.209	106.155	0	250.816	185.672
sp|Q8TAE8|G45IP_HUMAN	GADD45GIP1	Q8TAE8	G45IP_HUMAN	GADD45GIP1	222	Homo sapiens	1:Experimental evidence at protein level	Growth arrest and DNA damage-inducible proteins-interacting protein 1	1	0.999	9	73		3	0	0	0	38	32	1	0	0	0	1	1	450.659	0	0	0	24196.1	25529.6	81.9479	0	0	0	331.64	141.376
sp|P46778|RL21_HUMAN	RPL21	P46778	RL21_HUMAN	RPL21	160	Homo sapiens	1:Experimental evidence at protein level	60S ribosomal protein L21	1	0.999	11	119		10	34	0	9	40	26	1	1	0	1	1	1	3285.71	26064.6	0	3038.55	69886.5	67346.9	597.473	436.17	0	84.0532	957.889	372.948
sp|P15880|RS2_HUMAN	RPS2	P15880	RS2_HUMAN	RPS2	293	Homo sapiens	1:Experimental evidence at protein level	40S ribosomal protein S2	1	0.999	13	99		4	2	0	0	49	44	1	1	0	0	1	1	448.018	601.106	0	0	21209	26427.6	81.4675	10.059	0	0	290.699	146.348
sp|O43242|PSMD3_HUMAN	PSMD3	O43242	PSMD3_HUMAN	PSMD3	534	Homo sapiens	1:Experimental evidence at protein level	26S proteasome non-ATPase regulatory subunit 3	1	0.999	8	21		6	0	0	0	1	14	1	0	0	0	1	1	425.793	0	0	0	360.279	2565.56	77.4261	0	0	0	4.93811	14.2074
sp|P46782|RS5_HUMAN	RPS5	P46782	RS5_HUMAN	RPS5	204	Homo sapiens	1:Experimental evidence at protein level	40S ribosomal protein S5	1	0.999	20	416		68	62	23	19	106	138	1	1	1	1	1	1	28319.8	69125.5	5680.58	5673.21	225189	373527	5149.66	1156.76	1049.96	156.934	3086.52	2068.48
sp|P46783|RS10_HUMAN	RPS10	P46783	RS10_HUMAN	RPS10	165	Homo sapiens	1:Experimental evidence at protein level	40S ribosomal protein S10	1	0.999	31	1146		87	210	62	26	309	452	1	1	1	1	1	1	82259.8	236363	26466	20006.9	425375	1.13078e+06	14958.1	3955.33	4891.77	553.437	5830.34	6261.94
sp|Q9HCN4|GPN1_HUMAN	GPN1	Q9HCN4	GPN1_HUMAN	GPN1	374	Homo sapiens	1:Experimental evidence at protein level	GPN-loop GTPase 1	1	0.999	6	35		0	0	0	0	14	21	0	0	0	0	1	1	0	0	0	0	5223.57	11876	0	0	0	0	71.596	65.7656
sp|Q9UM22|EPDR1_HUMAN	EPDR1	Q9UM22	EPDR1_HUMAN	EPDR1	224	Homo sapiens	1:Experimental evidence at protein level	Mammalian ependymin-related protein 1	1	0.999	12	158		1	0	0	0	56	101	1	0	0	0	1	1	417.566	0	0	0	176385	428692	75.9301	0	0	0	2417.6	2373.97
sp|Q13868|EXOS2_HUMAN	EXOSC2	Q13868	EXOS2_HUMAN	EXOSC2	293	Homo sapiens	1:Experimental evidence at protein level	Exosome complex component RRP4	1	0.999	9	32		0	0	0	0	2	30	0	0	0	0	1	1	0	0	0	0	570.344	11804	0	0	0	0	7.81734	65.367
sp|P47755|CAZA2_HUMAN	CAPZA2	P47755	CAZA2_HUMAN	CAPZA2	286	Homo sapiens	1:Experimental evidence at protein level	F-actin-capping protein subunit alpha-2	1	0.999	14	84		0	6	0	5	39	34	0	1	0	1	1	1	0	2099.18	0	1183.09	9004.85	29439.2	0	35.1281	0	32.7271	123.424	163.026
sp|P47756-1|CAPZB_HUMAN	CAPZB	P47756-1	CAPZB_HUMAN	CAPZB	277	Homo sapiens		Isoform 2 of F-actin-capping protein subunit beta	1	0.999	14	104	sp|P47756|CAPZB_HUMAN	0	35	0	36	13	20	0	1	0	1	1	1	0	11643.8	0	9252.56	3381.91	7121.79	0	194.85	0	255.947	46.3537	39.4384
sp|Q9BYD2|RM09_HUMAN	MRPL9	Q9BYD2	RM09_HUMAN	MRPL9	267	Homo sapiens	1:Experimental evidence at protein level	39S ribosomal protein L9, mitochondrial	1	0.999	12	61		0	0	0	0	28	33	0	0	0	0	1	1	0	0	0	0	5865	11799.8	0	0	0	0	80.3877	65.3438
sp|P47914|RL29_HUMAN	RPL29	P47914	RL29_HUMAN	RPL29	159	Homo sapiens	1:Experimental evidence at protein level	60S ribosomal protein L29	1	0.999	8	86		11	14	5	6	20	30	1	1	1	1	1	1	8548.06	27070.9	1789.68	4650.29	47788	121283	1554.38	453.009	330.79	128.638	654.999	671.632
sp|P47929|LEG7_HUMAN	LGALS7	P47929	LEG7_HUMAN	LGALS7	136	Homo sapiens	1:Experimental evidence at protein level	Galectin-7	1	0.999	13	120		0	72	7	41	0	0	0	1	1	1	0	0	0	84425.3	1701.61	40148.9	0	0	0	1412.79	314.513	1110.61	0	0
sp|P47985|UCRI_HUMAN	UQCRFS1	P47985	UCRI_HUMAN	UQCRFS1	274	Homo sapiens	1:Experimental evidence at protein level	Cytochrome b-c1 complex subunit Rieske, mitochondrial	1	0.999	13	176		4	26	6	34	30	76	1	1	1	1	1	1	409.106	16214.3	1926.57	28320.3	18876.8	117962	74.3917	271.333	356.093	783.405	258.733	653.238
sp|P48047|ATPO_HUMAN	ATP5PO	P48047	ATPO_HUMAN	ATP5PO	213	Homo sapiens	1:Experimental evidence at protein level	ATP synthase subunit O, mitochondrial	1	0.999	15	349		12	36	51	52	70	128	1	1	1	1	1	1	3721.36	13716	12690.6	17712.4	44213.1	241046	676.692	229.526	2345.63	489.966	606	1334.84
sp|O95372|LYPA2_HUMAN	LYPLA2	O95372	LYPA2_HUMAN	LYPLA2	231	Homo sapiens	1:Experimental evidence at protein level	Acyl-protein thioesterase 2	1	0.999	8	21		0	0	0	0	1	20	0	0	0	0	1	1	0	0	0	0	565.032	11799.6	0	0	0	0	7.74452	65.343
sp|P48163-2|MAOX_HUMAN	ME1	P48163-2	MAOX_HUMAN	ME1	497	Homo sapiens		Isoform 2 of NADP-dependent malic enzyme	1	0.999	6	19	sp|P48163|MAOX_HUMAN	0	6	0	7	0	6	0	1	0	1	0	1	0	1878.66	0	1090.23	0	1190.79	0	31.4378	0	30.1582	0	6.59423
sp|P48436|SOX9_HUMAN	SOX9	P48436	SOX9_HUMAN	SOX9	509	Homo sapiens	1:Experimental evidence at protein level	Transcription factor SOX-9	1	0.999	3	9		0	5	0	0	0	4	0	1	0	0	0	1	0	655.187	0	0	0	1868.15	0	10.964	0	0	0	10.3453
sp|P51398-2|RT29_HUMAN	DAP3	P51398-2	RT29_HUMAN	DAP3	357	Homo sapiens		Isoform 2 of 28S ribosomal protein S29, mitochondrial	1	0.999	25	315	sp|P51398|RT29_HUMAN	2	0	0	0	151	162	1	0	0	0	1	1	404.64	0	0	0	77926.8	179047	73.5797	0	0	0	1068.09	991.508
sp|O76003|GLRX3_HUMAN	GLRX3	O76003	GLRX3_HUMAN	GLRX3	335	Homo sapiens	1:Experimental evidence at protein level	Glutaredoxin-3	1	0.999	7	24		0	0	0	0	8	16	0	0	0	0	1	1	0	0	0	0	1960.08	11760.9	0	0	0	0	26.8655	65.1284
sp|Q86Y79|PTH_HUMAN	PTRH1	Q86Y79	PTH_HUMAN	PTRH1	214	Homo sapiens	1:Experimental evidence at protein level	Probable peptidyl-tRNA hydrolase	1	0.999	7	19		0	0	0	0	4	15	0	0	0	0	1	1	0	0	0	0	1466.72	11720.2	0	0	0	0	20.1034	64.9029
sp|Q9NUL3-2|STAU2_HUMAN	STAU2	Q9NUL3-2	STAU2_HUMAN	STAU2	538	Homo sapiens		Isoform 2 of Double-stranded RNA-binding protein Staufen homolog 2	1	0.999	20	95	sp|Q9NUL3|STAU2_HUMAN	0	0	0	0	51	44	0	0	0	0	1	1	0	0	0	0	9087.82	11693.9	0	0	0	0	124.561	64.7572
sp|O75616|ERAL1_HUMAN	ERAL1	O75616	ERAL1_HUMAN	ERAL1	437	Homo sapiens	1:Experimental evidence at protein level	GTPase Era, mitochondrial	1	0.999	12	38		0	0	0	0	11	27	0	0	0	0	1	1	0	0	0	0	3143.01	11631.2	0	0	0	0	43.0792	64.41
sp|Q8TF05-2|PP4R1_HUMAN	PPP4R1	Q8TF05-2	PP4R1_HUMAN	PPP4R1	933	Homo sapiens		Isoform 2 of Serine/threonine-protein phosphatase 4 regulatory subunit 1	1	0.999	23	96		0	0	0	0	39	57	0	0	0	0	1	1	0	0	0	0	5394.27	11605.4	0	0	0	0	73.9357	64.2672
sp|Q15758|AAAT_HUMAN	SLC1A5	Q15758	AAAT_HUMAN	SLC1A5	541	Homo sapiens	1:Experimental evidence at protein level	Neutral amino acid transporter B(0)	1	0.999	5	30		0	0	0	0	5	25	0	0	0	0	1	1	0	0	0	0	2379.4	11583	0	0	0	0	32.6129	64.1435
sp|P61077-2|UB2D3_HUMAN	UBE2D3	P61077-2	UB2D3_HUMAN	UBE2D3	148	Homo sapiens		Isoform 2 of Ubiquitin-conjugating enzyme E2 D3	1	0.999	2	4	sp|P61077-3|UB2D3_HUMAN, sp|P61077|UB2D3_HUMAN, sp|P62837-2|UB2D2_HUMAN, sp|P62837|UB2D2_HUMAN	0	0	0	0	0	4	0	0	0	0	0	1	0	0	0	0	0	11565.3	0	0	0	0	0	64.0451
sp|Q9BXL8|CDCA4_HUMAN	CDCA4	Q9BXL8	CDCA4_HUMAN	CDCA4	241	Homo sapiens	1:Experimental evidence at protein level	Cell division cycle-associated protein 4	1	0.999	4	12		0	0	0	0	2	10	0	0	0	0	1	1	0	0	0	0	5099.4	11494.2	0	0	0	0	69.8942	63.6516
sp|Q9H857-2|NT5D2_HUMAN	NT5DC2	Q9H857-2	NT5D2_HUMAN	NT5DC2	557	Homo sapiens		Isoform 2 of 5'-nucleotidase domain-containing protein 2	1	0.999	13	43		0	0	0	0	5	38	0	0	0	0	1	1	0	0	0	0	524.169	11465	0	0	0	0	7.18445	63.4899
sp|Q9H0F6|SHRPN_HUMAN	SHARPIN	Q9H0F6	SHRPN_HUMAN	SHARPIN	387	Homo sapiens	1:Experimental evidence at protein level	Sharpin	1	0.999	7	26		0	0	0	0	5	21	0	0	0	0	1	1	0	0	0	0	1677.92	11459.5	0	0	0	0	22.9982	63.4596
sp|Q9P015|RM15_HUMAN	MRPL15	Q9P015	RM15_HUMAN	MRPL15	296	Homo sapiens	1:Experimental evidence at protein level	39S ribosomal protein L15, mitochondrial	1	0.999	12	41		0	0	0	0	14	27	0	0	0	0	1	1	0	0	0	0	2155.89	11455.3	0	0	0	0	29.5494	63.4363
sp|P49006|MRP_HUMAN	MARCKSL1	P49006	MRP_HUMAN	MARCKSL1	195	Homo sapiens	1:Experimental evidence at protein level	MARCKS-related protein	1	0.999	7	83		26	15	12	16	1	13	1	1	1	1	1	1	10473.5	14820.7	3341.66	10893.6	2353.72	25707.8	1904.49	248.013	617.646	301.341	32.261	142.362
sp|P61960|UFM1_HUMAN	UFM1	P61960	UFM1_HUMAN	UFM1	85	Homo sapiens	1:Experimental evidence at protein level	Ubiquitin-fold modifier 1	1	0.999	2	7		0	0	0	0	0	7	0	0	0	0	0	1	0	0	0	0	0	11389.6	0	0	0	0	0	63.0723
sp|P49189|AL9A1_HUMAN	ALDH9A1	P49189	AL9A1_HUMAN	ALDH9A1	494	Homo sapiens	1:Experimental evidence at protein level	4-trimethylaminobutyraldehyde dehydrogenase	1	0.999	27	333		1	56	0	30	92	154	1	1	0	1	1	1	531.059	10479.9	0	5681.7	44020.6	94773.1	96.5677	175.373	0	157.169	603.362	524.826
sp|P49207|RL34_HUMAN	RPL34	P49207	RL34_HUMAN	RPL34	117	Homo sapiens	1:Experimental evidence at protein level	60S ribosomal protein L34	1	0.999	5	18		0	5	0	0	9	4	0	1	0	0	1	1	0	4354.84	0	0	14195.4	12141.7	0	72.8747	0	0	194.568	67.237
sp|Q96S82|UBL7_HUMAN	UBL7	Q96S82	UBL7_HUMAN	UBL7	380	Homo sapiens	1:Experimental evidence at protein level	Ubiquitin-like protein 7	1	0.999	8	28		0	0	0	0	13	15	0	0	0	0	1	1	0	0	0	0	4870.24	11369.8	0	0	0	0	66.7533	62.9626
sp|O15234|CASC3_HUMAN	CASC3	O15234	CASC3_HUMAN	CASC3	703	Homo sapiens	1:Experimental evidence at protein level	Protein CASC3	1	0.999	18	98		0	0	0	0	60	38	0	0	0	0	1	1	0	0	0	0	13973.5	11369	0	0	0	0	191.526	62.958
sp|Q9Y3C4|TPRKB_HUMAN	TPRKB	Q9Y3C4	TPRKB_HUMAN	TPRKB	175	Homo sapiens	1:Experimental evidence at protein level	EKC/KEOPS complex subunit TPRKB	1	0.999	6	31		0	0	0	0	10	21	0	0	0	0	1	1	0	0	0	0	3460.58	11367.9	0	0	0	0	47.432	62.9523
sp|P49327|FAS_HUMAN	FASN	P49327	FAS_HUMAN	FASN	2511	Homo sapiens	1:Experimental evidence at protein level	Fatty acid synthase	1	0.999	41	147		0	6	0	3	40	98	0	1	0	1	1	1	0	298.492	0	83.6211	1247.94	7751.12	0	4.99502	0	2.31315	17.1047	42.9234
sp|P98175-2|RBM10_HUMAN	RBM10	P98175-2	RBM10_HUMAN	RBM10	929	Homo sapiens		Isoform 2 of RNA-binding protein 10	1	0.999	16	55	sp|P98175-5|RBM10_HUMAN, sp|P98175|RBM10_HUMAN	0	0	0	0	6	49	0	0	0	0	1	1	0	0	0	0	659.119	11316.1	0	0	0	0	9.03412	62.6652
sp|Q14444-2|CAPR1_HUMAN	CAPRIN1	Q14444-2	CAPR1_HUMAN	CAPRIN1	694	Homo sapiens		Isoform 2 of Caprin-1	1	0.999	10	31	sp|Q14444|CAPR1_HUMAN	4	3	0	0	8	16	1	1	0	0	1	1	403.404	1160.36	0	0	1797.54	8412.78	73.355	19.4177	0	0	24.6377	46.5876
sp|Q96GC5-3|RM48_HUMAN	MRPL48	Q96GC5-3	RM48_HUMAN	MRPL48	194	Homo sapiens		Isoform 2 of 39S ribosomal protein L48, mitochondrial	1	0.999	4	20	sp|Q96GC5|RM48_HUMAN	0	0	0	0	6	14	0	0	0	0	1	1	0	0	0	0	6063.24	11314.2	0	0	0	0	83.105	62.6549
sp|Q14847|LASP1_HUMAN	LASP1	Q14847	LASP1_HUMAN	LASP1	261	Homo sapiens	1:Experimental evidence at protein level	LIM and SH3 domain protein 1	1	0.999	10	48		4	0	0	0	15	29	1	0	0	0	1	1	390.426	0	0	0	5616.54	19188.9	70.9951	0	0	0	76.9823	106.262
sp|P49419-2|AL7A1_HUMAN	ALDH7A1	P49419-2	AL7A1_HUMAN	ALDH7A1	511	Homo sapiens		Isoform 2 of Alpha-aminoadipic semialdehyde dehydrogenase	1	0.999	12	57		0	20	0	23	0	14	0	1	0	1	0	1	0	4149.97	0	2133.79	0	5454.73	0	69.4464	0	59.0256	0	30.2067
sp|P49458|SRP09_HUMAN	SRP9	P49458	SRP09_HUMAN	SRP9	86	Homo sapiens	1:Experimental evidence at protein level	Signal recognition particle 9 kDa protein	1	0.999	7	98		25	7	10	4	29	23	1	1	1	1	1	1	10633.4	8029.74	6487.58	3003.66	46198.4	39500.9	1933.58	134.371	1199.12	83.0881	633.211	218.744
sp|P49720|PSB3_HUMAN	PSMB3	P49720	PSB3_HUMAN	PSMB3	205	Homo sapiens	1:Experimental evidence at protein level	Proteasome subunit beta type-3	1	0.999	8	49		2	5	0	5	10	27	1	1	0	1	1	1	454.749	3660.23	0	2307.44	5653.88	34539.4	82.6915	61.2508	0	63.8291	77.494	191.269
sp|P49721|PSB2_HUMAN	PSMB2	P49721	PSB2_HUMAN	PSMB2	201	Homo sapiens	1:Experimental evidence at protein level	Proteasome subunit beta type-2	1	0.999	10	63		2	5	0	11	9	36	1	1	0	1	1	1	668.724	3143.35	0	2512.68	5576.52	22007.3	121.601	52.6013	0	69.5064	76.4337	121.87
sp|P49748-3|ACADV_HUMAN	ACADVL	P49748-3	ACADV_HUMAN	ACADVL	678	Homo sapiens		Isoform 3 of Very long-chain specific acyl-CoA dehydrogenase, mitochondrial	1	0.999	35	317	sp|P49748|ACADV_HUMAN	42	71	5	42	50	107	1	1	1	1	1	1	2584.6	9137.17	438.645	3539.37	5676.19	31476.1	469.983	152.903	81.0758	97.907	77.7999	174.305
sp|P49755|TMEDA_HUMAN	TMED10	P49755	TMEDA_HUMAN	TMED10	219	Homo sapiens	1:Experimental evidence at protein level	Transmembrane emp24 domain-containing protein 10	1	0.999	10	74		0	13	0	7	15	39	0	1	0	1	1	1	0	3675.7	0	1789.9	10813.6	28545.3	0	61.5098	0	49.5127	148.215	158.076
sp|P02795|MT2_HUMAN	MT2A	P02795	MT2_HUMAN	MT2A	61	Homo sapiens	1:Experimental evidence at protein level	Metallothionein-2	0.996	0.999	3	9		0	0	0	0	1	8	0	0	0	0	1	1	0	0	0	0	2650.57	11296	0	0	0	0	36.3297	62.554
sp|Q5SSJ5|HP1B3_HUMAN	HP1BP3	Q5SSJ5	HP1B3_HUMAN	HP1BP3	553	Homo sapiens	1:Experimental evidence at protein level	Heterochromatin protein 1-binding protein 3	1	0.999	18	74		0	0	0	0	27	47	0	0	0	0	1	1	0	0	0	0	3464.72	11278.4	0	0	0	0	47.4887	62.4562
sp|P52294|IMA5_HUMAN	KPNA1	P52294	IMA5_HUMAN	KPNA1	538	Homo sapiens	1:Experimental evidence at protein level	Importin subunit alpha-5	1	0.999	16	38		0	0	0	0	10	28	0	0	0	0	1	1	0	0	0	0	3012.1	11276.8	0	0	0	0	41.2849	62.4476
sp|P49821-2|NDUV1_HUMAN	NDUFV1	P49821-2	NDUV1_HUMAN	NDUFV1	455	Homo sapiens		Isoform 2 of NADH dehydrogenase [ubiquinone] flavoprotein 1, mitochondrial	1	0.999	24	93	sp|P49821|NDUV1_HUMAN	0	0	2	0	6	85	0	0	1	0	1	1	0	0	178.479	0	1389.29	47763	0	0	32.9887	0	19.0421	264.498
sp|Q9HB71|CYBP_HUMAN	CACYBP	Q9HB71	CYBP_HUMAN	CACYBP	228	Homo sapiens	1:Experimental evidence at protein level	Calcyclin-binding protein	1	0.999	8	29		0	0	0	0	10	19	0	0	0	0	1	1	0	0	0	0	2257.12	11218.1	0	0	0	0	30.9369	62.1227
sp|P49862|KLK7_HUMAN	KLK7	P49862	KLK7_HUMAN	KLK7	253	Homo sapiens	1:Experimental evidence at protein level	Kallikrein-7	1	0.999	19	201		0	114	0	87	0	0	0	1	0	1	0	0	0	106531	0	51932.7	0	0	0	1782.7	0	1436.58	0	0
sp|Q96GG9|DCNL1_HUMAN	DCUN1D1	Q96GG9	DCNL1_HUMAN	DCUN1D1	259	Homo sapiens	1:Experimental evidence at protein level	DCN1-like protein 1	1	0.999	7	20		0	0	0	0	6	14	0	0	0	0	1	1	0	0	0	0	3174.46	11113.8	0	0	0	0	43.5102	61.5452
sp|Q9BVG4|PBDC1_HUMAN	PBDC1	Q9BVG4	PBDC1_HUMAN	PBDC1	233	Homo sapiens	1:Experimental evidence at protein level	Protein PBDC1	1	0.999	8	35		0	0	0	0	12	23	0	0	0	0	1	1	0	0	0	0	4603.35	11103.2	0	0	0	0	63.0951	61.4862
sp|Q9NRF9|DPOE3_HUMAN	POLE3	Q9NRF9	DPOE3_HUMAN	POLE3	147	Homo sapiens	1:Experimental evidence at protein level	DNA polymerase epsilon subunit 3	1	0.999	3	13		0	0	0	0	4	9	0	0	0	0	1	1	0	0	0	0	4396.44	11098	0	0	0	0	60.2592	61.4575
sp|Q9NQE9|HINT3_HUMAN	HINT3	Q9NQE9	HINT3_HUMAN	HINT3	182	Homo sapiens	1:Experimental evidence at protein level	Adenosine 5'-monophosphoramidase HINT3	1	0.999	4	11		0	0	0	0	0	11	0	0	0	0	0	1	0	0	0	0	0	11040.8	0	0	0	0	0	61.1406
sp|Q9H9H4|VP37B_HUMAN	VPS37B	Q9H9H4	VP37B_HUMAN	VPS37B	285	Homo sapiens	1:Experimental evidence at protein level	Vacuolar protein sorting-associated protein 37B	1	0.999	6	23		0	0	0	0	8	15	0	0	0	0	1	1	0	0	0	0	2857.34	11016.3	0	0	0	0	39.1637	61.0052
sp|P50395|GDIB_HUMAN	GDI2	P50395	GDIB_HUMAN	GDI2	445	Homo sapiens	1:Experimental evidence at protein level	Rab GDP dissociation inhibitor beta	1	0.999	21	130		0	48	0	54	0	28	0	1	0	1	0	1	0	9296.51	0	6367.46	0	6617.51	0	155.569	0	176.138	0	36.6459
sp|Q02338|BDH_HUMAN	BDH1	Q02338	BDH_HUMAN	BDH1	343	Homo sapiens	1:Experimental evidence at protein level	D-beta-hydroxybutyrate dehydrogenase, mitochondrial	1	0.999	11	32		0	0	0	0	10	22	0	0	0	0	1	1	0	0	0	0	2029.09	11014.1	0	0	0	0	27.8114	60.9927
sp|P50402|EMD_HUMAN	EMD	P50402	EMD_HUMAN	EMD	254	Homo sapiens	1:Experimental evidence at protein level	Emerin	1	0.999	8	40		0	0	0	0	23	17	0	0	0	0	1	1	0	0	0	0	10409.6	10966.8	0	0	0	0	142.677	60.7307
sp|P50452|SPB8_HUMAN	SERPINB8	P50452	SPB8_HUMAN	SERPINB8	374	Homo sapiens	1:Experimental evidence at protein level	Serpin B8	1	0.999	18	91		0	47	0	37	3	4	0	1	0	1	1	1	0	11087.2	0	7111.86	779.377	1796.55	0	185.536	0	196.73	10.6824	9.94877
sp|Q5U5X0|LYRM7_HUMAN	LYRM7	Q5U5X0	LYRM7_HUMAN	LYRM7	104	Homo sapiens	1:Experimental evidence at protein level	Complex III assembly factor LYRM7	1	0.999	4	16		0	0	0	0	4	12	0	0	0	0	1	1	0	0	0	0	1566.14	10923.9	0	0	0	0	21.4661	60.4933
sp|P50502|F10A1_HUMAN	ST13	P50502	F10A1_HUMAN	ST13	369	Homo sapiens	1:Experimental evidence at protein level	Hsc70-interacting protein	0.9999	0.999	2	2	sp|Q8IZP2|ST134_HUMAN, sp|Q8NFI4|F10A5_HUMAN	0	1	0	0	0	1	0	1	0	0	0	1	0	562.533	0	0	0	952.453	0	9.41352	0	0	0	5.27441
sp|P50579-2|MAP2_HUMAN	METAP2	P50579-2	MAP2_HUMAN	METAP2	455	Homo sapiens		Isoform 2 of Methionine aminopeptidase 2	1	0.999	3	13	sp|P50579|MAP2_HUMAN	0	10	0	3	0	0	0	1	0	1	0	0	0	1241.99	0	497.007	0	0	0	20.7836	0	13.7483	0	0
sp|Q9UL25|RAB21_HUMAN	RAB21	Q9UL25	RAB21_HUMAN	RAB21	225	Homo sapiens	1:Experimental evidence at protein level	Ras-related protein Rab-21	1	0.999	5	18		0	0	0	0	4	14	0	0	0	0	1	1	0	0	0	0	955.553	10921	0	0	0	0	13.0971	60.4773
sp|P50897|PPT1_HUMAN	PPT1	P50897	PPT1_HUMAN	PPT1	306	Homo sapiens	1:Experimental evidence at protein level	Palmitoyl-protein thioesterase 1	1	0.999	8	28		0	5	0	3	3	17	0	1	0	1	1	1	0	3085.29	0	1288.44	1358.45	16692.2	0	51.6298	0	35.6411	18.6194	92.4364
sp|Q9Y230|RUVB2_HUMAN	RUVBL2	Q9Y230	RUVB2_HUMAN	RUVBL2	463	Homo sapiens	1:Experimental evidence at protein level	RuvB-like 2	1	0.999	27	129		5	1	0	0	28	95	1	1	0	0	1	1	372.847	222.02	0	0	4480.51	29349.7	67.7984	3.71531	0	0	61.4115	162.53
sp|P69849|NOMO3_HUMAN	NOMO3	P69849	NOMO3_HUMAN	NOMO3	1222	Homo sapiens	1:Experimental evidence at protein level	BOS complex subunit NOMO3	1	0.999	29	106	sp|Q5JPE7-2|NOMO2_HUMAN, sp|Q5JPE7|NOMO2_HUMAN	15	5	0	0	7	79	1	1	0	0	1	1	372.528	442.483	0	0	449.352	9447.16	67.7405	7.40458	0	0	6.15898	52.3156
sp|Q16630-2|CPSF6_HUMAN	CPSF6	Q16630-2	CPSF6_HUMAN	CPSF6	588	Homo sapiens		Isoform 2 of Cleavage and polyadenylation specificity factor subunit 6	1	0.999	6	28	sp|Q16630-3|CPSF6_HUMAN, sp|Q16630|CPSF6_HUMAN	0	0	0	0	10	18	0	0	0	0	1	1	0	0	0	0	4023.08	10887.6	0	0	0	0	55.1418	60.2923
sp|P50995-2|ANX11_HUMAN	ANXA11	P50995-2	ANX11_HUMAN	ANXA11	472	Homo sapiens		Isoform 2 of Annexin A11	1	0.999	14	92	sp|P50995|ANX11_HUMAN	10	26	0	5	9	42	1	1	0	1	1	1	525.228	8058.91	0	794.38	2949.25	15263	95.5074	134.859	0	21.9744	40.4235	84.5219
sp|P51114|FXR1_HUMAN	FXR1	P51114	FXR1_HUMAN	FXR1	621	Homo sapiens	1:Experimental evidence at protein level	RNA-binding protein FXR1	1	0.999	19	78		0	1	0	0	17	60	0	1	0	0	1	1	0	119.386	0	0	2343.35	16044.9	0	1.99783	0	0	32.1188	88.852
sp|Q9UMS0-3|NFU1_HUMAN	NFU1	Q9UMS0-3	NFU1_HUMAN	NFU1	230	Homo sapiens		Isoform 3 of NFU1 iron-sulfur cluster scaffold homolog, mitochondrial	1	0.999	4	20	sp|Q9UMS0|NFU1_HUMAN	0	0	0	0	12	8	0	0	0	0	1	1	0	0	0	0	5304.51	10865.2	0	0	0	0	72.7055	60.1684
sp|P51148-2|RAB5C_HUMAN	RAB5C	P51148-2	RAB5C_HUMAN	RAB5C	249	Homo sapiens		Isoform 2 of Ras-related protein Rab-5C	1	0.999	8	39	sp|P51148|RAB5C_HUMAN	0	2	0	0	14	23	0	1	0	0	1	1	0	399.069	0	0	4154.69	21316	0	6.67809	0	0	56.9456	118.042
sp|P51149|RAB7A_HUMAN	RAB7A	P51149	RAB7A_HUMAN	RAB7A	207	Homo sapiens	1:Experimental evidence at protein level	Ras-related protein Rab-7a	1	0.999	18	124		4	6	3	9	33	69	1	1	1	1	1	1	390.934	2616.98	270.804	1840.17	10608.5	52510.7	71.0874	43.7929	50.0534	50.9034	145.404	290.789
sp|Q9NU23|LYRM2_HUMAN	LYRM2	Q9NU23	LYRM2_HUMAN	LYRM2	88	Homo sapiens	1:Experimental evidence at protein level	LYR motif-containing protein 2	1	0.999	2	5		0	0	0	0	0	5	0	0	0	0	0	1	0	0	0	0	0	10816	0	0	0	0	0	59.896
sp|P51153|RAB13_HUMAN	RAB13	P51153	RAB13_HUMAN	RAB13	203	Homo sapiens	1:Experimental evidence at protein level	Ras-related protein Rab-13	0.996	0.999	2	1		0	0	0	0	1	0	0	0	0	0	1	0	0	0	0	0	886.284	0	0	0	0	0	12.1477	0
sp|P07900-2|HS90A_HUMAN	HSP90AA1	P07900-2	HS90A_HUMAN	HSP90AA1	854	Homo sapiens		Isoform 2 of Heat shock protein HSP 90-alpha	1	0.999	31	88	sp|P07900|HS90A_HUMAN	9	0	0	0	21	58	1	0	0	0	1	1	362.978	0	0	0	2525.91	11324.7	66.0038	0	0	0	34.621	62.7129
sp|Q9NTK5|OLA1_HUMAN	OLA1	Q9NTK5	OLA1_HUMAN	OLA1	396	Homo sapiens	1:Experimental evidence at protein level	Obg-like ATPase 1	1	0.999	11	34		0	0	0	0	3	31	0	0	0	0	1	1	0	0	0	0	585.682	10814.7	0	0	0	0	8.02756	59.8886
sp|P51571|SSRD_HUMAN	SSR4	P51571	SSRD_HUMAN	SSR4	173	Homo sapiens	1:Experimental evidence at protein level	Translocon-associated protein subunit delta	1	0.999	7	66		0	2	0	13	23	28	0	1	0	1	1	1	0	1941.41	0	4564.88	12552.4	39338.3	0	32.4879	0	126.275	172.048	217.844
sp|Q9NVM4-3|ANM7_HUMAN	PRMT7	Q9NVM4-3	ANM7_HUMAN	PRMT7	642	Homo sapiens		Isoform 3 of Protein arginine N-methyltransferase 7	1	0.999	13	48	sp|Q9NVM4|ANM7_HUMAN	0	0	0	0	5	43	0	0	0	0	1	1	0	0	0	0	673.559	10802.8	0	0	0	0	9.23203	59.8226
sp|P51648-2|AL3A2_HUMAN	ALDH3A2	P51648-2	AL3A2_HUMAN	ALDH3A2	508	Homo sapiens		Isoform 2 of Aldehyde dehydrogenase family 3 member A2	1	0.999	13	69	sp|P51648|AL3A2_HUMAN	5	3	0	3	35	23	1	1	0	1	1	1	524.055	848.863	0	355.607	10023.6	15054.3	95.2941	14.205	0	9.83691	137.387	83.3665
sp|P51649-2|SSDH_HUMAN	ALDH5A1	P51649-2	SSDH_HUMAN	ALDH5A1	548	Homo sapiens		Isoform 2 of Succinate-semialdehyde dehydrogenase, mitochondrial	0.9972	0.9989	2	2	sp|P51649|SSDH_HUMAN	1	0	0	0	0	1	1	0	0	0	0	1	2048.22	0	0	0	0	235.461	372.447	0	0	0	0	1.30392
sp|P51659|DHB4_HUMAN	HSD17B4	P51659	DHB4_HUMAN	HSD17B4	736	Homo sapiens	1:Experimental evidence at protein level	Peroxisomal multifunctional enzyme type 2	1	0.999	21	127		16	29	0	4	16	62	1	1	0	1	1	1	892.944	2679.42	0	438.156	1750.95	10164.2	162.373	44.8379	0	12.1204	23.9992	56.2866
sp|Q13042-2|CDC16_HUMAN	CDC16	Q13042-2	CDC16_HUMAN	CDC16	619	Homo sapiens		Isoform 2 of Cell division cycle protein 16 homolog	1	0.999	13	56	sp|Q13042-3|CDC16_HUMAN, sp|Q13042|CDC16_HUMAN	0	0	0	0	24	32	0	0	0	0	1	1	0	0	0	0	5197.93	10765.6	0	0	0	0	71.2446	59.6169
sp|Q8WW01|SEN15_HUMAN	TSEN15	Q8WW01	SEN15_HUMAN	TSEN15	171	Homo sapiens	1:Experimental evidence at protein level	tRNA-splicing endonuclease subunit Sen15	1	0.999	3	6		0	0	0	0	0	6	0	0	0	0	0	1	0	0	0	0	0	10749.6	0	0	0	0	0	59.5284
sp|Q9NPD3|EXOS4_HUMAN	EXOSC4	Q9NPD3	EXOS4_HUMAN	EXOSC4	245	Homo sapiens	1:Experimental evidence at protein level	Exosome complex component RRP41	1	0.999	6	26		0	0	0	0	10	16	0	0	0	0	1	1	0	0	0	0	4382.9	10676.8	0	0	0	0	60.0735	59.1252
sp|P51808|DYLT3_HUMAN	DYNLT3	P51808	DYLT3_HUMAN	DYNLT3	116	Homo sapiens	1:Experimental evidence at protein level	Dynein light chain Tctex-type 3	1	0.999	2	10		0	0	0	4	0	6	0	0	0	1	0	1	0	0	0	1892.38	0	6122.5	0	0	0	52.3475	0	33.9046
sp|Q9UK99-2|FBX3_HUMAN	FBXO3	Q9UK99-2	FBX3_HUMAN	FBXO3	415	Homo sapiens		Isoform 2 of F-box only protein 3	1	0.999	11	46	sp|Q9UK99|FBX3_HUMAN	0	0	0	0	19	27	0	0	0	0	1	1	0	0	0	0	4859.5	10659.8	0	0	0	0	66.6061	59.0308
sp|Q96CD2-2|COAC_HUMAN	PPCDC	Q96CD2-2	COAC_HUMAN	PPCDC	127	Homo sapiens		Isoform 2 of Phosphopantothenoylcysteine decarboxylase	1	0.999	4	11	sp|Q96CD2|COAC_HUMAN	0	0	0	0	4	7	0	0	0	0	1	1	0	0	0	0	1748.86	10616.6	0	0	0	0	23.9705	58.7914
sp|Q9Y5N5|N6MT1_HUMAN	N6AMT1	Q9Y5N5	N6MT1_HUMAN	N6AMT1	214	Homo sapiens	1:Experimental evidence at protein level	Methyltransferase N6AMT1	1	0.999	4	18		0	0	0	0	6	12	0	0	0	0	1	1	0	0	0	0	3547.12	10598.9	0	0	0	0	48.6181	58.6936
sp|Q9Y5Y2|NUBP2_HUMAN	NUBP2	Q9Y5Y2	NUBP2_HUMAN	NUBP2	271	Homo sapiens	1:Experimental evidence at protein level	Cytosolic Fe-S cluster assembly factor NUBP2	1	0.999	5	21		0	0	0	0	6	15	0	0	0	0	1	1	0	0	0	0	2856.03	10593.6	0	0	0	0	39.1457	58.6644
sp|P51970|NDUA8_HUMAN	NDUFA8	P51970	NDUA8_HUMAN	NDUFA8	172	Homo sapiens	1:Experimental evidence at protein level	NADH dehydrogenase [ubiquinone] 1 alpha subcomplex subunit 8	1	0.999	10	83		0	3	6	8	11	55	0	1	1	1	1	1	0	1434.49	912.031	4408.34	7546.51	102842	0	24.0049	168.573	121.945	103.435	569.507
sp|P61160|ARP2_HUMAN	ACTR2	P61160	ARP2_HUMAN	ACTR2	394	Homo sapiens	1:Experimental evidence at protein level	Actin-related protein 2	1	0.999	7	26		0	0	0	0	6	20	0	0	0	0	1	1	0	0	0	0	2637.91	10544.3	0	0	0	0	36.1561	58.3915
sp|Q9UMS4|PRP19_HUMAN	PRPF19	Q9UMS4	PRP19_HUMAN	PRPF19	504	Homo sapiens	1:Experimental evidence at protein level	Pre-mRNA-processing factor 19	1	0.999	6	12		2	0	0	0	2	8	1	0	0	0	1	1	354.637	0	0	0	845.166	1284.06	64.4871	0	0	0	11.5841	7.11075
sp|Q16539-2|MK14_HUMAN	MAPK14	Q16539-2	MK14_HUMAN	MAPK14	360	Homo sapiens		Isoform CSBP1 of Mitogen-activated protein kinase 14	1	0.999	12	60	sp|Q16539|MK14_HUMAN	0	0	0	0	19	41	0	0	0	0	1	1	0	0	0	0	2975.78	10534.1	0	0	0	0	40.7871	58.3346
sp|P52272-2|HNRPM_HUMAN	HNRNPM	P52272-2	HNRPM_HUMAN	HNRNPM	691	Homo sapiens		Isoform 2 of Heterogeneous nuclear ribonucleoprotein M	1	0.999	36	183	sp|P52272|HNRPM_HUMAN	0	1	0	2	115	65	0	1	0	1	1	1	0	150.603	0	146.675	18585.3	11234.1	0	2.52022	0	4.05736	254.737	62.2113
sp|Q01085|TIAR_HUMAN	TIAL1	Q01085	TIAR_HUMAN	TIAL1	375	Homo sapiens	1:Experimental evidence at protein level	Nucleolysin TIAR	1	0.999	18	13		0	0	0	0	6	7	0	0	0	0	1	1	0	0	0	0	3050.34	10514.9	0	0	0	0	41.8091	58.2287
sp|Q92520|FAM3C_HUMAN	FAM3C	Q92520	FAM3C_HUMAN	FAM3C	227	Homo sapiens	1:Experimental evidence at protein level	Protein FAM3C	1	0.999	7	38		0	0	0	0	16	22	0	0	0	0	1	1	0	0	0	0	4674.99	10501	0	0	0	0	64.0771	58.1514
sp|Q9H9V9-2|JMJD4_HUMAN	JMJD4	Q9H9V9-2	JMJD4_HUMAN	JMJD4	447	Homo sapiens		Isoform 2 of 2-oxoglutarate and iron-dependent oxygenase JMJD4	1	0.999	12	52	sp|Q9H9V9|JMJD4_HUMAN	0	0	0	0	16	36	0	0	0	0	1	1	0	0	0	0	3256	10461.8	0	0	0	0	44.6279	57.9345
sp|P52434|RPAB3_HUMAN	POLR2H	P52434	RPAB3_HUMAN	POLR2H	150	Homo sapiens	1:Experimental evidence at protein level	DNA-directed RNA polymerases I, II, and III subunit RPABC3	1	0.999	6	39		0	0	0	3	9	27	0	0	0	1	1	1	0	0	0	377.166	5454.01	46850.4	0	0	0	10.4333	74.7546	259.444
sp|Q9H0R4|HDHD2_HUMAN	HDHD2	Q9H0R4	HDHD2_HUMAN	HDHD2	259	Homo sapiens	1:Experimental evidence at protein level	Haloacid dehalogenase-like hydrolase domain-containing protein 2	1	0.999	7	22		0	0	0	0	1	21	0	0	0	0	1	1	0	0	0	0	415.019	10431	0	0	0	0	5.68839	57.764
sp|Q15477|SKI2_HUMAN	SKIC2	Q15477	SKI2_HUMAN	SKIC2	1246	Homo sapiens	1:Experimental evidence at protein level	SKI2 subunit of superkiller complex protein	1	0.999	25	95		0	0	0	0	13	82	0	0	0	0	1	1	0	0	0	0	884.217	10424.8	0	0	0	0	12.1194	57.7297
sp|P52597|HNRPF_HUMAN	HNRNPF	P52597	HNRPF_HUMAN	HNRNPF	415	Homo sapiens	1:Experimental evidence at protein level	Heterogeneous nuclear ribonucleoprotein F	1	0.999	27	543		0	0	0	4	149	390	0	0	0	1	1	1	0	0	0	348.249	114850	407936	0	0	0	9.63335	1574.18	2259.03
sp|Q7Z2W9|RM21_HUMAN	MRPL21	Q7Z2W9	RM21_HUMAN	MRPL21	205	Homo sapiens	1:Experimental evidence at protein level	39S ribosomal protein L21, mitochondrial	1	0.999	6	30		0	0	0	0	13	17	0	0	0	0	1	1	0	0	0	0	4131.51	10405.4	0	0	0	0	56.6279	57.6222
sp|Q96DZ1|ERLEC_HUMAN	ERLEC1	Q96DZ1	ERLEC_HUMAN	ERLEC1	483	Homo sapiens	1:Experimental evidence at protein level	Endoplasmic reticulum lectin 1	1	0.999	16	52		0	0	0	0	10	42	0	0	0	0	1	1	0	0	0	0	1284.32	10405.3	0	0	0	0	17.6033	57.6213
sp|P52815|RM12_HUMAN	MRPL12	P52815	RM12_HUMAN	MRPL12	198	Homo sapiens	1:Experimental evidence at protein level	39S ribosomal protein L12, mitochondrial	1	0.999	10	177		4	19	0	15	74	65	1	1	0	1	1	1	872.206	10217.5	0	4423.14	83826.6	143156	158.602	170.982	0	122.354	1148.96	792.756
sp|P30838|AL3A1_HUMAN	ALDH3A1	P30838	AL3A1_HUMAN	ALDH3A1	453	Homo sapiens	1:Experimental evidence at protein level	Aldehyde dehydrogenase, dimeric NADP-preferring	1	0.999	9	31		0	0	0	0	0	31	0	0	0	0	0	1	0	0	0	0	0	10394.1	0	0	0	0	0	57.5595
sp|P52907|CAZA1_HUMAN	CAPZA1	P52907	CAZA1_HUMAN	CAPZA1	286	Homo sapiens	1:Experimental evidence at protein level	F-actin-capping protein subunit alpha-1	1	0.999	16	166		3	30	2	36	43	52	1	1	1	1	1	1	436.694	17088.1	219.861	12761.7	18042	44151.4	79.4084	285.955	40.6375	353.018	247.29	244.498
sp|P52948-2|NUP98_HUMAN	NUP98	P52948-2	NUP98_HUMAN	NUP98	1726	Homo sapiens		Isoform 2 of Nuclear pore complex protein Nup98-Nup96	1	0.999	22	72	sp|P52948-5|NUP98_HUMAN, sp|P52948|NUP98_HUMAN	0	1	0	0	8	63	0	1	0	0	1	1	0	87.5532	0	0	977.631	6940.61	0	1.46513	0	0	13.3998	38.4351
sp|Q96M27-2|PRRC1_HUMAN	PRRC1	Q96M27-2	PRRC1_HUMAN	PRRC1	464	Homo sapiens		Isoform 2 of Protein PRRC1	1	0.999	5	15	sp|Q96M27-3|PRRC1_HUMAN, sp|Q96M27|PRRC1_HUMAN	0	0	0	0	0	15	0	0	0	0	0	1	0	0	0	0	0	10379.5	0	0	0	0	0	57.4786
sp|Q9H974-4|QTRT2_HUMAN	QTRT2	Q9H974-4	QTRT2_HUMAN	QTRT2	427	Homo sapiens		Isoform 4 of Queuine tRNA-ribosyltransferase accessory subunit 2	1	0.999	9	36	sp|Q9H974|QTRT2_HUMAN	0	0	0	0	12	24	0	0	0	0	1	1	0	0	0	0	2405.82	10374.2	0	0	0	0	32.975	57.4495
sp|Q9P1F3|ABRAL_HUMAN	ABRACL	Q9P1F3	ABRAL_HUMAN	ABRACL	81	Homo sapiens	1:Experimental evidence at protein level	Costars family protein ABRACL	1	0.999	3	6		0	0	0	0	2	4	0	0	0	0	1	1	0	0	0	0	1628.77	10369.7	0	0	0	0	22.3245	57.4242
sp|Q9H2W6|RM46_HUMAN	MRPL46	Q9H2W6	RM46_HUMAN	MRPL46	279	Homo sapiens	1:Experimental evidence at protein level	39S ribosomal protein L46, mitochondrial	1	0.999	8	43		0	0	0	0	22	21	0	0	0	0	1	1	0	0	0	0	9455.49	10320.3	0	0	0	0	129.6	57.1508
sp|Q6UXN9|WDR82_HUMAN	WDR82	Q6UXN9	WDR82_HUMAN	WDR82	313	Homo sapiens	1:Experimental evidence at protein level	WD repeat-containing protein 82	1	0.999	11	31		0	0	0	0	9	22	0	0	0	0	1	1	0	0	0	0	2072.28	10316.4	0	0	0	0	28.4034	57.1294
sp|Q6PID6|TTC33_HUMAN	TTC33	Q6PID6	TTC33_HUMAN	TTC33	262	Homo sapiens	1:Experimental evidence at protein level	Tetratricopeptide repeat protein 33	1	0.999	6	23		0	0	0	0	10	13	0	0	0	0	1	1	0	0	0	0	5515.42	10254.1	0	0	0	0	75.5963	56.7841
sp|P53618|COPB_HUMAN	COPB1	P53618	COPB_HUMAN	COPB1	953	Homo sapiens	1:Experimental evidence at protein level	Coatomer subunit beta	1	0.999	7	9		0	0	0	1	0	8	0	0	0	1	0	1	0	0	0	162.032	0	855.15	0	0	0	4.48218	0	4.73557
sp|P53621-2|COPA_HUMAN	COPA	P53621-2	COPA_HUMAN	COPA	1233	Homo sapiens		Isoform 2 of Coatomer subunit alpha	1	0.999	8	17	sp|P53621|COPA_HUMAN	0	1	0	0	8	8	0	1	0	0	1	1	0	108.732	0	0	359.647	718.822	0	1.81954	0	0	4.92945	3.98063
sp|P53634|CATC_HUMAN	CTSC	P53634	CATC_HUMAN	CTSC	463	Homo sapiens	1:Experimental evidence at protein level	Dipeptidyl peptidase 1	1	0.999	23	579		0	55	0	25	159	340	0	1	0	1	1	1	0	10660.6	0	4339.69	76961.5	323670	0	178.396	0	120.046	1054.86	1792.39
sp|O43716|GATC_HUMAN	GATC	O43716	GATC_HUMAN	GATC	136	Homo sapiens	1:Experimental evidence at protein level	Glutamyl-tRNA(Gln) amidotransferase subunit C, mitochondrial	1	0.999	5	21		0	0	0	0	10	11	0	0	0	0	1	1	0	0	0	0	4406.45	10222.3	0	0	0	0	60.3964	56.6083
sp|P53803|RPAB4_HUMAN	POLR2K	P53803	RPAB4_HUMAN	POLR2K	58	Homo sapiens	1:Experimental evidence at protein level	DNA-directed RNA polymerases I, II, and III subunit RPABC4	1	0.999	3	43		3	2	1	0	18	19	1	1	1	0	1	1	2708.14	4431.97	530.942	0	78174	142809	492.449	74.1653	98.1354	0	1071.48	790.834
sp|Q9UPN7|PP6R1_HUMAN	PPP6R1	Q9UPN7	PP6R1_HUMAN	PPP6R1	881	Homo sapiens	1:Experimental evidence at protein level	Serine/threonine-protein phosphatase 6 regulatory subunit 1	1	0.999	11	63		0	0	0	0	21	42	0	0	0	0	1	1	0	0	0	0	2243.54	10177.9	0	0	0	0	30.7508	56.3623
sp|P53992|SC24C_HUMAN	SEC24C	P53992	SC24C_HUMAN	SEC24C	1094	Homo sapiens	1:Experimental evidence at protein level	Protein transport protein Sec24C	1	0.999	54	561		0	5	0	0	151	405	0	1	0	0	1	1	0	539.845	0	0	36669.6	224287	0	9.03386	0	0	502.606	1242.04
sp|P53999|TCP4_HUMAN	SUB1	P53999	TCP4_HUMAN	SUB1	127	Homo sapiens	1:Experimental evidence at protein level	Activated RNA polymerase II transcriptional coactivator p15	1	0.999	10	98		11	19	17	8	8	35	1	1	1	1	1	1	1793.92	14611.1	7661.9	9854.9	6272.81	56858.4	326.206	244.504	1416.17	272.609	85.9773	314.865
sp|Q05048|CSTF1_HUMAN	CSTF1	Q05048	CSTF1_HUMAN	CSTF1	431	Homo sapiens	1:Experimental evidence at protein level	Cleavage stimulation factor subunit 1	1	0.999	8	20		0	0	0	0	1	19	0	0	0	0	1	1	0	0	0	0	229.875	10154.3	0	0	0	0	3.15075	56.2315
sp|P54136|SYRC_HUMAN	RARS1	P54136	SYRC_HUMAN	RARS1	660	Homo sapiens	1:Experimental evidence at protein level	Arginine--tRNA ligase, cytoplasmic	1	0.999	7	19		0	2	0	0	12	5	0	1	0	0	1	1	0	137.207	0	0	1225.31	484.548	0	2.29605	0	0	16.7945	2.68328
sp|P50151|GBG10_HUMAN	GNG10	P50151	GBG10_HUMAN	GNG10	68	Homo sapiens	1:Experimental evidence at protein level	Guanine nucleotide-binding protein G(I)/G(S)/G(O) subunit gamma-10	1	0.999	2	17	sp|Q9H1X3-3|DJC25_HUMAN	0	0	0	0	9	8	0	0	0	0	1	1	0	0	0	0	4127.93	10139.8	0	0	0	0	56.5788	56.1513
sp|P54652|HSP72_HUMAN	HSPA2	P54652	HSP72_HUMAN	HSPA2	639	Homo sapiens	1:Experimental evidence at protein level	Heat shock-related 70 kDa protein 2	1	0.999	24	36		0	26	0	10	0	0	0	1	0	1	0	0	0	4357.51	0	1305.37	0	0	0	72.9193	0	36.1096	0	0
sp|Q9UL40-3|ZN346_HUMAN	ZNF346	Q9UL40-3	ZN346_HUMAN	ZNF346	262	Homo sapiens		Isoform 3 of Zinc finger protein 346	1	0.999	7	23	sp|Q9UL40|ZN346_HUMAN	0	0	0	0	5	18	0	0	0	0	1	1	0	0	0	0	1436.33	10118.4	0	0	0	0	19.6868	56.0329
sp|Q9NX14-2|NDUBB_HUMAN	NDUFB11	Q9NX14-2	NDUBB_HUMAN	NDUFB11	163	Homo sapiens		Isoform 2 of NADH dehydrogenase [ubiquinone] 1 beta subcomplex subunit 11, mitochondrial	1	0.999	2	15	sp|Q9NX14|NDUBB_HUMAN	0	0	0	0	1	14	0	0	0	0	1	1	0	0	0	0	747.012	10101.6	0	0	0	0	10.2388	55.9397
sp|Q5W0U4|BSPRY_HUMAN	BSPRY	Q5W0U4	BSPRY_HUMAN	BSPRY	402	Homo sapiens	2:Experimental evidence at transcript level	B box and SPRY domain-containing protein	1	0.999	12	23		0	0	0	0	0	23	0	0	0	0	0	1	0	0	0	0	0	10087.7	0	0	0	0	0	55.8626
sp|O95816|BAG2_HUMAN	BAG2	O95816	BAG2_HUMAN	BAG2	211	Homo sapiens	1:Experimental evidence at protein level	BAG family molecular chaperone regulator 2	1	0.999	7	25		0	0	0	0	8	17	0	0	0	0	1	1	0	0	0	0	3167.66	10017.3	0	0	0	0	43.4171	55.4731
sp|P05556|ITB1_HUMAN	ITGB1	P05556	ITB1_HUMAN	ITGB1	798	Homo sapiens	1:Experimental evidence at protein level	Integrin beta-1	1	0.999	13	43		0	0	0	0	6	37	0	0	0	0	1	1	0	0	0	0	786.456	10017.1	0	0	0	0	10.7794	55.4716
sp|P30046|DOPD_HUMAN	DDT	P30046	DOPD_HUMAN	DDT	118	Homo sapiens	1:Experimental evidence at protein level	D-dopachrome decarboxylase	1	0.999	2	7		0	0	0	0	0	7	0	0	0	0	0	1	0	0	0	0	0	9960.8	0	0	0	0	0	55.16
sp|P54920|SNAA_HUMAN	NAPA	P54920	SNAA_HUMAN	NAPA	295	Homo sapiens	1:Experimental evidence at protein level	Alpha-soluble NSF attachment protein	1	0.999	9	37		0	0	0	2	10	25	0	0	0	1	1	1	0	0	0	218.552	4007.81	11565.7	0	0	0	6.04566	54.9325	64.0473
sp|P55000|SLUR1_HUMAN	SLURP1	P55000	SLUR1_HUMAN	SLURP1	103	Homo sapiens	1:Experimental evidence at protein level	Secreted Ly-6/uPAR-related protein 1	1	0.999	4	80		4	38	5	28	2	3	1	1	1	1	1	1	4096.31	140829	839.206	70124	1894.02	4644.22	744.872	2356.65	155.112	1939.79	25.9601	25.7183
sp|P04844|RPN2_HUMAN	RPN2	P04844	RPN2_HUMAN	RPN2	631	Homo sapiens	1:Experimental evidence at protein level	Dolichyl-diphosphooligosaccharide--protein glycosyltransferase subunit 2	1	0.999	12	46		0	0	0	0	7	39	0	0	0	0	1	1	0	0	0	0	1224.16	9902.44	0	0	0	0	16.7788	54.8369
sp|Q9HCN8|SDF2L_HUMAN	SDF2L1	Q9HCN8	SDF2L_HUMAN	SDF2L1	221	Homo sapiens	1:Experimental evidence at protein level	Stromal cell-derived factor 2-like protein 1	1	0.999	5	19		0	0	0	0	3	16	0	0	0	0	1	1	0	0	0	0	1209.3	9869.07	0	0	0	0	16.5752	54.652
sp|O60884|DNJA2_HUMAN	DNAJA2	O60884	DNJA2_HUMAN	DNAJA2	412	Homo sapiens	1:Experimental evidence at protein level	DnaJ homolog subfamily A member 2	1	0.999	24	163		3	1	0	0	76	83	1	1	0	0	1	1	342.916	159.798	0	0	16317.7	42434.1	62.3558	2.67409	0	0	223.656	234.988
sp|O15173-2|PGRC2_HUMAN	PGRMC2	O15173-2	PGRC2_HUMAN	PGRMC2	247	Homo sapiens		Isoform 2 of Membrane-associated progesterone receptor component 2	1	0.999	6	19	sp|O15173|PGRC2_HUMAN	0	0	0	0	5	14	0	0	0	0	1	1	0	0	0	0	3258.57	9862	0	0	0	0	44.6631	54.6129
sp|P55072|TERA_HUMAN	VCP	P55072	TERA_HUMAN	VCP	806	Homo sapiens	1:Experimental evidence at protein level	Transitional endoplasmic reticulum ATPase	1	0.999	90	1198		9	14	1	11	445	718	1	1	1	1	1	1	546.532	1929.98	364.958	1023.95	121047	367848	99.3812	32.2967	67.456	28.3248	1659.12	2037.04
sp|P55081|MFAP1_HUMAN	MFAP1	P55081	MFAP1_HUMAN	MFAP1	439	Homo sapiens	1:Experimental evidence at protein level	Microfibrillar-associated protein 1	1	0.999	14	63		2	0	19	6	2	34	1	0	1	1	1	1	279.323	0	3094.25	1468.91	554.424	17713.2	50.7921	0	571.917	40.6334	7.59913	98.0908
sp|P55084-2|ECHB_HUMAN	HADHB	P55084-2	ECHB_HUMAN	HADHB	452	Homo sapiens		Isoform 2 of Trifunctional enzyme subunit beta, mitochondrial	1	0.999	33	351	sp|P55084|ECHB_HUMAN	19	30	7	3	156	136	1	1	1	1	1	1	1573.39	7691.74	401.784	442.102	54282.7	79698.9	286.106	128.715	74.2626	12.2296	744.017	441.349
sp|P55145|MANF_HUMAN	MANF	P55145	MANF_HUMAN	MANF	182	Homo sapiens	1:Experimental evidence at protein level	Mesencephalic astrocyte-derived neurotrophic factor	1	0.999	2	10		0	4	0	3	0	3	0	1	0	1	0	1	0	2559.25	0	1473.92	0	3245.77	0	42.827	0	40.7721	0	17.9741
sp|Q9NP72|RAB18_HUMAN	RAB18	Q9NP72	RAB18_HUMAN	RAB18	206	Homo sapiens	1:Experimental evidence at protein level	Ras-related protein Rab-18	1	0.999	7	29		0	0	0	0	11	18	0	0	0	0	1	1	0	0	0	0	3655.1	9725.75	0	0	0	0	50.0981	53.8584
sp|P55263-2|ADK_HUMAN	ADK	P55263-2	ADK_HUMAN	ADK	345	Homo sapiens		Isoform 2 of Adenosine kinase	1	0.999	3	5	sp|P55263-4|ADK_HUMAN, sp|P55263|ADK_HUMAN	0	1	0	0	0	4	0	1	0	0	0	1	0	189.299	0	0	0	858.313	0	3.16777	0	0	0	4.75309
sp|P00390-2|GSHR_HUMAN	GSR	P00390-2	GSHR_HUMAN	GSR	479	Homo sapiens		Isoform Cytoplasmic of Glutathione reductase, mitochondrial	1	0.999	13	56	sp|P00390-3|GSHR_HUMAN, sp|P00390-4|GSHR_HUMAN, sp|P00390-5|GSHR_HUMAN, sp|P00390|GSHR_HUMAN	0	0	0	0	22	34	0	0	0	0	1	1	0	0	0	0	2742.35	9706.03	0	0	0	0	37.5876	53.7492
sp|P55327-2|TPD52_HUMAN	TPD52	P55327-2	TPD52_HUMAN	TPD52	184	Homo sapiens		Isoform 2 of Tumor protein D52	1	0.999	12	55	sp|P55327-4|TPD52_HUMAN	0	3	0	2	13	37	0	1	0	1	1	1	0	1779.88	0	1651.78	6259.74	48606.9	0	29.7848	0	45.692	85.7982	269.171
sp|P55735|SEC13_HUMAN	SEC13	P55735	SEC13_HUMAN	SEC13	322	Homo sapiens	1:Experimental evidence at protein level	Protein SEC13 homolog	1	0.999	21	335		3	3	0	1	157	171	1	1	0	1	1	1	516.035	1831.91	0	445.046	151668	300972	93.8358	30.6555	0	12.311	2078.81	1666.7
sp|P55769|NH2L1_HUMAN	SNU13	P55769	NH2L1_HUMAN	SNU13	128	Homo sapiens	1:Experimental evidence at protein level	NHP2-like protein 1	1	0.999	7	65		0	2	0	0	24	39	0	1	0	0	1	1	0	995.545	0	0	21992.6	77912.1	0	16.6596	0	0	301.439	431.455
sp|P55786|PSA_HUMAN	NPEPPS	P55786	PSA_HUMAN	NPEPPS	919	Homo sapiens	1:Experimental evidence at protein level	Puromycin-sensitive aminopeptidase	1	0.999	7	24		0	13	0	10	0	1	0	1	0	1	0	1	0	1186.84	0	510.019	0	141.825	0	19.8609	0	14.1083	0	0.785388
sp|Q9H4P4|RNF41_HUMAN	RNF41	Q9H4P4	RNF41_HUMAN	RNF41	317	Homo sapiens	1:Experimental evidence at protein level	E3 ubiquitin-protein ligase NRDP1	1	0.999	8	34		0	0	0	0	13	21	0	0	0	0	1	1	0	0	0	0	3432.87	9704.93	0	0	0	0	47.0522	53.7431
sp|P55884-2|EIF3B_HUMAN	EIF3B	P55884-2	EIF3B_HUMAN	EIF3B	873	Homo sapiens		Isoform 2 of Eukaryotic translation initiation factor 3 subunit B	1	0.999	31	162	sp|P55884|EIF3B_HUMAN	6	1	0	1	62	92	1	1	0	1	1	1	535.234	152.476	0	72.8423	6643.84	25577.5	97.3269	2.55156	0	2.01498	91.0628	141.641
sp|Q96A72|MGN2_HUMAN	MAGOHB	Q96A72	MGN2_HUMAN	MAGOHB	148	Homo sapiens	1:Experimental evidence at protein level	Protein mago nashi homolog 2	1	0.999	9	32		0	0	0	0	13	19	0	0	0	0	1	1	0	0	0	0	4481.23	9630.09	0	0	0	0	61.4214	53.3287
sp|P56134-2|ATPK_HUMAN	ATP5MF	P56134-2	ATPK_HUMAN	ATP5MF	88	Homo sapiens		Isoform 2 of ATP synthase subunit f, mitochondrial	0.9954	0.9989	3	3	sp|P56134-4|ATPK_HUMAN	0	3	0	0	0	0	0	1	0	0	0	0	0	2642.78	0	0	0	0	0	44.2247	0	0	0	0
sp|P56134-3|ATPK_HUMAN	ATP5MF	P56134-3	ATPK_HUMAN	ATP5MF	55	Homo sapiens		Isoform 3 of ATP synthase subunit f, mitochondrial	0.999	0.999	3	40	sp|P56134|ATPK_HUMAN	6	4	4	3	12	11	1	1	1	1	1	1	6281.5	7204.45	2563.53	7897.18	37779.7	67376.1	1142.23	120.56	473.823	218.454	517.821	373.109
sp|P56181-2|NDUV3_HUMAN	NDUFV3	P56181-2	NDUV3_HUMAN	NDUFV3	473	Homo sapiens		Isoform 2 of NADH dehydrogenase [ubiquinone] flavoprotein 3, mitochondrial	1	0.999	21	95		4	0	0	0	0	91	1	0	0	0	0	1	375.842	0	0	0	0	33593.4	68.343	0	0	0	0	186.031
sp|O43674-2|NDUB5_HUMAN	NDUFB5	O43674-2	NDUB5_HUMAN	NDUFB5	137	Homo sapiens		Isoform 2 of NADH dehydrogenase [ubiquinone] 1 beta subcomplex subunit 5, mitochondrial	1	0.999	3	11	sp|O43674|NDUB5_HUMAN	0	0	0	0	2	9	0	0	0	0	1	1	0	0	0	0	1132.16	9592.52	0	0	0	0	15.5178	53.1206
sp|Q9NQT5|EXOS3_HUMAN	EXOSC3	Q9NQT5	EXOS3_HUMAN	EXOSC3	275	Homo sapiens	1:Experimental evidence at protein level	Exosome complex component RRP40	1	0.999	4	15		0	0	0	0	5	10	0	0	0	0	1	1	0	0	0	0	2378.5	9571.75	0	0	0	0	32.6005	53.0056
sp|P56381|ATP5E_HUMAN	ATP5F1E	P56381	ATP5E_HUMAN	ATP5F1E	51	Homo sapiens	1:Experimental evidence at protein level	ATP synthase subunit epsilon, mitochondrial	1	0.999	6	41		4	11	6	7	6	7	1	1	1	1	1	1	3704.67	34213.7	10653.3	31267.6	24416.5	54367.2	673.656	572.538	1969.07	864.933	334.661	301.07
sp|P56385|ATP5I_HUMAN	ATP5ME	P56385	ATP5I_HUMAN	ATP5ME	69	Homo sapiens	1:Experimental evidence at protein level	ATP synthase subunit e, mitochondrial	1	0.999	6	164		14	22	37	41	20	30	1	1	1	1	1	1	14620.2	62111.5	27553.5	90332.9	35587.7	99351.4	2658.53	1039.38	5092.78	2498.81	487.778	550.179
sp|P56537|IF6_HUMAN	EIF6	P56537	IF6_HUMAN	EIF6	245	Homo sapiens	1:Experimental evidence at protein level	Eukaryotic translation initiation factor 6	1	0.999	11	118		2	23	1	19	29	44	1	1	1	1	1	1	254.6	26171.5	328.499	15357.6	33200.2	69799.9	46.2965	437.958	60.7173	424.827	455.054	386.532
sp|Q8N668-2|COMD1_HUMAN	COMMD1	Q8N668-2	COMD1_HUMAN	COMMD1	159	Homo sapiens		Isoform 2 of COMM domain-containing protein 1	1	0.999	3	7	sp|Q8N668|COMD1_HUMAN	0	0	0	0	0	7	0	0	0	0	0	1	0	0	0	0	0	9554.74	0	0	0	0	0	52.9114
sp|P56556|NDUA6_HUMAN	NDUFA6	P56556	NDUA6_HUMAN	NDUFA6	128	Homo sapiens	1:Experimental evidence at protein level	NADH dehydrogenase [ubiquinone] 1 alpha subcomplex subunit 6	1	0.999	6	43		0	2	0	0	12	29	0	1	0	0	1	1	0	1061.72	0	0	4360.14	34480.1	0	17.767	0	0	59.7617	190.941
sp|Q9H1A3-2|METL9_HUMAN	METTL9	Q9H1A3-2	METL9_HUMAN	METTL9	317	Homo sapiens		Isoform 2 of Protein-L-histidine N-pros-methyltransferase	1	0.999	5	15	sp|Q9H1A3|METL9_HUMAN	0	0	0	0	4	11	0	0	0	0	1	1	0	0	0	0	2713.62	9517.88	0	0	0	0	37.1938	52.7072
sp|P46109|CRKL_HUMAN	CRKL	P46109	CRKL_HUMAN	CRKL	303	Homo sapiens	1:Experimental evidence at protein level	Crk-like protein	1	0.999	12	21		0	0	0	0	2	19	0	0	0	0	1	1	0	0	0	0	698.749	9515.02	0	0	0	0	9.5773	52.6914
sp|Q14653|IRF3_HUMAN	IRF3	Q14653	IRF3_HUMAN	IRF3	427	Homo sapiens	1:Experimental evidence at protein level	Interferon regulatory factor 3	1	0.999	7	24		0	0	0	0	5	19	0	0	0	0	1	1	0	0	0	0	938.74	9501.09	0	0	0	0	12.8667	52.6143
sp|Q96BW5-2|PTER_HUMAN	PTER	Q96BW5-2	PTER_HUMAN	PTER	302	Homo sapiens		Isoform 2 of Phosphotriesterase-related protein	1	0.999	9	25	sp|Q96BW5|PTER_HUMAN	0	0	0	0	2	23	0	0	0	0	1	1	0	0	0	0	348.647	9488.5	0	0	0	0	4.77868	52.5446
sp|Q9NXR5|ANR10_HUMAN	ANKRD10	Q9NXR5	ANR10_HUMAN	ANKRD10	420	Homo sapiens	1:Experimental evidence at protein level	Ankyrin repeat domain-containing protein 10	1	0.999	6	19		0	0	0	0	6	13	0	0	0	0	1	1	0	0	0	0	674.69	9445.74	0	0	0	0	9.24755	52.3078
sp|P58062|ISK7_HUMAN	SPINK7	P58062	ISK7_HUMAN	SPINK7	85	Homo sapiens	1:Experimental evidence at protein level	Serine protease inhibitor Kazal-type 7	1	0.999	3	30		0	18	0	12	0	0	0	1	0	1	0	0	0	91192.7	0	18840	0	0	0	1526.03	0	521.157	0	0
sp|P58107|EPIPL_HUMAN	EPPK1	P58107	EPIPL_HUMAN	EPPK1	5088	Homo sapiens	1:Experimental evidence at protein level	Epiplakin	1	0.999	28	138		0	85	0	40	1	12	0	1	0	1	1	1	0	2156.13	0	678.696	15.1883	356.122	0	36.0811	0	18.7743	0.208176	1.9721
sp|Q96A33-2|CCD47_HUMAN	CCDC47	Q96A33-2	CCD47_HUMAN	CCDC47	480	Homo sapiens		Isoform 2 of PAT complex subunit CCDC47	1	0.999	11	39	sp|Q96A33|CCD47_HUMAN	0	0	0	0	7	32	0	0	0	0	1	1	0	0	0	0	1952.84	9429.7	0	0	0	0	26.7663	52.219
sp|O43681|GET3_HUMAN	GET3	O43681	GET3_HUMAN	GET3	348	Homo sapiens	1:Experimental evidence at protein level	ATPase GET3	1	0.999	7	22		0	0	0	0	3	19	0	0	0	0	1	1	0	0	0	0	1051.11	9384.7	0	0	0	0	14.4068	51.9697
sp|P59665|DEF1_HUMAN	DEFA1	P59665	DEF1_HUMAN	DEFA1	94	Homo sapiens	1:Experimental evidence at protein level	Neutrophil defensin 1	1	0.999	4	67	sp|P59666|DEF3_HUMAN	14	13	10	11	13	6	1	1	1	1	1	1	12784.6	21709.3	10125.1	8024.41	25109.3	6809.25	2324.75	363.287	1871.45	221.974	344.157	37.7076
sp|P59780|AP3S2_HUMAN	AP3S2	P59780	AP3S2_HUMAN	AP3S2	193	Homo sapiens	2:Experimental evidence at transcript level	AP-3 complex subunit sigma-2	1	0.999	3	44	sp|Q7Z6K5-2|ARPIN_HUMAN	8	3	6	0	19	8	1	1	1	0	1	1	1892.16	748.726	1113.96	0	5408.52	3492.36	344.071	12.5293	205.897	0	74.1311	19.3397
sp|Q9NVD7|PARVA_HUMAN	PARVA	Q9NVD7	PARVA_HUMAN	PARVA	372	Homo sapiens	1:Experimental evidence at protein level	Alpha-parvin	1	0.999	6	26		0	0	0	0	6	20	0	0	0	0	1	1	0	0	0	0	2229.96	9372.73	0	0	0	0	30.5646	51.9035
sp|P60059|SC61G_HUMAN	SEC61G	P60059	SC61G_HUMAN	SEC61G	68	Homo sapiens	1:Experimental evidence at protein level	Protein transport protein Sec61 subunit gamma	1	0.999	2	22		0	1	0	2	5	14	0	1	0	1	1	1	0	2264.72	0	1806.52	8611.43	38963.1	0	37.8981	0	49.9725	118.031	215.766
sp|P60174-3|TPIS_HUMAN	TPI1	P60174-3	TPIS_HUMAN	TPI1	286	Homo sapiens		Isoform 2 of Triosephosphate isomerase	1	0.999	21	213	sp|P60174|TPIS_HUMAN	2	83	6	61	5	56	1	1	1	1	1	1	368.265	50412.5	676.884	20434.4	1591.65	27965.1	66.9653	843.611	125.11	565.261	21.8157	154.863
sp|O14975-2|S27A2_HUMAN	SLC27A2	O14975-2	S27A2_HUMAN	SLC27A2	567	Homo sapiens		Isoform 2 of Long-chain fatty acid transport protein 2	1	0.999	6	18	sp|O14975|S27A2_HUMAN	6	0	0	0	4	8	1	0	0	0	1	1	331.244	0	0	0	879.836	2263.82	60.2333	0	0	0	12.0593	12.5364
sp|P60468|SC61B_HUMAN	SEC61B	P60468	SC61B_HUMAN	SEC61B	96	Homo sapiens	1:Experimental evidence at protein level	Protein transport protein Sec61 subunit beta	1	0.999	4	36		9	2	6	2	9	8	1	1	1	1	1	1	2237.44	4479.78	2666.28	3302.57	14304.5	31864.3	406.857	74.9655	492.815	91.3568	196.063	176.455
sp|O43488|ARK72_HUMAN	AKR7A2	O43488	ARK72_HUMAN	AKR7A2	359	Homo sapiens	1:Experimental evidence at protein level	Aflatoxin B1 aldehyde reductase member 2	1	0.999	5	10		0	0	0	0	0	10	0	0	0	0	0	1	0	0	0	0	0	9330.25	0	0	0	0	0	51.6682
sp|O95260-2|ATE1_HUMAN	ATE1	O95260-2	ATE1_HUMAN	ATE1	518	Homo sapiens		Isoform ATE1-2 of Arginyl-tRNA--protein transferase 1	1	0.999	15	38		0	0	0	0	5	33	0	0	0	0	1	1	0	0	0	0	842.302	9310.07	0	0	0	0	11.5449	51.5565
sp|P60660-2|MYL6_HUMAN	MYL6	P60660-2	MYL6_HUMAN	MYL6	151	Homo sapiens		Isoform Smooth muscle of Myosin light polypeptide 6	1	0.999	20	642		67	147	22	59	183	164	1	1	1	1	1	1	26622.6	188641	7072.6	35569.3	390199	493611	4841.04	3156.76	1307.25	983.929	5348.2	2733.48
sp|P60660|MYL6_HUMAN	MYL6	P60660	MYL6_HUMAN	MYL6	151	Homo sapiens	1:Experimental evidence at protein level	Myosin light polypeptide 6	1	0.999	20	9		0	3	0	0	1	5	0	1	0	0	1	1	0	3544.75	0	0	979.911	6164.63	0	59.3184	0	0	13.431	34.138
sp|P60709|ACTB_HUMAN	ACTB	P60709	ACTB_HUMAN	ACTB	375	Homo sapiens	1:Experimental evidence at protein level	Actin, cytoplasmic 1	1	0.999	64	212		10	8	5	18	89	82	1	1	1	1	1	1	9047.25	11837.8	1852.39	7530.01	239069	217624	1645.15	198.095	342.382	208.297	3276.76	1205.14
sp|P60842|IF4A1_HUMAN	EIF4A1	P60842	IF4A1_HUMAN	EIF4A1	406	Homo sapiens	1:Experimental evidence at protein level	Eukaryotic initiation factor 4A-I	1	0.999	15	91		0	3	0	3	20	65	0	1	0	1	1	1	0	736.419	0	585.769	4340.72	23009.1	0	12.3234	0	16.2037	59.4954	127.418
sp|P60866-2|RS20_HUMAN	RPS20	P60866-2	RS20_HUMAN	RPS20	142	Homo sapiens		Isoform 2 of 40S ribosomal protein S20	1	0.999	10	168	sp|P60866|RS20_HUMAN	24	41	12	3	43	45	1	1	1	1	1	1	13363.1	83816.3	5726.56	3121.1	98913.9	166483	2429.95	1402.6	1058.45	86.3368	1355.75	921.935
sp|Q9UBW8|CSN7A_HUMAN	COPS7A	Q9UBW8	CSN7A_HUMAN	COPS7A	275	Homo sapiens	1:Experimental evidence at protein level	COP9 signalosome complex subunit 7a	1	0.999	7	31		0	0	0	0	8	23	0	0	0	0	1	1	0	0	0	0	2042.4	9282.99	0	0	0	0	27.9939	51.4065
sp|P60900|PSA6_HUMAN	PSMA6	P60900	PSA6_HUMAN	PSMA6	246	Homo sapiens	1:Experimental evidence at protein level	Proteasome subunit alpha type-6	1	0.999	14	149		9	36	0	22	37	45	1	1	0	1	1	1	1521.69	15272.4	0	9110.92	25429.1	52679	276.704	255.571	0	252.029	348.54	291.721
sp|P60903|S10AA_HUMAN	S100A10	P60903	S10AA_HUMAN	S100A10	97	Homo sapiens	1:Experimental evidence at protein level	Protein S100-A10	1	0.999	20	1454		26	17	14	26	457	914	1	1	1	1	1	1	18907.1	27249.3	3582.74	40384.8	2.78678e+06	6.4178e+06	3438.07	455.995	662.206	1117.14	38196.6	35539.9
sp|P60953|CDC42_HUMAN	CDC42	P60953	CDC42_HUMAN	CDC42	191	Homo sapiens	1:Experimental evidence at protein level	Cell division control protein 42 homolog	1	0.999	11	203		16	11	0	6	80	90	1	1	0	1	1	1	4808.1	13144	0	1654.29	89479.9	142824	874.304	219.954	0	45.7613	1226.44	790.915
sp|P78347-2|GTF2I_HUMAN	GTF2I	P78347-2	GTF2I_HUMAN	GTF2I	957	Homo sapiens		Isoform 2 of General transcription factor II-I	1	0.999	41	182	sp|P78347-3|GTF2I_HUMAN, sp|P78347-4|GTF2I_HUMAN, sp|P78347|GTF2I_HUMAN	0	0	0	0	123	59	0	0	0	0	1	1	0	0	0	0	11549.4	9277.24	0	0	0	0	158.3	51.3747
sp|P61006|RAB8A_HUMAN	RAB8A	P61006	RAB8A_HUMAN	RAB8A	207	Homo sapiens	1:Experimental evidence at protein level	Ras-related protein Rab-8A	1	0.999	5	19		0	1	0	1	5	12	0	1	0	1	1	1	0	394.503	0	296.431	956.43	7985.36	0	6.60168	0	8.19996	13.1092	44.2206
sp|Q96CS7-2|PKHB2_HUMAN	PLEKHB2	Q96CS7-2	PKHB2_HUMAN	PLEKHB2	309	Homo sapiens		Isoform 2 of Pleckstrin homology domain-containing family B member 2	1	0.999	5	39	sp|Q96CS7-3|PKHB2_HUMAN, sp|Q96CS7-5|PKHB2_HUMAN, sp|Q96CS7-6|PKHB2_HUMAN, sp|Q96CS7|PKHB2_HUMAN	0	0	0	0	17	22	0	0	0	0	1	1	0	0	0	0	2540.07	9272.26	0	0	0	0	34.8151	51.3471
sp|O75817|POP7_HUMAN	POP7	O75817	POP7_HUMAN	POP7	140	Homo sapiens	1:Experimental evidence at protein level	Ribonuclease P protein subunit p20	1	0.999	2	11		0	0	0	0	5	6	0	0	0	0	1	1	0	0	0	0	4388.7	9254.5	0	0	0	0	60.153	51.2487
sp|P61019|RAB2A_HUMAN	RAB2A	P61019	RAB2A_HUMAN	RAB2A	212	Homo sapiens	1:Experimental evidence at protein level	Ras-related protein Rab-2A	1	0.999	12	60		0	1	0	2	14	43	0	1	0	1	1	1	0	412.682	0	561.175	7217.29	31805.7	0	6.90589	0	15.5234	98.9227	176.131
sp|Q13405|RM49_HUMAN	MRPL49	Q13405	RM49_HUMAN	MRPL49	166	Homo sapiens	1:Experimental evidence at protein level	39S ribosomal protein L49, mitochondrial	1	0.999	5	27		0	0	0	0	15	12	0	0	0	0	1	1	0	0	0	0	7318.9	9243.68	0	0	0	0	100.315	51.1888
sp|Q9NQ92|COPRS_HUMAN	COPRS	Q9NQ92	COPRS_HUMAN	COPRS	184	Homo sapiens	1:Experimental evidence at protein level	Coordinator of PRMT5 and differentiation stimulator	1	0.999	2	4		0	0	0	0	1	3	0	0	0	0	1	1	0	0	0	0	1319.85	9219.64	0	0	0	0	18.0904	51.0557
sp|Q9UDW1|QCR9_HUMAN	UQCR10	Q9UDW1	QCR9_HUMAN	UQCR10	63	Homo sapiens	1:Experimental evidence at protein level	Cytochrome b-c1 complex subunit 9	0.9987	0.999	2	5		0	0	0	0	2	3	0	0	0	0	1	1	0	0	0	0	2931.11	9204.55	0	0	0	0	40.1748	50.9721
sp|Q07507|DERM_HUMAN	DPT	Q07507	DERM_HUMAN	DPT	201	Homo sapiens	1:Experimental evidence at protein level	Dermatopontin	1	0.999	2	4		0	0	0	0	0	4	0	0	0	0	0	1	0	0	0	0	0	9135.89	0	0	0	0	0	50.5919
sp|P61106|RAB14_HUMAN	RAB14	P61106	RAB14_HUMAN	RAB14	215	Homo sapiens	1:Experimental evidence at protein level	Ras-related protein Rab-14	1	0.999	14	83		0	3	0	0	32	48	0	1	0	0	1	1	0	1558.54	0	0	8734	27178.4	0	26.0808	0	0	119.711	150.506
sp|P61158|ARP3_HUMAN	ACTR3	P61158	ARP3_HUMAN	ACTR3	418	Homo sapiens	1:Experimental evidence at protein level	Actin-related protein 3	1	0.999	6	29		0	13	0	1	3	12	0	1	0	1	1	1	0	1982.27	0	565.362	601.172	4094.73	0	33.1716	0	15.6392	8.23987	22.6754
sp|P49005|DPOD2_HUMAN	POLD2	P49005	DPOD2_HUMAN	POLD2	469	Homo sapiens	1:Experimental evidence at protein level	DNA polymerase delta subunit 2	1	0.999	12	39		0	0	0	0	12	27	0	0	0	0	1	1	0	0	0	0	2150.64	9113.54	0	0	0	0	29.4774	50.4681
sp|P36639|8ODP_HUMAN	NUDT1	P36639	8ODP_HUMAN	NUDT1	156	Homo sapiens	1:Experimental evidence at protein level	Oxidized purine nucleoside triphosphate hydrolase	1	0.999	19	231		1	0	0	0	94	136	1	0	0	0	1	1	305.727	0	0	0	172000	581908	55.5934	0	0	0	2357.49	3222.44
sp|Q8WWC4|MAIP1_HUMAN	MAIP1	Q8WWC4	MAIP1_HUMAN	MAIP1	291	Homo sapiens	1:Experimental evidence at protein level	m-AAA protease-interacting protein 1, mitochondrial	1	0.999	7	34		0	0	0	0	13	21	0	0	0	0	1	1	0	0	0	0	2199.66	9099.45	0	0	0	0	30.1493	50.3901
sp|P41567|EIF1_HUMAN	EIF1	P41567	EIF1_HUMAN	EIF1	113	Homo sapiens	1:Experimental evidence at protein level	Eukaryotic translation initiation factor 1	1	0.999	3	6		0	0	0	0	0	6	0	0	0	0	0	1	0	0	0	0	0	9004.14	0	0	0	0	0	49.8623
sp|P61221|ABCE1_HUMAN	ABCE1	P61221	ABCE1_HUMAN	ABCE1	599	Homo sapiens	1:Experimental evidence at protein level	ATP-binding cassette sub-family E member 1	1	0.999	5	13		0	4	0	4	4	1	0	1	0	1	1	1	0	768.365	0	546.306	530.974	202.034	0	12.858	0	15.1121	7.27772	1.1188
sp|P61224|RAP1B_HUMAN	RAP1B	P61224	RAP1B_HUMAN	RAP1B	184	Homo sapiens	1:Experimental evidence at protein level	Ras-related protein Rap-1b	1	0.999	10	53		1	6	0	3	9	34	1	1	0	1	1	1	324.884	2273.07	0	1237.55	3539.5	37658.9	59.0769	38.038	0	34.2334	48.5137	208.544
sp|Q53GA4|PHLA2_HUMAN	PHLDA2	Q53GA4	PHLA2_HUMAN	PHLDA2	152	Homo sapiens	1:Experimental evidence at protein level	Pleckstrin homology-like domain family A member 2	1	0.999	5	17		0	0	0	0	7	10	0	0	0	0	1	1	0	0	0	0	3063.75	8997.34	0	0	0	0	41.9929	49.8247
sp|P46781|RS9_HUMAN	RPS9	P46781	RS9_HUMAN	RPS9	194	Homo sapiens	1:Experimental evidence at protein level	40S ribosomal protein S9	1	0.999	10	43		1	0	0	0	23	19	1	0	0	0	1	1	302.638	0	0	0	8792.84	11849.2	55.0316	0	0	0	120.518	65.6174
sp|P61254|RL26_HUMAN	RPL26	P61254	RL26_HUMAN	RPL26	145	Homo sapiens	1:Experimental evidence at protein level	60S ribosomal protein L26	1	0.999	17	273		28	47	20	17	88	73	1	1	1	1	1	1	13213	37877.9	4812.62	6000.19	117392	142902	2402.66	633.855	889.528	165.979	1609.01	791.349
sp|Q9BRF8|CPPED_HUMAN	CPPED1	Q9BRF8	CPPED_HUMAN	CPPED1	314	Homo sapiens	1:Experimental evidence at protein level	Serine/threonine-protein phosphatase CPPED1	1	0.999	8	26		0	0	0	0	7	19	0	0	0	0	1	1	0	0	0	0	1890.45	8977.84	0	0	0	0	25.9112	49.7167
sp|P61313|RL15_HUMAN	RPL15	P61313	RL15_HUMAN	RPL15	204	Homo sapiens	1:Experimental evidence at protein level	60S ribosomal protein L15	1	0.999	6	18		0	2	0	0	7	9	0	1	0	0	1	1	0	332.621	0	0	2064.36	4346.84	0	5.56613	0	0	28.2948	24.0716
sp|P61353|RL27_HUMAN	RPL27	P61353	RL27_HUMAN	RPL27	136	Homo sapiens	1:Experimental evidence at protein level	60S ribosomal protein L27	1	0.999	8	69		3	21	2	0	19	24	1	1	1	0	1	1	839.163	24163.3	1411.95	0	46846.3	64058.8	152.593	404.353	260.973	0	642.092	354.739
sp|Q9BUL8|PDC10_HUMAN	PDCD10	Q9BUL8	PDC10_HUMAN	PDCD10	212	Homo sapiens	1:Experimental evidence at protein level	Programmed cell death protein 10	1	0.999	6	16		0	0	0	0	4	12	0	0	0	0	1	1	0	0	0	0	1598.85	8977.13	0	0	0	0	21.9144	49.7128
sp|Q8WUH1-1|CHUR_HUMAN	CHURC1	Q8WUH1-1	CHUR_HUMAN	CHURC1	139	Homo sapiens		Isoform 1 of Protein Churchill	1	0.999	4	20	sp|Q8WUH1|CHUR_HUMAN	0	0	0	0	12	8	0	0	0	0	1	1	0	0	0	0	10020.4	8966.5	0	0	0	0	137.343	49.6539
sp|P61513|RL37A_HUMAN	RPL37A	P61513	RL37A_HUMAN	RPL37A	92	Homo sapiens	1:Experimental evidence at protein level	60S ribosomal protein L37a	1	0.999	10	212		14	67	3	14	43	71	1	1	1	1	1	1	10369.4	135857	1785.06	7369.57	164062	195959	1885.56	2273.46	329.936	203.859	2248.69	1085.16
sp|P61586|RHOA_HUMAN	RHOA	P61586	RHOA_HUMAN	RHOA	193	Homo sapiens	1:Experimental evidence at protein level	Transforming protein RhoA	1	0.999	12	78		2	6	5	2	12	51	1	1	1	1	1	1	575.059	3763.43	946.44	1454.54	8570.31	45155.1	104.569	62.9779	174.933	40.2359	117.468	250.056
sp|P61604|CH10_HUMAN	HSPE1	P61604	CH10_HUMAN	HSPE1	102	Homo sapiens	1:Experimental evidence at protein level	10 kDa heat shock protein, mitochondrial	1	0.999	10	91		11	17	14	13	6	30	1	1	1	1	1	1	2938.04	11747.8	3813.95	6013.06	3432.01	45523.5	534.253	196.589	704.942	166.335	47.0403	252.096
sp|P22307-2|SCP2_HUMAN	SCP2	P22307-2	SCP2_HUMAN	SCP2	143	Homo sapiens		Isoform SCP2 of Sterol carrier protein 2	1	0.999	8	12	sp|P22307-4|SCP2_HUMAN, sp|P22307-6|SCP2_HUMAN, sp|P22307-7|SCP2_HUMAN, sp|P22307-8|SCP2_HUMAN, sp|P22307|SCP2_HUMAN	0	0	0	0	0	12	0	0	0	0	0	1	0	0	0	0	0	8951.8	0	0	0	0	0	49.5725
sp|P61626|LYSC_HUMAN	LYZ	P61626	LYSC_HUMAN	LYZ	148	Homo sapiens	1:Experimental evidence at protein level	Lysozyme C	1	0.999	8	94		19	30	5	25	12	3	1	1	1	1	1	1	7732.5	21026.2	2894.39	13698.5	11192.9	2028.94	1406.08	351.856	534.977	378.931	153.413	11.2357
sp|P61916|NPC2_HUMAN	NPC2	P61916	NPC2_HUMAN	NPC2	151	Homo sapiens	1:Experimental evidence at protein level	NPC intracellular cholesterol transporter 2	1	0.999	4	45		0	17	0	11	0	17	0	1	0	1	0	1	0	6796.73	0	3563.08	0	10523.1	0	113.738	0	98.563	0	58.2739
sp|P61923|COPZ1_HUMAN	COPZ1	P61923	COPZ1_HUMAN	COPZ1	177	Homo sapiens	1:Experimental evidence at protein level	Coatomer subunit zeta-1	1	0.999	6	50		2	7	0	9	14	18	1	1	0	1	1	1	1283.1	4826.76	0	6772.07	28163.9	67629.3	233.318	80.7718	0	187.331	386.025	374.512
sp|P61927|RL37_HUMAN	RPL37	P61927	RL37_HUMAN	RPL37	97	Homo sapiens	1:Experimental evidence at protein level	60S ribosomal protein L37	0.9989	0.9982	2	5		0	2	0	0	1	2	0	1	0	0	1	1	0	1497.84	0	0	146.721	1123	0	25.0651	0	0	2.01102	6.21886
sp|P61956-2|SUMO2_HUMAN	SUMO2	P61956-2	SUMO2_HUMAN	SUMO2	71	Homo sapiens		Isoform 2 of Small ubiquitin-related modifier 2	1	0.999	2	5	sp|P61956|SUMO2_HUMAN	0	1	0	0	0	4	0	1	0	0	0	1	0	2343.12	0	0	0	8280.25	0	39.2102	0	0	0	45.8536
sp|Q9H1E3-2|NUCKS_HUMAN	NUCKS1	Q9H1E3-2	NUCKS_HUMAN	NUCKS1	203	Homo sapiens		Isoform 2 of Nuclear ubiquitous casein and cyclin-dependent kinase substrate 1	1	0.999	3	8	sp|Q9H1E3|NUCKS_HUMAN	0	0	0	0	0	8	0	0	0	0	0	1	0	0	0	0	0	8949.49	0	0	0	0	0	49.5597
sp|Q9UBX3-2|DIC_HUMAN	SLC25A10	Q9UBX3-2	DIC_HUMAN	SLC25A10	296	Homo sapiens		Isoform 2 of Mitochondrial dicarboxylate carrier	1	0.999	9	44	sp|Q9UBX3|DIC_HUMAN	0	0	0	0	28	16	0	0	0	0	1	1	0	0	0	0	7312.17	8932.98	0	0	0	0	100.223	49.4683
sp|Q9BRJ6|CG050_HUMAN	C7orf50	Q9BRJ6	CG050_HUMAN	C7orf50	194	Homo sapiens	1:Experimental evidence at protein level	Uncharacterized protein C7orf50	1	0.999	5	11		0	0	0	0	0	11	0	0	0	0	0	1	0	0	0	0	0	8900.03	0	0	0	0	0	49.2858
sp|P61970|NTF2_HUMAN	NUTF2	P61970	NTF2_HUMAN	NUTF2	127	Homo sapiens	1:Experimental evidence at protein level	Nuclear transport factor 2	1	0.999	5	33		0	6	0	4	4	19	0	1	0	1	1	1	0	4009.98	0	1639.95	1167.38	25189.9	0	67.1037	0	45.3646	16.0005	139.494
sp|P61978-2|HNRPK_HUMAN	HNRNPK	P61978-2	HNRPK_HUMAN	HNRNPK	464	Homo sapiens		Isoform 2 of Heterogeneous nuclear ribonucleoprotein K	1	0.999	41	699	sp|P61978|HNRPK_HUMAN	7	3	0	1	267	421	1	1	0	1	1	1	473.198	592.475	0	214.43	131037	403641	86.0463	9.91457	0	5.93164	1796.04	2235.25
sp|P16949-2|STMN1_HUMAN	STMN1	P16949-2	STMN1_HUMAN	STMN1	174	Homo sapiens		Isoform 2 of Stathmin	0.9999	0.999	2	2	sp|P16949|STMN1_HUMAN	0	0	0	0	0	2	0	0	0	0	0	1	0	0	0	0	0	8897.29	0	0	0	0	0	49.2706
sp|P61981|1433G_HUMAN	YWHAG	P61981	1433G_HUMAN	YWHAG	247	Homo sapiens	1:Experimental evidence at protein level	14-3-3 protein gamma	1	0.999	19	80		0	0	1	0	23	56	0	0	1	0	1	1	0	0	156.156	0	12923	34587.4	0	0	28.8627	0	177.127	191.535
sp|P62072|TIM10_HUMAN	TIMM10	P62072	TIM10_HUMAN	TIMM10	90	Homo sapiens	1:Experimental evidence at protein level	Mitochondrial import inner membrane translocase subunit Tim10	1	0.999	15	1739		4	4	11	52	152	1516	1	1	1	1	1	1	1686.92	2063.19	2533.85	20523.1	465117	2.44904e+06	306.749	34.5257	468.337	567.717	6375.06	13562.1
sp|P62081|RS7_HUMAN	RPS7	P62081	RS7_HUMAN	RPS7	194	Homo sapiens	1:Experimental evidence at protein level	40S ribosomal protein S7	1	0.999	20	364		44	62	11	24	104	119	1	1	1	1	1	1	13662.3	44702.2	3384.65	9467.38	95098.4	208860	2484.35	748.054	625.594	261.889	1303.45	1156.61
sp|P62136|PP1A_HUMAN	PPP1CA	P62136	PP1A_HUMAN	PPP1CA	330	Homo sapiens	1:Experimental evidence at protein level	Serine/threonine-protein phosphatase PP1-alpha catalytic subunit	1	0.999	18	100		0	1	0	4	26	69	0	1	0	1	1	1	0	529.363	0	754.619	8943.33	38095	0	8.85846	0	20.8745	122.58	210.959
sp|Q8NB37|GALD1_HUMAN	GATD1	Q8NB37	GALD1_HUMAN	GATD1	220	Homo sapiens	1:Experimental evidence at protein level	Glutamine amidotransferase-like class 1 domain-containing protein 1	1	0.999	5	20		0	0	0	0	9	11	0	0	0	0	1	1	0	0	0	0	4409.54	8889.73	0	0	0	0	60.4387	49.2287
sp|Q9HAV7|GRPE1_HUMAN	GRPEL1	Q9HAV7	GRPE1_HUMAN	GRPEL1	217	Homo sapiens	1:Experimental evidence at protein level	GrpE protein homolog 1, mitochondrial	1	0.999	7	20		0	0	0	0	0	20	0	0	0	0	0	1	0	0	0	0	0	8836.6	0	0	0	0	0	48.9346
sp|Q8NBX0|SCPDL_HUMAN	SCCPDH	Q8NBX0	SCPDL_HUMAN	SCCPDH	429	Homo sapiens	1:Experimental evidence at protein level	Saccharopine dehydrogenase-like oxidoreductase	1	0.999	8	32		0	0	0	0	5	27	0	0	0	0	1	1	0	0	0	0	1346.05	8827.59	0	0	0	0	18.4494	48.8847
sp|P62241|RS8_HUMAN	RPS8	P62241	RS8_HUMAN	RPS8	208	Homo sapiens	1:Experimental evidence at protein level	40S ribosomal protein S8	1	0.999	13	100		10	6	2	2	44	36	1	1	1	1	1	1	2470.02	5225.35	523.574	1442.62	49845.9	51633.2	449.148	87.4419	96.7734	39.906	683.206	285.93
sp|P62244|RS15A_HUMAN	RPS15A	P62244	RS15A_HUMAN	RPS15A	130	Homo sapiens	1:Experimental evidence at protein level	40S ribosomal protein S15a	1	0.999	12	169		13	23	16	14	37	66	1	1	1	1	1	1	5449.92	11107.6	3293.39	4602.55	41967.4	123278	991.012	185.876	608.725	127.317	575.219	682.68
sp|P62249|RS16_HUMAN	RPS16	P62249	RS16_HUMAN	RPS16	146	Homo sapiens	1:Experimental evidence at protein level	40S ribosomal protein S16	1	0.999	22	321		13	50	13	11	119	115	1	1	1	1	1	1	4771.97	38803.3	3042.66	4857.27	269686	369576	867.734	649.342	562.383	134.363	3696.41	2046.61
sp|P62258|1433E_HUMAN	YWHAE	P62258	1433E_HUMAN	YWHAE	255	Homo sapiens	1:Experimental evidence at protein level	14-3-3 protein epsilon	1	0.999	23	257		4	2	4	14	88	145	1	1	1	1	1	1	579.358	761.314	261.917	2829.77	60196.2	163039	105.35	12.74	48.4108	78.2779	825.07	902.863
sp|P62263|RS14_HUMAN	RPS14	P62263	RS14_HUMAN	RPS14	151	Homo sapiens	1:Experimental evidence at protein level	40S ribosomal protein S14	1	0.999	20	835		88	94	43	47	259	304	1	1	1	1	1	1	60116.5	209725	40854.4	34606.6	1.72674e+06	2.63917e+06	10931.6	3509.58	7551.22	957.299	23667.4	14615
sp|P62266|RS23_HUMAN	RPS23	P62266	RS23_HUMAN	RPS23	143	Homo sapiens	1:Experimental evidence at protein level	40S ribosomal protein S23	1	0.999	10	161		7	50	5	12	37	50	1	1	1	1	1	1	1997.54	29101.9	1474.33	4755.88	55390.9	106679	363.233	486.996	272.505	131.559	759.207	590.758
sp|P62269|RS18_HUMAN	RPS18	P62269	RS18_HUMAN	RPS18	152	Homo sapiens	1:Experimental evidence at protein level	40S ribosomal protein S18	1	0.999	36	517		45	140	31	30	139	132	1	1	1	1	1	1	21343.3	134195	11916.1	17537	232622	479240	3881.06	2245.65	2202.47	485.114	3188.4	2653.89
sp|P62273|RS29_HUMAN	RPS29	P62273	RS29_HUMAN	RPS29	56	Homo sapiens	1:Experimental evidence at protein level	40S ribosomal protein S29	1	0.999	15	1066		124	178	81	38	286	359	1	1	1	1	1	1	215706	995517	158875	104904	1.39946e+06	2.48541e+06	39223.9	16659.1	29365.2	2901.88	19181.5	13763.5
sp|P62277|RS13_HUMAN	RPS13	P62277	RS13_HUMAN	RPS13	151	Homo sapiens	1:Experimental evidence at protein level	40S ribosomal protein S13	1	0.999	14	183		10	51	5	9	45	63	1	1	1	1	1	1	3319.27	35027.2	1965.75	3602.66	33410.2	83536.9	603.575	586.151	363.333	99.6578	457.932	462.603
sp|P62280|RS11_HUMAN	RPS11	P62280	RS11_HUMAN	RPS11	158	Homo sapiens	1:Experimental evidence at protein level	40S ribosomal protein S11	1	0.999	23	362		27	58	32	29	109	107	1	1	1	1	1	1	8311.78	60297	5198.99	7064.89	202253	345666	1511.41	1009.02	960.942	195.431	2772.15	1914.2
sp|P62304|RUXE_HUMAN	SNRPE	P62304	RUXE_HUMAN	SNRPE	92	Homo sapiens	1:Experimental evidence at protein level	Small nuclear ribonucleoprotein E	1	0.999	4	63		10	4	11	8	16	14	1	1	1	1	1	1	15267.4	11957.7	10659.4	9520.9	47600.7	91075.7	2776.22	200.103	1970.21	263.37	652.432	504.351
sp|P62306|RUXF_HUMAN	SNRPF	P62306	RUXF_HUMAN	SNRPF	86	Homo sapiens	1:Experimental evidence at protein level	Small nuclear ribonucleoprotein F	1	0.999	4	73		4	3	0	5	31	30	1	1	0	1	1	1	6110.79	3159.01	0	8725.26	74010.7	152502	1111.19	52.8634	0	241.361	1014.42	844.511
sp|P62308|RUXG_HUMAN	SNRPG	P62308	RUXG_HUMAN	SNRPG	76	Homo sapiens	1:Experimental evidence at protein level	Small nuclear ribonucleoprotein G	1	0.999	6	47		15	4	0	4	13	11	1	1	0	1	1	1	9099.97	5564.77	0	7234.42	25714.2	51524.8	1654.74	93.1218	0	200.12	352.448	285.33
sp|P62310|LSM3_HUMAN	LSM3	P62310	LSM3_HUMAN	LSM3	102	Homo sapiens	1:Experimental evidence at protein level	U6 snRNA-associated Sm-like protein LSm3	1	0.999	6	49		0	1	0	0	24	24	0	1	0	0	1	1	0	1235.48	0	0	66740.1	146712	0	20.6748	0	0	914.764	812.448
sp|O15504-2|NUP42_HUMAN	NUP42	O15504-2	NUP42_HUMAN	NUP42	224	Homo sapiens		Isoform 2 of Nucleoporin NUP42	1	0.999	4	5	sp|O15504|NUP42_HUMAN	0	0	0	0	1	4	0	0	0	0	1	1	0	0	0	0	1041.14	8815.58	0	0	0	0	14.2702	48.8181
sp|P62314|SMD1_HUMAN	SNRPD1	P62314	SMD1_HUMAN	SNRPD1	119	Homo sapiens	1:Experimental evidence at protein level	Small nuclear ribonucleoprotein Sm D1	1	0.999	4	97		9	5	0	9	29	45	1	1	0	1	1	1	6671.43	4226.9	0	4925.03	54904.6	194855	1213.13	70.7337	0	136.237	752.542	1079.05
sp|P62316|SMD2_HUMAN	SNRPD2	P62316	SMD2_HUMAN	SNRPD2	118	Homo sapiens	1:Experimental evidence at protein level	Small nuclear ribonucleoprotein Sm D2	1	0.999	14	233		47	14	23	12	61	76	1	1	1	1	1	1	18753.6	10409.2	13033.4	7632.54	87934.9	160677	3410.15	174.19	2409	211.133	1205.27	889.783
sp|P62318-2|SMD3_HUMAN	SNRPD3	P62318-2	SMD3_HUMAN	SNRPD3	120	Homo sapiens		Isoform 2 of Small nuclear ribonucleoprotein Sm D3	1	0.999	7	264	sp|P62318|SMD3_HUMAN	52	35	14	18	63	82	1	1	1	1	1	1	17569.1	19355.9	4969.08	8241.98	69984.8	173671	3194.77	323.905	918.447	227.992	959.236	961.741
sp|P62328|TYB4_HUMAN	TMSB4X	P62328	TYB4_HUMAN	TMSB4X	44	Homo sapiens	1:Experimental evidence at protein level	Thymosin beta-4	1	0.999	3	50		0	14	19	5	0	12	0	1	1	1	0	1	0	21585.8	17037	6822.61	0	43498.1	0	361.221	3149	188.729	0	240.88
sp|Q15633-2|TRBP2_HUMAN	TARBP2	Q15633-2	TRBP2_HUMAN	TARBP2	345	Homo sapiens		Isoform 2 of RISC-loading complex subunit TARBP2	1	0.999	8	25	sp|Q15633|TRBP2_HUMAN	0	0	0	0	3	22	0	0	0	0	1	1	0	0	0	0	1311.62	8806.12	0	0	0	0	17.9776	48.7658
sp|P62424|RL7A_HUMAN	RPL7A	P62424	RL7A_HUMAN	RPL7A	266	Homo sapiens	1:Experimental evidence at protein level	60S ribosomal protein L7a	1	0.999	16	108		0	22	0	0	45	41	0	1	0	0	1	1	0	7129.61	0	0	28772.1	37005.2	0	119.308	0	0	394.361	204.924
sp|Q8IYQ7|THNS1_HUMAN	THNSL1	Q8IYQ7	THNS1_HUMAN	THNSL1	743	Homo sapiens	1:Experimental evidence at protein level	Threonine synthase-like 1	1	0.999	16	52		0	0	0	0	3	49	0	0	0	0	1	1	0	0	0	0	246.676	8798.99	0	0	0	0	3.38103	48.7262
sp|P79522-2|PRR3_HUMAN	PRR3	P79522-2	PRR3_HUMAN	PRR3	167	Homo sapiens		Isoform 2 of Proline-rich protein 3	1	0.999	2	17	sp|P79522|PRR3_HUMAN	0	0	0	0	4	13	0	0	0	0	1	1	0	0	0	0	1671.34	8718.14	0	0	0	0	22.908	48.2785
sp|P62633-2|CNBP_HUMAN	CNBP	P62633-2	CNBP_HUMAN	CNBP	170	Homo sapiens		Isoform 2 of CCHC-type zinc finger nucleic acid binding protein	0.9998	0.999	6	72	sp|P62633|CNBP_HUMAN	0	3	6	0	30	33	0	1	1	0	1	1	0	793.363	842.708	0	12515.7	27750.2	0	13.2763	155.76	0	171.545	153.672
sp|Q9BQ67|GRWD1_HUMAN	GRWD1	Q9BQ67	GRWD1_HUMAN	GRWD1	446	Homo sapiens	1:Experimental evidence at protein level	Glutamate-rich WD repeat-containing protein 1	1	0.999	5	31		0	0	0	0	14	17	0	0	0	0	1	1	0	0	0	0	4832.38	8693.22	0	0	0	0	66.2343	48.1405
sp|Q96HY6|DDRGK_HUMAN	DDRGK1	Q96HY6	DDRGK_HUMAN	DDRGK1	314	Homo sapiens	1:Experimental evidence at protein level	DDRGK domain-containing protein 1	1	0.999	8	26		0	0	0	0	7	19	0	0	0	0	1	1	0	0	0	0	5224.19	8666.24	0	0	0	0	71.6045	47.9911
sp|P62701|RS4X_HUMAN	RPS4X	P62701	RS4X_HUMAN	RPS4X	263	Homo sapiens	1:Experimental evidence at protein level	40S ribosomal protein S4, X isoform	1	0.999	26	360		29	96	2	4	102	127	1	1	1	1	1	1	3342.63	37803.2	432.905	377.972	39856	99286.1	607.823	632.606	80.0148	10.4556	546.281	549.818
sp|P62714|PP2AB_HUMAN	PPP2CB	P62714	PP2AB_HUMAN	PPP2CB	309	Homo sapiens	1:Experimental evidence at protein level	Serine/threonine-protein phosphatase 2A catalytic subunit beta isoform	1	0.999	31	695		15	4	0	13	286	377	1	1	0	1	1	1	4687.44	1906.18	0	3268.41	371672	942518	852.363	31.8983	0	90.4116	5094.27	5219.39
sp|Q53FT3|HIKES_HUMAN	HIKESHI	Q53FT3	HIKES_HUMAN	HIKESHI	197	Homo sapiens	1:Experimental evidence at protein level	Protein Hikeshi	1	0.999	3	8		0	0	0	0	0	8	0	0	0	0	0	1	0	0	0	0	0	8650.46	0	0	0	0	0	47.9037
sp|P62750|RL23A_HUMAN	RPL23A	P62750	RL23A_HUMAN	RPL23A	156	Homo sapiens	1:Experimental evidence at protein level	60S ribosomal protein L23a	1	0.999	19	274		44	62	41	21	48	58	1	1	1	1	1	1	27880.1	91821.7	17562.4	19479	74195.2	169062	5069.72	1536.56	3246.1	538.834	1016.95	936.218
sp|P62753|RS6_HUMAN	RPS6	P62753	RS6_HUMAN	RPS6	249	Homo sapiens	1:Experimental evidence at protein level	40S ribosomal protein S6	1	0.999	14	99		12	7	1	2	34	43	1	1	1	1	1	1	1682.14	4157.23	126.449	332.81	25118.9	42037.8	305.88	69.5678	23.3718	9.20629	344.289	232.793
sp|Q8NB15-1|ZN511_HUMAN	ZNF511	Q8NB15-1	ZN511_HUMAN	ZNF511	262	Homo sapiens		Isoform 1 of Zinc finger protein 511	1	0.999	7	16	sp|Q8NB15|ZN511_HUMAN	0	0	0	0	2	14	0	0	0	0	1	1	0	0	0	0	1256.29	8634.71	0	0	0	0	17.2191	47.8165
sp|P62805|H4_HUMAN	H4C1	P62805	H4_HUMAN	H4C1	103	Homo sapiens	1:Experimental evidence at protein level	Histone H4	1	0.999	13	212		25	30	36	22	48	51	1	1	1	1	1	1	7608.61	33721.6	12303.8	10728.5	86069.3	130950	1383.55	564.303	2274.14	296.776	1179.7	725.165
sp|P62820|RAB1A_HUMAN	RAB1A	P62820	RAB1A_HUMAN	RAB1A	205	Homo sapiens	1:Experimental evidence at protein level	Ras-related protein Rab-1A	1	0.999	13	27		0	1	0	1	10	15	0	1	0	1	1	1	0	617.303	0	278.542	3764.54	12449.2	0	10.3301	0	7.7051	51.5981	68.9402
sp|P62826|RAN_HUMAN	RAN	P62826	RAN_HUMAN	RAN	216	Homo sapiens	1:Experimental evidence at protein level	GTP-binding nuclear protein Ran	1	0.999	15	224		22	17	11	4	56	114	1	1	1	1	1	1	6248.66	9821.07	1672.53	2352.06	85347.5	186104	1136.26	164.348	309.137	65.0635	1169.8	1030.59
sp|P62829|RL23_HUMAN	RPL23	P62829	RL23_HUMAN	RPL23	140	Homo sapiens	1:Experimental evidence at protein level	60S ribosomal protein L23	1	0.999	18	491		30	76	25	19	201	140	1	1	1	1	1	1	13359.1	75524.2	9590.64	11681.1	326727	326805	2429.22	1263.84	1772.66	323.126	4478.24	1809.75
sp|P05026-2|AT1B1_HUMAN	ATP1B1	P05026-2	AT1B1_HUMAN	ATP1B1	301	Homo sapiens		Isoform 2 of Sodium/potassium-transporting ATPase subunit beta-1	1	0.999	7	18	sp|P05026|AT1B1_HUMAN	0	0	0	0	2	16	0	0	0	0	1	1	0	0	0	0	757.439	8631.51	0	0	0	0	10.3817	47.7988
sp|P62841|RS15_HUMAN	RPS15	P62841	RS15_HUMAN	RPS15	145	Homo sapiens	1:Experimental evidence at protein level	40S ribosomal protein S15	1	0.999	7	247		10	49	9	6	64	109	1	1	1	1	1	1	3614.41	55647.2	2028.49	4079.96	67939.3	238120	657.243	931.21	374.931	112.861	931.2	1318.64
sp|P62847|RS24_HUMAN	RPS24	P62847	RS24_HUMAN	RPS24	133	Homo sapiens	1:Experimental evidence at protein level	40S ribosomal protein S24	1	0.999	7	113		11	31	3	5	32	31	1	1	1	1	1	1	5802.96	36378.3	1036.38	4996.38	46494.5	103569	1055.21	608.761	191.557	138.211	637.27	573.536
sp|P62851|RS25_HUMAN	RPS25	P62851	RS25_HUMAN	RPS25	125	Homo sapiens	1:Experimental evidence at protein level	40S ribosomal protein S25	1	0.999	18	294		23	66	21	21	76	87	1	1	1	1	1	1	31155	265894	33132.2	43929.2	533623	945567	5665.22	4449.51	6123.91	1215.18	7314.02	5236.28
sp|P62854|RS26_HUMAN	RPS26	P62854	RS26_HUMAN	RPS26	115	Homo sapiens	1:Experimental evidence at protein level	40S ribosomal protein S26	1	0.999	5	48		0	3	0	0	29	16	0	1	0	0	1	1	0	2129.73	0	0	35303	31823.1	0	35.6393	0	0	483.875	176.227
sp|P62857|RS28_HUMAN	RPS28	P62857	RS28_HUMAN	RPS28	69	Homo sapiens	1:Experimental evidence at protein level	40S ribosomal protein S28	1	0.999	6	106		11	8	11	3	46	27	1	1	1	1	1	1	10543.5	19518.3	12034	2682.15	249294	158664	1917.22	326.622	2224.28	74.1943	3416.92	878.635
sp|P62861|RS30_HUMAN	FAU	P62861	RS30_HUMAN	FAU	133	Homo sapiens	1:Experimental evidence at protein level	FAU ubiquitin-like and ribosomal protein S30	1	0.999	7	210		29	35	34	10	48	54	1	1	1	1	1	1	61375.4	270364	128089	15576.5	446511	912093	11160.5	4524.31	23675	430.881	6120.03	5050.9
sp|P62873|GBB1_HUMAN	GNB1	P62873	GBB1_HUMAN	GNB1	340	Homo sapiens	1:Experimental evidence at protein level	Guanine nucleotide-binding protein G(I)/G(S)/G(T) subunit beta-1	1	0.999	15	105		6	10	0	9	25	55	1	1	0	1	1	1	1310.59	5475.82	0	3433.9	22898.4	77161.6	238.317	91.6333	0	94.9894	313.853	427.298
sp|P51858|HDGF_HUMAN	HDGF	P51858	HDGF_HUMAN	HDGF	240	Homo sapiens	1:Experimental evidence at protein level	Hepatoma-derived growth factor	1	0.999	6	20		0	0	0	0	0	20	0	0	0	0	0	1	0	0	0	0	0	8563.05	0	0	0	0	0	47.4197
sp|Q9BTY7|HGH1_HUMAN	HGH1	Q9BTY7	HGH1_HUMAN	HGH1	390	Homo sapiens	1:Experimental evidence at protein level	Protein HGH1 homolog	1	0.999	10	44		0	0	0	0	16	28	0	0	0	0	1	1	0	0	0	0	2647.25	8558.9	0	0	0	0	36.2842	47.3967
sp|P62879|GBB2_HUMAN	GNB2	P62879	GBB2_HUMAN	GNB2	340	Homo sapiens	1:Experimental evidence at protein level	Guanine nucleotide-binding protein G(I)/G(S)/G(T) subunit beta-2	1	0.999	17	181		0	21	0	15	54	91	0	1	0	1	1	1	0	10143	0	5407.02	36455.7	125342	0	169.735	0	149.57	499.675	694.109
sp|P62888|RL30_HUMAN	RPL30	P62888	RL30_HUMAN	RPL30	115	Homo sapiens	1:Experimental evidence at protein level	60S ribosomal protein L30	1	0.999	8	71		3	3	0	1	25	39	1	1	0	1	1	1	1166.68	3355.49	0	1013.39	35632	134507	212.15	56.1513	0	28.0328	488.385	744.859
sp|P62891|RL39_HUMAN	RPL39	P62891	RL39_HUMAN	RPL39	51	Homo sapiens	1:Experimental evidence at protein level	60S ribosomal protein L39	1	0.999	3	138	sp|Q59GN2|R39L5_HUMAN	5	56	12	5	24	36	1	1	1	1	1	1	38853.3	1.23334e+06	61501.4	31522.1	841297	1.72571e+06	7065.07	20639	11367.5	871.972	11531.1	9556.46
sp|P62899|RL31_HUMAN	RPL31	P62899	RL31_HUMAN	RPL31	125	Homo sapiens	1:Experimental evidence at protein level	60S ribosomal protein L31	1	0.999	13	198		19	48	18	10	58	45	1	1	1	1	1	1	10752.9	75288.9	8554.6	15979.6	205328	316804	1955.3	1259.9	1581.17	442.033	2814.3	1754.37
sp|P62906|RL10A_HUMAN	RPL10A	P62906	RL10A_HUMAN	RPL10A	217	Homo sapiens	1:Experimental evidence at protein level	60S ribosomal protein L10a	1	0.999	10	88		8	12	0	1	41	26	1	1	0	1	1	1	1198.77	3435.45	0	541.627	26376.3	15005.3	217.985	57.4893	0	14.9826	361.523	83.0952
sp|P62910|RL32_HUMAN	RPL32	P62910	RL32_HUMAN	RPL32	135	Homo sapiens	1:Experimental evidence at protein level	60S ribosomal protein L32	1	0.999	10	90		3	19	0	1	33	34	1	1	0	1	1	1	1224.62	16643.6	0	668.318	27850.3	41937.3	222.686	278.518	0	18.4872	381.726	232.237
sp|P62913|RL11_HUMAN	RPL11	P62913	RL11_HUMAN	RPL11	178	Homo sapiens	1:Experimental evidence at protein level	60S ribosomal protein L11	1	0.999	9	74		7	14	4	6	24	19	1	1	1	1	1	1	4647.14	15136.5	1246.67	2468.56	36321	38765.8	845.036	253.296	230.425	68.2859	497.829	214.674
sp|P62917|RL8_HUMAN	RPL8	P62917	RL8_HUMAN	RPL8	257	Homo sapiens	1:Experimental evidence at protein level	60S ribosomal protein L8	1	0.999	19	136		6	8	0	1	88	33	1	1	0	1	1	1	866.488	3773.25	0	233.581	33175.4	17224.6	157.562	63.1422	0	6.46138	454.714	95.3849
sp|P62937|PPIA_HUMAN	PPIA	P62937	PPIA_HUMAN	PPIA	165	Homo sapiens	1:Experimental evidence at protein level	Peptidyl-prolyl cis-trans isomerase A	1	0.999	12	223		9	39	20	26	26	103	1	1	1	1	1	1	1569.27	22638.2	5762.71	7829.93	17379.2	147053	285.357	378.831	1065.14	216.594	238.205	814.34
sp|P62979|RS27A_HUMAN	RPS27A	P62979	RS27A_HUMAN	RPS27A	156	Homo sapiens	1:Experimental evidence at protein level	Ubiquitin-40S ribosomal protein S27a	1	0.999	10	212		49	36	24	19	45	39	1	1	1	1	1	1	27305.7	33630.8	8017.64	22807.4	60454.4	85483.4	4965.26	562.784	1481.92	630.904	828.609	473.382
sp|P62987|RL40_HUMAN	UBA52	P62987	RL40_HUMAN	UBA52	128	Homo sapiens	1:Experimental evidence at protein level	Ubiquitin-60S ribosomal protein L40	1	0.999	8	64		7	12	9	2	17	17	1	1	1	1	1	1	1552.84	7684.02	934.251	192.346	18843.8	16979	282.368	128.586	172.68	5.32073	258.28	94.0248
sp|O14980|XPO1_HUMAN	XPO1	O14980	XPO1_HUMAN	XPO1	1071	Homo sapiens	1:Experimental evidence at protein level	Exportin-1	1	0.999	21	132		0	0	0	0	61	71	0	0	0	0	1	1	0	0	0	0	4441.34	8552.2	0	0	0	0	60.8745	47.3596
sp|P01034|CYTC_HUMAN	CST3	P01034	CYTC_HUMAN	CST3	146	Homo sapiens	1:Experimental evidence at protein level	Cystatin-C	1	0.999	2	20		0	0	0	0	5	15	0	0	0	0	1	1	0	0	0	0	1495.97	8537.67	0	0	0	0	20.5043	47.2791
sp|P63000-2|RAC1_HUMAN	RAC1	P63000-2	RAC1_HUMAN	RAC1	211	Homo sapiens		Isoform B of Ras-related C3 botulinum toxin substrate 1	1	0.999	8	55	sp|P63000|RAC1_HUMAN	7	5	0	8	19	16	1	1	0	1	1	1	2640.88	1965.76	0	2707.63	20332.8	26724.3	480.217	32.8953	0	74.8993	278.689	147.992
sp|P63104|1433Z_HUMAN	YWHAZ	P63104	1433Z_HUMAN	YWHAZ	245	Homo sapiens	1:Experimental evidence at protein level	14-3-3 protein zeta/delta	1	0.999	24	210		0	2	0	7	81	120	0	1	0	1	1	1	0	180.697	0	899.246	34257.3	107660	0	3.02381	0	24.8752	469.542	596.19
sp|P63151|2ABA_HUMAN	PPP2R2A	P63151	2ABA_HUMAN	PPP2R2A	447	Homo sapiens	1:Experimental evidence at protein level	Serine/threonine-protein phosphatase 2A 55 kDa regulatory subunit B alpha isoform	1	0.999	48	590		2	0	0	14	186	388	1	0	0	1	1	1	145.162	0	0	1665.48	123106	449244	26.3962	0	0	46.071	1687.33	2487.78
sp|P63167|DYL1_HUMAN	DYNLL1	P63167	DYL1_HUMAN	DYNLL1	89	Homo sapiens	1:Experimental evidence at protein level	Dynein light chain 1, cytoplasmic	1	0.999	6	147		4	15	0	10	63	55	1	1	0	1	1	1	706.641	18595	0	13924.2	146335	145257	128.495	311.172	0	385.175	2005.72	804.393
sp|P36404-2|ARL2_HUMAN	ARL2	P36404-2	ARL2_HUMAN	ARL2	157	Homo sapiens		Isoform 2 of ADP-ribosylation factor-like protein 2	1	0.999	3	13	sp|P36404|ARL2_HUMAN	0	0	0	0	3	10	0	0	0	0	1	1	0	0	0	0	2258.95	8526.87	0	0	0	0	30.962	47.2193
sp|P63173|RL38_HUMAN	RPL38	P63173	RL38_HUMAN	RPL38	70	Homo sapiens	1:Experimental evidence at protein level	60S ribosomal protein L38	1	0.999	12	850		75	283	161	80	154	97	1	1	1	1	1	1	332487	2.20847e+06	626610	349491	1.61155e+06	1.50309e+06	60459.3	36956.9	115818	9667.71	22088.5	8323.65
sp|P63208|SKP1_HUMAN	SKP1	P63208	SKP1_HUMAN	SKP1	163	Homo sapiens	1:Experimental evidence at protein level	S-phase kinase-associated protein 1	1	0.999	25	564		5	0	0	3	195	361	1	0	0	1	1	1	924.324	0	0	446.762	177383	361685	168.079	0	0	12.3585	2431.28	2002.91
sp|P63218|GBG5_HUMAN	GNG5	P63218	GBG5_HUMAN	GNG5	68	Homo sapiens	1:Experimental evidence at protein level	Guanine nucleotide-binding protein G(I)/G(S)/G(O) subunit gamma-5	1	0.999	6	56		0	2	0	15	16	23	0	1	0	1	1	1	0	2271.57	0	9472.78	28857.2	80100.9	0	38.0129	0	262.039	395.527	443.576
sp|P63220|RS21_HUMAN	RPS21	P63220	RS21_HUMAN	RPS21	83	Homo sapiens	1:Experimental evidence at protein level	40S ribosomal protein S21	1	0.999	10	283		22	19	5	4	130	103	1	1	1	1	1	1	11349.2	14429.3	1662.13	4061.7	465984	519439	2063.73	241.463	307.215	112.356	6386.94	2876.5
sp|P63241|IF5A1_HUMAN	EIF5A	P63241	IF5A1_HUMAN	EIF5A	154	Homo sapiens	1:Experimental evidence at protein level	Eukaryotic translation initiation factor 5A-1	1	0.999	14	140		0	3	1	0	50	86	0	1	1	0	1	1	0	1369.67	551.601	0	48020.8	139408	0	22.9202	101.954	0	658.19	772.002
sp|P63244|RACK1_HUMAN	RACK1	P63244	RACK1_HUMAN	RACK1	317	Homo sapiens	1:Experimental evidence at protein level	Receptor of activated protein C kinase 1	1	0.999	20	132		0	12	0	11	28	81	0	1	0	1	1	1	0	2256.89	0	1964.31	7868.11	44757.8	0	37.7671	0	54.3372	107.843	247.856
sp|P63261|ACTG_HUMAN	ACTG1	P63261	ACTG_HUMAN	ACTG1	375	Homo sapiens	1:Experimental evidence at protein level	Actin, cytoplasmic 2	1	0.999	64	6903		249	350	138	288	2370	3508	1	1	1	1	1	1	88761	270505	23400.6	141834	3.51086e+06	4.84599e+06	16140.3	4526.67	4325.18	3923.45	48121	26835.7
sp|L0R8F8|MIDUO_HUMAN	MIEF1	L0R8F8	MIDUO_HUMAN	MIEF1	70	Homo sapiens	1:Experimental evidence at protein level	MIEF1 upstream open reading frame protein	1	0.999	3	7		0	0	0	0	3	4	0	0	0	0	1	1	0	0	0	0	5042.93	8498.34	0	0	0	0	69.1202	47.0613
sp|P63279|UBC9_HUMAN	UBE2I	P63279	UBC9_HUMAN	UBE2I	158	Homo sapiens	1:Experimental evidence at protein level	SUMO-conjugating enzyme UBC9	1	0.999	10	44		0	0	1	0	12	31	0	0	1	0	1	1	0	0	479.021	0	11966.1	32643.2	0	0	88.5385	0	164.012	180.769
sp|P63313|TYB10_HUMAN	TMSB10	P63313	TYB10_HUMAN	TMSB10	44	Homo sapiens	1:Experimental evidence at protein level	Thymosin beta-10	1	0.999	2	37		10	9	6	6	0	6	1	1	1	1	0	1	7787.8	24077.8	18642.9	17962.1	0	50772.3	1416.13	402.922	3445.81	496.871	0	281.162
sp|Q9Y266|NUDC_HUMAN	NUDC	Q9Y266	NUDC_HUMAN	NUDC	331	Homo sapiens	1:Experimental evidence at protein level	Nuclear migration protein nudC	1	0.999	5	14		2	0	0	0	2	10	1	0	0	0	1	1	301.342	0	0	0	258.011	2987.25	54.796	0	0	0	3.53639	16.5425
sp|P67809|YBOX1_HUMAN	YBX1	P67809	YBOX1_HUMAN	YBX1	324	Homo sapiens	1:Experimental evidence at protein level	Y-box-binding protein 1	1	0.999	43	1535		86	99	20	63	468	799	1	1	1	1	1	1	28600.9	60135	3899.38	27780	651845	1.66161e+06	5200.78	1006.31	720.732	768.458	8934.41	9201.53
sp|O76096|CYTF_HUMAN	CST7	O76096	CYTF_HUMAN	CST7	145	Homo sapiens	1:Experimental evidence at protein level	Cystatin-F	1	0.999	3	8		0	0	0	0	2	6	0	0	0	0	1	1	0	0	0	0	1526.02	8487.72	0	0	0	0	20.9162	47.0025
sp|P67936-2|TPM4_HUMAN	TPM4	P67936-2	TPM4_HUMAN	TPM4	284	Homo sapiens		Isoform 2 of Tropomyosin alpha-4 chain	1	0.999	26	10		0	4	0	0	0	6	0	1	0	0	0	1	0	1131.11	0	0	0	1384.85	0	18.9282	0	0	0	7.66889
sp|P67936|TPM4_HUMAN	TPM4	P67936	TPM4_HUMAN	TPM4	248	Homo sapiens	1:Experimental evidence at protein level	Tropomyosin alpha-4 chain	1	0.999	28	54		0	20	0	3	3	28	0	1	0	1	1	1	0	8638.4	0	476.659	612.164	12620.4	0	144.556	0	13.1855	8.39054	69.888
sp|P68032|ACTC_HUMAN	ACTC1	P68032	ACTC_HUMAN	ACTC1	377	Homo sapiens	1:Experimental evidence at protein level	Actin, alpha cardiac muscle 1	1	0.999	43	621		25	53	11	19	262	251	1	1	1	1	1	1	9132.49	35169	1226.09	13065.5	494964	712458	1660.65	588.524	226.62	361.422	6784.16	3945.39
sp|Q15029-2|U5S1_HUMAN	EFTUD2	Q15029-2	U5S1_HUMAN	EFTUD2	937	Homo sapiens		Isoform 2 of 116 kDa U5 small nuclear ribonucleoprotein component	1	0.999	32	101	sp|Q15029|U5S1_HUMAN	0	0	0	0	35	66	0	0	0	0	1	1	0	0	0	0	3300.38	8460.12	0	0	0	0	45.2362	46.8497
sp|P68104|EF1A1_HUMAN	EEF1A1	P68104	EF1A1_HUMAN	EEF1A1	462	Homo sapiens	1:Experimental evidence at protein level	Elongation factor 1-alpha 1	1	0.999	24	498		73	84	40	52	100	149	1	1	1	1	1	1	12976.1	38578.4	6924.11	14758.7	44782.6	135408	2359.57	645.578	1279.8	408.26	613.806	749.853
sp|P68363|TBA1B_HUMAN	TUBA1B	P68363	TBA1B_HUMAN	TUBA1B	451	Homo sapiens	1:Experimental evidence at protein level	Tubulin alpha-1B chain	0.9849	0.999	44	116		4	0	1	2	52	57	1	0	1	1	1	1	715.57	0	240.423	486.594	29178.6	31781.8	130.119	0	44.438	13.4603	399.932	175.998
sp|P68366-2|TBA4A_HUMAN	TUBA4A	P68366-2	TBA4A_HUMAN	TUBA4A	433	Homo sapiens		Isoform 2 of Tubulin alpha-4A chain	1	0.999	40	394	sp|P68366|TBA4A_HUMAN	17	10	5	18	164	180	1	1	1	1	1	1	3316.37	3112.56	441.318	4121.92	202083	268500	603.049	52.086	81.5698	114.022	2769.82	1486.87
sp|P68371|TBB4B_HUMAN	TUBB4B	P68371	TBB4B_HUMAN	TUBB4B	445	Homo sapiens	1:Experimental evidence at protein level	Tubulin beta-4B chain	1	0.999	49	485		19	10	13	12	262	169	1	1	1	1	1	1	4543.13	3602.39	1653.27	2471.74	420020	486432	826.121	60.2831	305.578	68.3741	5756.94	2693.72
sp|Q12905|ILF2_HUMAN	ILF2	Q12905	ILF2_HUMAN	ILF2	390	Homo sapiens	1:Experimental evidence at protein level	Interleukin enhancer-binding factor 2	1	0.999	18	148		1	0	0	0	50	97	1	0	0	0	1	1	282.091	0	0	0	18267.6	60273.9	51.2954	0	0	0	250.382	333.779
sp|O43813|LANC1_HUMAN	LANCL1	O43813	LANC1_HUMAN	LANCL1	399	Homo sapiens	1:Experimental evidence at protein level	Glutathione S-transferase LANCL1	1	0.999	8	28		0	0	0	0	7	21	0	0	0	0	1	1	0	0	0	0	1984.51	8438.71	0	0	0	0	27.2004	46.7311
sp|Q9BPZ3|PAIP2_HUMAN	PAIP2	Q9BPZ3	PAIP2_HUMAN	PAIP2	127	Homo sapiens	1:Experimental evidence at protein level	Polyadenylate-binding protein-interacting protein 2	1	0.999	2	6		0	0	0	0	0	6	0	0	0	0	0	1	0	0	0	0	0	8400.84	0	0	0	0	0	46.5214
sp|P68871|HBB_HUMAN	HBB	P68871	HBB_HUMAN	HBB	147	Homo sapiens	1:Experimental evidence at protein level	Hemoglobin subunit beta	0.9999	0.999	4	78		8	0	9	0	52	9	1	0	1	0	1	1	2266.84	0	1465.3	0	269951	9035.77	412.202	0	270.835	0	3700.04	50.0375
sp|O60762|DPM1_HUMAN	DPM1	O60762	DPM1_HUMAN	DPM1	260	Homo sapiens	1:Experimental evidence at protein level	Dolichol-phosphate mannosyltransferase subunit 1	1	0.999	9	55		1	0	0	0	25	29	1	0	0	0	1	1	279.739	0	0	0	6353.49	11289.7	50.8677	0	0	0	87.0832	62.519
sp|P69891|HBG1_HUMAN	HBG1	P69891	HBG1_HUMAN	HBG1	147	Homo sapiens	1:Experimental evidence at protein level	Hemoglobin subunit gamma-1	0.9982	0.999	3	4	sp|P69892|HBG2_HUMAN	0	0	0	0	4	0	0	0	0	0	1	0	0	0	0	0	6753.02	0	0	0	0	0	92.5593	0
sp|P69905|HBA_HUMAN	HBA1	P69905	HBA_HUMAN	HBA1	142	Homo sapiens	1:Experimental evidence at protein level	Hemoglobin subunit alpha	1	0.999	6	78		0	5	4	12	22	35	0	1	1	1	1	1	0	3473.85	1087.89	4594.42	62483.9	82603.4	0	58.1321	201.077	127.092	856.427	457.434
sp|P78316|NOP14_HUMAN	NOP14	P78316	NOP14_HUMAN	NOP14	857	Homo sapiens	1:Experimental evidence at protein level	Nucleolar protein 14	1	0.999	7	19		0	1	0	0	0	18	0	1	0	0	0	1	0	160.179	0	0	0	2797.52	0	2.68046	0	0	0	15.4918
sp|P02786|TFR1_HUMAN	TFRC	P02786	TFR1_HUMAN	TFRC	760	Homo sapiens	1:Experimental evidence at protein level	Transferrin receptor protein 1	1	0.999	19	55		0	0	0	0	14	41	0	0	0	0	1	1	0	0	0	0	1381.46	8359.71	0	0	0	0	18.9348	46.2936
sp|Q9H074-3|PAIP1_HUMAN	PAIP1	Q9H074-3	PAIP1_HUMAN	PAIP1	367	Homo sapiens		Isoform 3 of Polyadenylate-binding protein-interacting protein 1	1	0.999	6	26		0	0	0	0	10	16	0	0	0	0	1	1	0	0	0	0	2938.98	8337.6	0	0	0	0	40.2827	46.1712
sp|P78371|TCPB_HUMAN	CCT2	P78371	TCPB_HUMAN	CCT2	535	Homo sapiens	1:Experimental evidence at protein level	T-complex protein 1 subunit beta	1	0.999	26	92		6	1	1	2	14	68	1	1	1	1	1	1	293.351	157.229	77.1647	117.282	1324.77	20088.6	53.343	2.6311	14.2625	3.2443	18.1577	111.245
sp|P78406|RAE1L_HUMAN	RAE1	P78406	RAE1L_HUMAN	RAE1	368	Homo sapiens	1:Experimental evidence at protein level	mRNA export factor RAE1	1	0.999	14	74		0	5	0	12	14	43	0	1	0	1	1	1	0	928.202	0	1803.73	3959.51	20185	0	15.5327	0	49.8953	54.2704	111.778
sp|P55011|S12A2_HUMAN	SLC12A2	P55011	S12A2_HUMAN	SLC12A2	1212	Homo sapiens	1:Experimental evidence at protein level	Solute carrier family 12 member 2	1	0.999	23	110		0	0	0	0	46	64	0	0	0	0	1	1	0	0	0	0	3995.77	8267.85	0	0	0	0	54.7674	45.785
sp|O75934|SPF27_HUMAN	BCAS2	O75934	SPF27_HUMAN	BCAS2	225	Homo sapiens	1:Experimental evidence at protein level	Pre-mRNA-splicing factor SPF27	1	0.999	4	11		0	0	0	0	3	8	0	0	0	0	1	1	0	0	0	0	1156.25	8219.32	0	0	0	0	15.848	45.5162
sp|Q9UJX2|CDC23_HUMAN	CDC23	Q9UJX2	CDC23_HUMAN	CDC23	597	Homo sapiens	1:Experimental evidence at protein level	Cell division cycle protein 23 homolog	1	0.999	14	71		0	0	0	0	31	40	0	0	0	0	1	1	0	0	0	0	5624.79	8214.67	0	0	0	0	77.0953	45.4905
sp|Q96IF1|AJUBA_HUMAN	AJUBA	Q96IF1	AJUBA_HUMAN	AJUBA	538	Homo sapiens	1:Experimental evidence at protein level	LIM domain-containing protein ajuba	1	0.999	18	54		0	0	0	0	21	33	0	0	0	0	1	1	0	0	0	0	1999.31	8187.42	0	0	0	0	27.4032	45.3396
sp|P80297|MT1X_HUMAN	MT1X	P80297	MT1X_HUMAN	MT1X	61	Homo sapiens	1:Experimental evidence at protein level	Metallothionein-1X	1	0.999	3	25		0	0	3	0	7	15	0	0	1	0	1	1	0	0	2325.71	0	17277.3	35195.9	0	0	429.867	0	236.809	194.905
sp|P33316-2|DUT_HUMAN	DUT	P33316-2	DUT_HUMAN	DUT	164	Homo sapiens		Isoform 2 of Deoxyuridine 5'-triphosphate nucleotidohydrolase, mitochondrial	1	0.999	4	12	sp|P33316|DUT_HUMAN	0	0	0	0	1	11	0	0	0	0	1	1	0	0	0	0	586.619	8148.52	0	0	0	0	8.0404	45.1241
sp|P81605-2|DCD_HUMAN	DCD	P81605-2	DCD_HUMAN	DCD	121	Homo sapiens		Isoform 2 of Dermcidin	1	0.999	6	6		0	6	0	0	0	0	0	1	0	0	0	0	0	4994.53	0	0	0	0	0	83.5794	0	0	0	0
sp|P81605|DCD_HUMAN	DCD	P81605	DCD_HUMAN	DCD	110	Homo sapiens	1:Experimental evidence at protein level	Dermcidin	1	0.999	7	138		16	63	20	24	8	7	1	1	1	1	1	1	18909.3	166432	19239.1	34978.8	5532.76	11894.7	3438.46	2785.11	3556.02	967.593	75.8339	65.8692
sp|Q13200|PSMD2_HUMAN	PSMD2	Q13200	PSMD2_HUMAN	PSMD2	908	Homo sapiens	1:Experimental evidence at protein level	26S proteasome non-ATPase regulatory subunit 2	1	0.999	24	96		0	0	0	0	31	65	0	0	0	0	1	1	0	0	0	0	1736.27	8129.41	0	0	0	0	23.798	45.0183
sp|Q13561-2|DCTN2_HUMAN	DCTN2	Q13561-2	DCTN2_HUMAN	DCTN2	406	Homo sapiens		Isoform 2 of Dynactin subunit 2	1	0.999	11	26	sp|Q13561-3|DCTN2_HUMAN, sp|Q13561|DCTN2_HUMAN	0	0	0	0	0	26	0	0	0	0	0	1	0	0	0	0	0	8122.44	0	0	0	0	0	44.9797
sp|P82664|RT10_HUMAN	MRPS10	P82664	RT10_HUMAN	MRPS10	201	Homo sapiens	1:Experimental evidence at protein level	28S ribosomal protein S10, mitochondrial	1	0.999	16	213		0	0	0	1	101	111	0	0	0	1	1	1	0	0	0	223.723	97867.8	189235	0	0	0	6.18869	1341.41	1047.93
sp|Q5T0D9|TPRGL_HUMAN	TPRG1L	Q5T0D9	TPRGL_HUMAN	TPRG1L	272	Homo sapiens	1:Experimental evidence at protein level	Tumor protein p63-regulated gene 1-like protein	1	0.999	5	12		0	0	0	0	0	12	0	0	0	0	0	1	0	0	0	0	0	8112.05	0	0	0	0	0	44.9222
sp|P82675|RT05_HUMAN	MRPS5	P82675	RT05_HUMAN	MRPS5	430	Homo sapiens	1:Experimental evidence at protein level	28S ribosomal protein S5, mitochondrial	1	0.999	21	132		0	1	0	0	68	63	0	1	0	0	1	1	0	86.4581	0	0	17289.7	24440.5	0	1.44681	0	0	236.978	135.344
sp|P82909|KGD4_HUMAN	MRPS36	P82909	KGD4_HUMAN	MRPS36	103	Homo sapiens	1:Experimental evidence at protein level	Alpha-ketoglutarate dehydrogenase component 4	1	0.999	4	21		5	4	2	0	0	10	1	1	1	0	0	1	1996.62	12162.9	467.406	0	0	11948.5	363.066	203.536	86.3917	0	0	66.1672
sp|Q8IYS1|P20D2_HUMAN	PM20D2	Q8IYS1	P20D2_HUMAN	PM20D2	436	Homo sapiens	1:Experimental evidence at protein level	Xaa-Arg dipeptidase	1	0.999	10	32		0	0	0	0	1	31	0	0	0	0	1	1	0	0	0	0	137.51	8106.79	0	0	0	0	1.88476	44.893
sp|Q13610|PWP1_HUMAN	PWP1	Q13610	PWP1_HUMAN	PWP1	501	Homo sapiens	1:Experimental evidence at protein level	Periodic tryptophan protein 1 homolog	1	0.999	9	29		0	0	0	0	7	22	0	0	0	0	1	1	0	0	0	0	954.86	8098.77	0	0	0	0	13.0877	44.8486
sp|Q8IY47|KBTB2_HUMAN	KBTBD2	Q8IY47	KBTB2_HUMAN	KBTBD2	623	Homo sapiens	1:Experimental evidence at protein level	Kelch repeat and BTB domain-containing protein 2	0.9888	0.9962	2	2		0	0	0	0	0	2	0	0	0	0	0	1	0	0	0	0	0	8096.85	0	0	0	0	0	44.838
sp|P50914|RL14_HUMAN	RPL14	P50914	RL14_HUMAN	RPL14	215	Homo sapiens	1:Experimental evidence at protein level	60S ribosomal protein L14	1	0.999	7	28		1	0	0	0	16	11	1	0	0	0	1	1	268.419	0	0	0	15630	6984.82	48.8093	0	0	0	214.23	38.6799
sp|P82932|RT06_HUMAN	MRPS6	P82932	RT06_HUMAN	MRPS6	125	Homo sapiens	1:Experimental evidence at protein level	28S ribosomal protein S6, mitochondrial	1	0.999	15	108		0	0	0	1	39	68	0	0	0	1	1	1	0	0	0	1076.72	65557.1	156961	0	0	0	29.7844	898.549	869.203
sp|P53384-2|NUBP1_HUMAN	NUBP1	P53384-2	NUBP1_HUMAN	NUBP1	309	Homo sapiens		Isoform 2 of Cytosolic Fe-S cluster assembly factor NUBP1	1	0.999	6	16	sp|P53384|NUBP1_HUMAN	0	0	0	0	4	12	0	0	0	0	1	1	0	0	0	0	2196.85	8062.73	0	0	0	0	30.1108	44.6491
sp|P82979|SARNP_HUMAN	SARNP	P82979	SARNP_HUMAN	SARNP	210	Homo sapiens	1:Experimental evidence at protein level	SAP domain-containing ribonucleoprotein	1	0.999	2	6		0	1	0	0	0	5	0	1	0	0	0	1	0	310.282	0	0	0	2254.45	0	5.19231	0	0	0	12.4845
sp|P83731|RL24_HUMAN	RPL24	P83731	RL24_HUMAN	RPL24	157	Homo sapiens	1:Experimental evidence at protein level	60S ribosomal protein L24	1	0.999	10	130		14	29	9	8	37	33	1	1	1	1	1	1	4101.42	17401.8	2341.86	2077.59	57038.7	67922.1	745.801	291.205	432.852	57.471	781.792	376.133
sp|P51572-2|BAP31_HUMAN	BCAP31	P51572-2	BAP31_HUMAN	BCAP31	313	Homo sapiens		Isoform 2 of B-cell receptor-associated protein 31	1	0.999	7	26	sp|P51572|BAP31_HUMAN	0	0	0	0	8	18	0	0	0	0	1	1	0	0	0	0	1188.55	8044.68	0	0	0	0	16.2907	44.5491
sp|Q9BYC9|RM20_HUMAN	MRPL20	Q9BYC9	RM20_HUMAN	MRPL20	149	Homo sapiens	1:Experimental evidence at protein level	39S ribosomal protein L20, mitochondrial	1	0.999	4	8		0	0	0	0	1	7	0	0	0	0	1	1	0	0	0	0	1686.33	7989.41	0	0	0	0	23.1134	44.243
sp|O96008|TOM40_HUMAN	TOMM40	O96008	TOM40_HUMAN	TOMM40	361	Homo sapiens	1:Experimental evidence at protein level	Mitochondrial import receptor subunit TOM40 homolog	1	0.999	4	11		0	0	0	0	1	10	0	0	0	0	1	1	0	0	0	0	544.992	7988.87	0	0	0	0	7.46985	44.2401
sp|Q96EY8|MMAB_HUMAN	MMAB	Q96EY8	MMAB_HUMAN	MMAB	250	Homo sapiens	1:Experimental evidence at protein level	Corrinoid adenosyltransferase MMAB	1	0.999	8	20		0	0	0	0	0	20	0	0	0	0	0	1	0	0	0	0	0	7986.13	0	0	0	0	0	44.2248
sp|P84090|ERH_HUMAN	ERH	P84090	ERH_HUMAN	ERH	104	Homo sapiens	1:Experimental evidence at protein level	Enhancer of rudimentary homolog	1	0.999	8	151		5	15	1	17	56	57	1	1	1	1	1	1	1426.79	22281.2	888.281	11084.1	133296	297286	259.448	372.857	164.183	306.612	1827	1646.28
sp|Q14165|MLEC_HUMAN	MLEC	Q14165	MLEC_HUMAN	MLEC	292	Homo sapiens	1:Experimental evidence at protein level	Malectin	1	0.999	7	14		0	0	0	0	0	14	0	0	0	0	0	1	0	0	0	0	0	7940.92	0	0	0	0	0	43.9745
sp|P84098|RL19_HUMAN	RPL19	P84098	RL19_HUMAN	RPL19	196	Homo sapiens	1:Experimental evidence at protein level	60S ribosomal protein L19	1	0.999	5	37		5	5	1	4	9	13	1	1	1	1	1	1	1103.33	4200.33	540.916	924.037	10258.1	17402.4	200.63	70.2891	99.9788	25.561	140.602	96.3693
sp|P84103-2|SRSF3_HUMAN	SRSF3	P84103-2	SRSF3_HUMAN	SRSF3	124	Homo sapiens		Isoform 2 of Serine/arginine-rich splicing factor 3	1	0.999	9	77	sp|P84103|SRSF3_HUMAN	0	4	0	7	12	54	0	1	0	1	1	1	0	3206	0	3631.11	7565.99	99844.2	0	53.6498	0	100.445	103.702	552.909
sp|P84243|H33_HUMAN	H3-3A	P84243	H33_HUMAN	H3-3A	136	Homo sapiens	1:Experimental evidence at protein level	Histone H3.3	0.996	0.999	4	24		0	3	3	0	8	10	0	1	1	0	1	1	0	2454.32	1203.48	0	8024.75	17787.6	0	41.071	222.441	0	109.99	98.5027
sp|Q4G0N4|NAKD2_HUMAN	NADK2	Q4G0N4	NAKD2_HUMAN	NADK2	442	Homo sapiens	1:Experimental evidence at protein level	NAD kinase 2, mitochondrial	1	0.999	12	33		0	0	0	0	3	30	0	0	0	0	1	1	0	0	0	0	549.737	7930.33	0	0	0	0	7.53489	43.9159
sp|P19075|TSN8_HUMAN	TSPAN8	P19075	TSN8_HUMAN	TSPAN8	237	Homo sapiens	1:Experimental evidence at protein level	Tetraspanin-8	1	0.999	3	10		0	0	0	0	1	9	0	0	0	0	1	1	0	0	0	0	1835.63	7927.7	0	0	0	0	25.1598	43.9013
sp|P98179|RBM3_HUMAN	RBM3	P98179	RBM3_HUMAN	RBM3	157	Homo sapiens	1:Experimental evidence at protein level	RNA-binding protein 3	1	0.999	5	53		4	4	0	1	7	37	1	1	0	1	1	1	1352.66	1996.48	0	717.544	6370.67	57128.1	245.967	33.4095	0	19.8489	87.3186	316.359
sp|P55957-2|BID_HUMAN	BID	P55957-2	BID_HUMAN	BID	241	Homo sapiens		Isoform 2 of BH3-interacting domain death agonist	1	0.999	4	20	sp|P55957|BID_HUMAN	0	0	0	0	5	15	0	0	0	0	1	1	0	0	0	0	900.801	7912.89	0	0	0	0	12.3467	43.8193
sp|P99999|CYC_HUMAN	CYCS	P99999	CYC_HUMAN	CYCS	105	Homo sapiens	1:Experimental evidence at protein level	Cytochrome c	1	0.999	8	30		0	9	1	0	0	20	0	1	1	0	0	1	0	4087.3	207.23	0	0	15108.8	0	68.3977	38.3027	0	0	83.6679
sp|O60925|PFD1_HUMAN	PFDN1	O60925	PFD1_HUMAN	PFDN1	122	Homo sapiens	1:Experimental evidence at protein level	Prefoldin subunit 1	1	0.999	4	18		0	0	0	0	8	10	0	0	0	0	1	1	0	0	0	0	3373.86	7904.96	0	0	0	0	46.2433	43.7754
sp|Q00325-2|MPCP_HUMAN	SLC25A3	Q00325-2	MPCP_HUMAN	SLC25A3	361	Homo sapiens		Isoform B of Phosphate carrier protein, mitochondrial	1	0.999	15	83		4	0	4	3	40	32	1	0	1	1	1	1	551.699	0	301.899	285.656	19738.7	22869.4	100.321	0	55.8008	7.90188	270.546	126.644
sp|Q9H7Z7|PGES2_HUMAN	PTGES2	Q9H7Z7	PGES2_HUMAN	PTGES2	377	Homo sapiens	1:Experimental evidence at protein level	Prostaglandin E synthase 2	1	0.999	15	75		1	1	0	0	5	68	1	1	0	0	1	1	262.391	532.23	0	0	1668.66	35864.3	47.7131	8.90643	0	0	22.8712	198.606
sp|P21291|CSRP1_HUMAN	CSRP1	P21291	CSRP1_HUMAN	CSRP1	193	Homo sapiens	1:Experimental evidence at protein level	Cysteine and glycine-rich protein 1	1	0.999	5	19		0	0	0	0	3	16	0	0	0	0	1	1	0	0	0	0	677.639	7889.06	0	0	0	0	9.28795	43.6873
sp|Q14376-2|GALE_HUMAN	GALE	Q14376-2	GALE_HUMAN	GALE	274	Homo sapiens		Isoform 2 of UDP-glucose 4-epimerase	1	0.999	5	17	sp|Q14376|GALE_HUMAN	0	0	0	0	4	13	0	0	0	0	1	1	0	0	0	0	1147.34	7839.62	0	0	0	0	15.7258	43.4135
sp|Q00610-2|CLH1_HUMAN	CLTC	Q00610-2	CLH1_HUMAN	CLTC	1639	Homo sapiens		Isoform 2 of Clathrin heavy chain 1	1	0.999	42	161	sp|Q00610|CLH1_HUMAN	2	0	0	2	47	110	1	0	0	1	1	1	24.3465	0	0	66.0076	2538.75	8808.18	4.42717	0	0	1.82592	34.797	48.7771
sp|P29558|RBMS1_HUMAN	RBMS1	P29558	RBMS1_HUMAN	RBMS1	406	Homo sapiens	1:Experimental evidence at protein level	RNA-binding motif, single-stranded-interacting protein 1	0.9999	0.999	10	16		0	0	0	0	6	10	0	0	0	0	1	1	0	0	0	0	3021.32	7828.71	0	0	0	0	41.4112	43.3532
sp|Q00839|HNRPU_HUMAN	HNRNPU	Q00839	HNRPU_HUMAN	HNRNPU	825	Homo sapiens	1:Experimental evidence at protein level	Heterogeneous nuclear ribonucleoprotein U	1	0.999	50	551		17	31	3	9	199	292	1	1	1	1	1	1	952.568	5756	122.647	506.017	58623.5	134893	173.215	96.3219	22.6691	13.9976	803.514	747.001
sp|P12694|ODBA_HUMAN	BCKDHA	P12694	ODBA_HUMAN	BCKDHA	445	Homo sapiens	1:Experimental evidence at protein level	2-oxoisovalerate dehydrogenase subunit alpha, mitochondrial	1	0.999	10	25		0	0	0	0	3	22	0	0	0	0	1	1	0	0	0	0	407.996	7825.87	0	0	0	0	5.59213	43.3374
sp|Q01081|U2AF1_HUMAN	U2AF1	Q01081	U2AF1_HUMAN	U2AF1	240	Homo sapiens	1:Experimental evidence at protein level	Splicing factor U2AF 35 kDa subunit	1	0.999	11	100		4	7	13	9	16	51	1	1	1	1	1	1	471.356	3604.98	3731.18	4256.99	15838.7	73860.9	85.7113	60.3263	689.642	117.758	217.091	409.02
sp|P42765|THIM_HUMAN	ACAA2	P42765	THIM_HUMAN	ACAA2	397	Homo sapiens	1:Experimental evidence at protein level	3-ketoacyl-CoA thiolase, mitochondrial	1	0.999	9	25		0	0	0	0	1	24	0	0	0	0	1	1	0	0	0	0	210.953	7820.1	0	0	0	0	2.89139	43.3054
sp|O75531|BAF_HUMAN	BANF1	O75531	BAF_HUMAN	BANF1	89	Homo sapiens	1:Experimental evidence at protein level	Barrier-to-autointegration factor	1	0.999	4	21		0	0	0	0	13	8	0	0	0	0	1	1	0	0	0	0	11089.8	7758.76	0	0	0	0	152.001	42.9658
sp|Q01105-2|SET_HUMAN	SET	Q01105-2	SET_HUMAN	SET	277	Homo sapiens		Isoform 2 of Protein SET	1	0.999	9	29		0	7	0	2	0	20	0	1	0	1	0	1	0	2937.5	0	984.258	0	12694.1	0	49.1567	0	27.2268	0	70.2963
sp|P51665|PSMD7_HUMAN	PSMD7	P51665	PSMD7_HUMAN	PSMD7	324	Homo sapiens	1:Experimental evidence at protein level	26S proteasome non-ATPase regulatory subunit 7	1	0.999	8	14		0	0	0	0	1	13	0	0	0	0	1	1	0	0	0	0	302.615	7736.8	0	0	0	0	4.14775	42.8442
sp|Q01469|FABP5_HUMAN	FABP5	Q01469	FABP5_HUMAN	FABP5	135	Homo sapiens	1:Experimental evidence at protein level	Fatty acid-binding protein 5	1	0.999	34	889		49	518	32	258	14	18	1	1	1	1	1	1	33718.7	1.86269e+06	7714.19	655788	5187.27	20239.1	6131.4	31170.5	1425.83	18140.6	71.0986	112.078
sp|Q01518|CAP1_HUMAN	CAP1	Q01518	CAP1_HUMAN	CAP1	475	Homo sapiens	1:Experimental evidence at protein level	Adenylyl cyclase-associated protein 1	1	0.999	18	68		0	33	0	23	0	12	0	1	0	1	0	1	0	6671.94	0	4053.74	0	1898.61	0	111.649	0	112.136	0	10.5139
sp|Q01546|K22O_HUMAN	KRT76	Q01546	K22O_HUMAN	KRT76	638	Homo sapiens	1:Experimental evidence at protein level	Keratin, type II cytoskeletal 2 oral	1	0.999	30	4		0	4	0	0	0	0	0	1	0	0	0	0	0	2024.69	0	0	0	0	0	33.8816	0	0	0	0
sp|Q16637-2|SMN_HUMAN	SMN1	Q16637-2	SMN_HUMAN	SMN1	262	Homo sapiens		Isoform SMN-delta5 of Survival motor neuron protein	1	0.999	3	7	sp|Q16637-3|SMN_HUMAN, sp|Q16637-4|SMN_HUMAN, sp|Q16637|SMN_HUMAN	0	0	0	0	2	5	0	0	0	0	1	1	0	0	0	0	1508.29	7706.21	0	0	0	0	20.6731	42.6747
sp|O15084|ANR28_HUMAN	ANKRD28	O15084	ANR28_HUMAN	ANKRD28	1053	Homo sapiens	1:Experimental evidence at protein level	Serine/threonine-protein phosphatase 6 regulatory ankyrin repeat subunit A	1	0.999	18	48		0	0	0	0	4	44	0	0	0	0	1	1	0	0	0	0	866.171	7613.24	0	0	0	0	11.872	42.1599
sp|O43396|TXNL1_HUMAN	TXNL1	O43396	TXNL1_HUMAN	TXNL1	289	Homo sapiens	1:Experimental evidence at protein level	Thioredoxin-like protein 1	1	0.999	10	22		0	0	0	0	6	16	0	0	0	0	1	1	0	0	0	0	1774.78	7593.24	0	0	0	0	24.3257	42.0491
sp|Q01844-3|EWS_HUMAN	EWSR1	Q01844-3	EWS_HUMAN	EWSR1	655	Homo sapiens		Isoform 3 of RNA-binding protein EWS	1	0.999	16	415	sp|Q01844-5|EWS_HUMAN, sp|Q01844-6|EWS_HUMAN, sp|Q01844|EWS_HUMAN	19	27	26	1	142	200	1	1	1	1	1	1	2969.93	7132.92	4756.46	468.501	117054	264773	540.052	119.364	879.147	12.9598	1604.39	1466.24
sp|Q9NP77|SSU72_HUMAN	SSU72	Q9NP77	SSU72_HUMAN	SSU72	194	Homo sapiens	1:Experimental evidence at protein level	RNA polymerase II subunit A C-terminal domain phosphatase SSU72	1	0.999	6	15		0	0	0	0	5	10	0	0	0	0	1	1	0	0	0	0	2775.75	7550.18	0	0	0	0	38.0454	41.8107
sp|Q6YN16|HSDL2_HUMAN	HSDL2	Q6YN16	HSDL2_HUMAN	HSDL2	418	Homo sapiens	1:Experimental evidence at protein level	Hydroxysteroid dehydrogenase-like protein 2	1	0.999	7	16		0	0	0	0	2	14	0	0	0	0	1	1	0	0	0	0	338.328	7461.71	0	0	0	0	4.63725	41.3208
sp|O43617|TPPC3_HUMAN	TRAPPC3	O43617	TPPC3_HUMAN	TRAPPC3	180	Homo sapiens	1:Experimental evidence at protein level	Trafficking protein particle complex subunit 3	1	0.999	5	14		0	0	0	0	1	13	0	0	0	0	1	1	0	0	0	0	561.068	7451.96	0	0	0	0	7.6902	41.2668
sp|Q02413|DSG1_HUMAN	DSG1	Q02413	DSG1_HUMAN	DSG1	1049	Homo sapiens	1:Experimental evidence at protein level	Desmoglein-1	1	0.999	56	1492		33	759	52	641	0	7	1	1	1	1	0	1	2540.94	445943	4469.78	316284	0	1676.22	462.044	7462.49	826.159	8749.14	0	9.28242
sp|Q02487-2|DSC2_HUMAN	DSC2	Q02487-2	DSC2_HUMAN	DSC2	847	Homo sapiens		Isoform 2B of Desmocollin-2	1	0.999	8	25		0	15	0	10	0	0	0	1	0	1	0	0	0	2095.48	0	1212.21	0	0	0	35.0662	0	33.5324	0	0
sp|P62195|PRS8_HUMAN	PSMC5	P62195	PRS8_HUMAN	PSMC5	406	Homo sapiens	1:Experimental evidence at protein level	26S proteasome regulatory subunit 8	1	0.999	15	45		1	0	0	0	15	29	0	0	0	0	1	1	0	0	0	0	2420.45	7440.99	0	0	0	0	33.1755	41.206
sp|Q08209-2|PP2BA_HUMAN	PPP3CA	Q08209-2	PP2BA_HUMAN	PPP3CA	511	Homo sapiens		Isoform 2 of Protein phosphatase 3 catalytic subunit alpha	1	0.999	12	25	sp|Q08209|PP2BA_HUMAN	0	0	0	0	1	24	0	0	0	0	1	1	0	0	0	0	99.497	7434.19	0	0	0	0	1.36374	41.1684
sp|P13807-2|GYS1_HUMAN	GYS1	P13807-2	GYS1_HUMAN	GYS1	673	Homo sapiens		Isoform 2 of Glycogen [starch] synthase, muscle	1	0.999	12	31	sp|P13807|GYS1_HUMAN	0	0	0	0	1	30	0	0	0	0	1	1	0	0	0	0	117.618	7409.86	0	0	0	0	1.61212	41.0337
sp|P11166|GTR1_HUMAN	SLC2A1	P11166	GTR1_HUMAN	SLC2A1	492	Homo sapiens	1:Experimental evidence at protein level	Solute carrier family 2, facilitated glucose transporter member 1	1	0.999	7	34		1	0	0	0	12	21	1	0	0	0	1	1	257.987	0	0	0	8046.98	22085.2	46.9123	0	0	0	110.295	122.301
sp|Q02978|M2OM_HUMAN	SLC25A11	Q02978	M2OM_HUMAN	SLC25A11	314	Homo sapiens	1:Experimental evidence at protein level	Mitochondrial 2-oxoglutarate/malate carrier protein	1	0.999	4	16		0	1	2	0	3	10	0	1	1	0	1	1	0	246.167	130.243	0	1180.63	4053.58	0	4.11941	24.073	0	16.1822	22.4476
sp|P84085|ARF5_HUMAN	ARF5	P84085	ARF5_HUMAN	ARF5	180	Homo sapiens	1:Experimental evidence at protein level	ADP-ribosylation factor 5	1	0.999	10	21		0	0	0	0	13	8	0	0	0	0	1	1	0	0	0	0	2271.77	7395.77	0	0	0	0	31.1377	40.9556
sp|Q96CB9-4|NSUN4_HUMAN	NSUN4	Q96CB9-4	NSUN4_HUMAN	NSUN4	335	Homo sapiens		Isoform 4 of 5-methylcytosine rRNA methyltransferase NSUN4	1	0.999	7	33	sp|Q96CB9|NSUN4_HUMAN	0	0	0	0	17	16	0	0	0	0	1	1	0	0	0	0	5913.59	7328.06	0	0	0	0	81.0537	40.5807
sp|Q04724|TLE1_HUMAN	TLE1	Q04724	TLE1_HUMAN	TLE1	770	Homo sapiens	1:Experimental evidence at protein level	Transducin-like enhancer protein 1	0.9999	0.999	2	5		0	0	0	2	0	3	0	0	0	1	0	1	0	0	0	531.299	0	205.496	0	0	0	14.6969	0	1.13798
sp|Q04760|LGUL_HUMAN	GLO1	Q04760	LGUL_HUMAN	GLO1	184	Homo sapiens	1:Experimental evidence at protein level	Lactoylglutathione lyase	1	0.999	13	104		0	2	0	0	31	71	0	1	0	0	1	1	0	455.895	0	0	25587.5	109991	0	7.62903	0	0	350.711	609.096
sp|Q9NW81-4|DMAC2_HUMAN	DMAC2	Q9NW81-4	DMAC2_HUMAN	DMAC2	263	Homo sapiens		Isoform 4 of Distal membrane-arm assembly complex protein 2	1	0.999	5	35	sp|Q9NW81|DMAC2_HUMAN	0	0	0	0	19	16	0	0	0	0	1	1	0	0	0	0	11618.4	7273.63	0	0	0	0	159.246	40.2793
sp|Q04837|SSBP_HUMAN	SSBP1	Q04837	SSBP_HUMAN	SSBP1	148	Homo sapiens	1:Experimental evidence at protein level	Single-stranded DNA-binding protein, mitochondrial	1	0.999	10	112		17	15	5	1	38	36	1	1	1	1	1	1	3523.61	6707.4	861.817	869.52	42134.7	53825.8	640.733	112.243	159.292	24.0529	577.514	298.072
sp|O75170-4|PP6R2_HUMAN	PPP6R2	O75170-4	PP6R2_HUMAN	PPP6R2	932	Homo sapiens		Isoform 4 of Serine/threonine-protein phosphatase 6 regulatory subunit 2	1	0.999	18	35	sp|O75170-5|PP6R2_HUMAN	0	0	0	0	1	34	0	0	0	0	1	1	0	0	0	0	161.135	7256.34	0	0	0	0	2.20857	40.1835
sp|Q9P0U1|TOM7_HUMAN	TOMM7	Q9P0U1	TOM7_HUMAN	TOMM7	55	Homo sapiens	1:Experimental evidence at protein level	Mitochondrial import receptor subunit TOM7 homolog	1	0.999	2	5		0	0	0	0	1	4	0	0	0	0	1	1	0	0	0	0	1076.81	7256.24	0	0	0	0	14.7591	40.183
sp|Q969M3-3|YIPF5_HUMAN	YIPF5	Q969M3-3	YIPF5_HUMAN	YIPF5	265	Homo sapiens		Isoform 3 of Protein YIPF5	1	0.999	3	13	sp|Q969M3|YIPF5_HUMAN	0	0	0	0	9	4	0	0	0	0	1	1	0	0	0	0	17647.8	7179.06	0	0	0	0	241.888	39.7556
sp|P57739|CLD2_HUMAN	CLDN2	P57739	CLD2_HUMAN	CLDN2	230	Homo sapiens	1:Experimental evidence at protein level	Claudin-2	1	0.999	2	4		0	0	0	0	0	4	0	0	0	0	0	1	0	0	0	0	0	7163.02	0	0	0	0	0	39.6668
sp|A5D8V6|VP37C_HUMAN	VPS37C	A5D8V6	VP37C_HUMAN	VPS37C	355	Homo sapiens	1:Experimental evidence at protein level	Vacuolar protein sorting-associated protein 37C	1	0.999	4	10		0	0	0	0	3	7	0	0	0	0	1	1	0	0	0	0	2734.54	7142.51	0	0	0	0	37.4805	39.5532
sp|P38919|IF4A3_HUMAN	EIF4A3	P38919	IF4A3_HUMAN	EIF4A3	411	Homo sapiens	1:Experimental evidence at protein level	Eukaryotic initiation factor 4A-III	1	0.999	11	23		0	0	0	0	5	18	0	0	0	0	1	1	0	0	0	0	962.331	7141.68	0	0	0	0	13.19	39.5486
sp|Q9NYJ1|COA4_HUMAN	COA4	Q9NYJ1	COA4_HUMAN	COA4	87	Homo sapiens	1:Experimental evidence at protein level	Cytochrome c oxidase assembly factor 4 homolog, mitochondrial	1	0.999	3	7		0	0	0	0	0	7	0	0	0	0	0	1	0	0	0	0	0	7138.74	0	0	0	0	0	39.5323
sp|Q06323|PSME1_HUMAN	PSME1	Q06323	PSME1_HUMAN	PSME1	249	Homo sapiens	1:Experimental evidence at protein level	Proteasome activator complex subunit 1	1	0.999	17	118		1	0	1	0	54	62	1	0	1	0	1	1	240.554	0	242.338	0	31833.8	63874.8	43.7422	0	44.7919	0	436.325	353.72
sp|Q9BQQ3-2|GORS1_HUMAN	GORASP1	Q9BQQ3-2	GORS1_HUMAN	GORASP1	215	Homo sapiens		Isoform 2 of Golgi reassembly-stacking protein 1	1	0.999	2	3	sp|Q9BQQ3|GORS1_HUMAN	0	0	0	0	0	3	0	0	0	0	0	1	0	0	0	0	0	7135.17	0	0	0	0	0	39.5125
sp|P05388|RLA0_HUMAN	RPLP0	P05388	RLA0_HUMAN	RPLP0	317	Homo sapiens	1:Experimental evidence at protein level	60S acidic ribosomal protein P0	1	0.999	13	92		1	0	0	0	50	41	1	0	0	0	1	1	249.72	0	0	0	13094.4	18531.6	45.4091	0	0	0	179.476	102.623
sp|P00387-2|NB5R3_HUMAN	CYB5R3	P00387-2	NB5R3_HUMAN	CYB5R3	278	Homo sapiens		Isoform 2 of NADH-cytochrome b5 reductase 3	1	0.999	6	18	sp|P00387-3|NB5R3_HUMAN, sp|P00387|NB5R3_HUMAN	0	0	0	0	5	13	0	0	0	0	1	1	0	0	0	0	597.808	7132.02	0	0	0	0	8.19377	39.4951
sp|Q06830|PRDX1_HUMAN	PRDX1	Q06830	PRDX1_HUMAN	PRDX1	199	Homo sapiens	1:Experimental evidence at protein level	Peroxiredoxin-1	1	0.999	38	1736		53	110	32	87	704	750	1	1	1	1	1	1	13310.3	115876	6276.73	61477.2	2.04733e+06	3.14557e+06	2420.35	1939.1	1160.14	1700.6	28061.5	17419.3
sp|Q07020-2|RL18_HUMAN	RPL18	Q07020-2	RL18_HUMAN	RPL18	159	Homo sapiens		Isoform 2 of 60S ribosomal protein L18	1	0.999	3	9	sp|Q07020|RL18_HUMAN	0	1	0	0	5	3	0	1	0	0	1	1	0	1853.4	0	0	5512.62	4393.78	0	31.015	0	0	75.5579	24.3315
sp|Q07021|C1QBP_HUMAN	C1QBP	Q07021	C1QBP_HUMAN	C1QBP	282	Homo sapiens	1:Experimental evidence at protein level	Complement component 1 Q subcomponent-binding protein, mitochondrial	1	0.999	12	394		26	54	28	30	117	139	1	1	1	1	1	1	5296.81	37490.7	2895.09	11429.2	126666	213285	963.172	627.376	535.106	316.158	1736.12	1181.11
sp|Q07065|CKAP4_HUMAN	CKAP4	Q07065	CKAP4_HUMAN	CKAP4	602	Homo sapiens	1:Experimental evidence at protein level	Cytoskeleton-associated protein 4	1	0.999	22	67		0	5	0	0	9	53	0	1	0	0	1	1	0	718.752	0	0	1130.93	9211.02	0	12.0277	0	0	15.5009	51.0079
sp|O95361|TRI16_HUMAN	TRIM16	O95361	TRI16_HUMAN	TRIM16	564	Homo sapiens	1:Experimental evidence at protein level	Tripartite motif-containing protein 16	1	0.999	13	43		0	0	0	0	9	34	0	0	0	0	1	1	0	0	0	0	1120.5	7130.23	0	0	0	0	15.3579	39.4851
sp|P61020|RAB5B_HUMAN	RAB5B	P61020	RAB5B_HUMAN	RAB5B	215	Homo sapiens	1:Experimental evidence at protein level	Ras-related protein Rab-5B	1	0.999	6	13		0	0	0	0	3	10	0	0	0	0	1	1	0	0	0	0	728.63	7117.52	0	0	0	0	9.98686	39.4148
sp|Q8WVM8|SCFD1_HUMAN	SCFD1	Q8WVM8	SCFD1_HUMAN	SCFD1	642	Homo sapiens	1:Experimental evidence at protein level	Sec1 family domain-containing protein 1	1	0.999	11	38		0	0	0	0	5	33	0	0	0	0	1	1	0	0	0	0	739.195	7114.57	0	0	0	0	10.1317	39.3985
sp|Q15366-2|PCBP2_HUMAN	PCBP2	Q15366-2	PCBP2_HUMAN	PCBP2	366	Homo sapiens		Isoform 2 of Poly(rC)-binding protein 2	0	0.999	19	7		0	0	0	0	0	7	0	0	0	0	0	1	0	0	0	0	0	7050.59	0	0	0	0	0	39.0441
sp|Q07666|KHDR1_HUMAN	KHDRBS1	Q07666	KHDR1_HUMAN	KHDRBS1	443	Homo sapiens	1:Experimental evidence at protein level	KH domain-containing, RNA-binding, signal transduction-associated protein 1	1	0.999	25	440		0	4	0	2	198	236	0	1	0	1	1	1	0	883.465	0	232.373	185884	379615	0	14.7841	0	6.42797	2547.79	2102.2
sp|Q9Y3B2|EXOS1_HUMAN	EXOSC1	Q9Y3B2	EXOS1_HUMAN	EXOSC1	195	Homo sapiens	1:Experimental evidence at protein level	Exosome complex component CSL4	1	0.999	3	14		0	0	0	0	5	9	0	0	0	0	1	1	0	0	0	0	2141.09	7045.97	0	0	0	0	29.3466	39.0186
sp|Q08188|TGM3_HUMAN	TGM3	Q08188	TGM3_HUMAN	TGM3	693	Homo sapiens	1:Experimental evidence at protein level	Protein-glutamine gamma-glutamyltransferase E	1	0.999	47	476		26	265	15	170	0	0	1	1	1	1	0	0	915.238	80295.5	679.272	39323.3	0	0	166.427	1343.68	125.552	1087.77	0	0
sp|Q9Y2V2|CHSP1_HUMAN	CARHSP1	Q9Y2V2	CHSP1_HUMAN	CARHSP1	147	Homo sapiens	1:Experimental evidence at protein level	Calcium-regulated heat-stable protein 1	1	0.999	3	11		0	0	0	0	3	8	0	0	0	0	1	1	0	0	0	0	1566.63	7041.28	0	0	0	0	21.4728	38.9926
sp|O60716-10|CTND1_HUMAN	CTNND1	O60716-10	CTND1_HUMAN	CTNND1	908	Homo sapiens		Isoform 2AB of Catenin delta-1	1	0.999	25	115	sp|O60716-11|CTND1_HUMAN, sp|O60716-13|CTND1_HUMAN, sp|O60716-17|CTND1_HUMAN, sp|O60716-18|CTND1_HUMAN, sp|O60716-19|CTND1_HUMAN, sp|O60716-21|CTND1_HUMAN, sp|O60716-2|CTND1_HUMAN, sp|O60716-3|CTND1_HUMAN, sp|O60716-5|CTND1_HUMAN, sp|O60716-9|CTND1_HUMAN, sp|O60716|CTND1_HUMAN	0	0	0	0	64	51	0	0	0	0	1	1	0	0	0	0	6138.62	7020.59	0	0	0	0	84.1381	38.878
sp|Q08257-2|QOR_HUMAN	CRYZ	Q08257-2	QOR_HUMAN	CRYZ	192	Homo sapiens		Isoform 2 of Quinone oxidoreductase	1	0.999	2	2	sp|Q08257-3|QOR_HUMAN, sp|Q08257|QOR_HUMAN	0	1	0	0	0	1	0	1	0	0	0	1	0	333.275	0	0	0	719.944	0	5.57708	0	0	0	3.98684
sp|O75306|NDUS2_HUMAN	NDUFS2	O75306	NDUS2_HUMAN	NDUFS2	463	Homo sapiens	1:Experimental evidence at protein level	NADH dehydrogenase [ubiquinone] iron-sulfur protein 2, mitochondrial	1	0.999	23	213		1	0	0	0	62	150	1	0	0	0	1	1	243.348	0	0	0	11892.7	74666.3	44.2504	0	0	0	163.006	413.48
sp|Q96SW2-2|CRBN_HUMAN	CRBN	Q96SW2-2	CRBN_HUMAN	CRBN	441	Homo sapiens		Isoform 2 of Protein cereblon	1	0.999	7	30	sp|Q96SW2|CRBN_HUMAN	0	0	0	0	10	20	0	0	0	0	1	1	0	0	0	0	2984.4	6998.51	0	0	0	0	40.9053	38.7557
sp|Q08554-2|DSC1_HUMAN	DSC1	Q08554-2	DSC1_HUMAN	DSC1	840	Homo sapiens		Isoform 1B of Desmocollin-1	1	0.999	59	3		0	2	0	1	0	0	0	1	0	1	0	0	0	210.468	0	209.627	0	0	0	3.52202	0	5.79878	0	0
sp|Q08554|DSC1_HUMAN	DSC1	Q08554	DSC1_HUMAN	DSC1	894	Homo sapiens	1:Experimental evidence at protein level	Desmocollin-1	1	0.999	58	868		27	462	29	342	0	8	1	1	1	1	0	1	1267.02	176365	1536.22	109379	0	814.734	230.395	2951.33	283.943	3025.67	0	4.51176
sp|Q09028-3|RBBP4_HUMAN	RBBP4	Q09028-3	RBBP4_HUMAN	RBBP4	410	Homo sapiens		Isoform 3 of Histone-binding protein RBBP4	1	0.999	17	110	sp|Q09028|RBBP4_HUMAN	9	1	2	0	40	58	1	1	1	0	1	1	1577.83	440.322	525.534	0	18472.1	43873.6	286.912	7.36842	97.1357	0	253.185	242.959
sp|Q8NDN9|RCBT1_HUMAN	RCBTB1	Q8NDN9	RCBT1_HUMAN	RCBTB1	531	Homo sapiens	1:Experimental evidence at protein level	RCC1 and BTB domain-containing protein 1	1	0.999	10	26		0	0	0	0	7	19	0	0	0	0	1	1	0	0	0	0	876.178	6975.94	0	0	0	0	12.0092	38.6307
sp|Q09666|AHNK_HUMAN	AHNAK	Q09666	AHNK_HUMAN	AHNAK	5890	Homo sapiens	1:Experimental evidence at protein level	Neuroblast differentiation-associated protein AHNAK	1	0.999	42	109		2	23	0	6	11	67	1	1	0	1	1	1	10.2003	265.814	0	77.7983	192.361	1331.46	1.85482	4.44817	0	2.15208	2.63657	7.37323
sp|Q02818|NUCB1_HUMAN	NUCB1	Q02818	NUCB1_HUMAN	NUCB1	461	Homo sapiens	1:Experimental evidence at protein level	Nucleobindin-1	1	0.999	14	33		0	0	0	0	5	28	0	0	0	0	1	1	0	0	0	0	681.226	6948.64	0	0	0	0	9.33713	38.4795
sp|Q9NVX0|HAUS2_HUMAN	HAUS2	Q9NVX0	HAUS2_HUMAN	HAUS2	235	Homo sapiens	1:Experimental evidence at protein level	HAUS augmin-like complex subunit 2	1	0.999	7	23		0	0	0	0	10	13	0	0	0	0	1	1	0	0	0	0	2531.56	6917.09	0	0	0	0	34.6984	38.3049
sp|Q9UNE7-2|CHIP_HUMAN	STUB1	Q9UNE7-2	CHIP_HUMAN	STUB1	231	Homo sapiens		Isoform 2 of E3 ubiquitin-protein ligase CHIP	1	0.999	7	15	sp|Q9UNE7|CHIP_HUMAN	0	0	0	0	1	14	0	0	0	0	1	1	0	0	0	0	700.144	6912.73	0	0	0	0	9.59643	38.2807
sp|P52788|SPSY_HUMAN	SMS	P52788	SPSY_HUMAN	SMS	366	Homo sapiens	1:Experimental evidence at protein level	Spermine synthase	1	0.999	9	31		0	0	0	0	11	20	0	0	0	0	1	1	0	0	0	0	2054.95	6895.33	0	0	0	0	28.1659	38.1844
sp|O15212|PFD6_HUMAN	PFDN6	O15212	PFD6_HUMAN	PFDN6	129	Homo sapiens	1:Experimental evidence at protein level	Prefoldin subunit 6	1	0.999	5	22		0	0	0	0	13	9	0	0	0	0	1	1	0	0	0	0	6004.31	6847.85	0	0	0	0	82.2972	37.9214
sp|P23229-2|ITA6_HUMAN	ITGA6	P23229-2	ITA6_HUMAN	ITGA6	1073	Homo sapiens		Isoform Alpha-6X1A of Integrin alpha-6	1	0.999	18	51	sp|P23229-3|ITA6_HUMAN, sp|P23229-4|ITA6_HUMAN, sp|P23229-5|ITA6_HUMAN, sp|P23229-6|ITA6_HUMAN, sp|P23229-9|ITA6_HUMAN, sp|P23229|ITA6_HUMAN	0	0	0	0	6	45	0	0	0	0	1	1	0	0	0	0	270.48	6826.58	0	0	0	0	3.70729	37.8036
sp|Q96DE5|APC16_HUMAN	ANAPC16	Q96DE5	APC16_HUMAN	ANAPC16	110	Homo sapiens	1:Experimental evidence at protein level	Anaphase-promoting complex subunit 16	1	0.999	3	10		0	0	0	0	7	3	0	0	0	0	1	1	0	0	0	0	3408.25	6806.68	0	0	0	0	46.7147	37.6934
sp|P04155|TFF1_HUMAN	TFF1	P04155	TFF1_HUMAN	TFF1	84	Homo sapiens	1:Experimental evidence at protein level	Trefoil factor 1	1	0.999	2	6		0	0	0	0	0	6	0	0	0	0	0	1	0	0	0	0	0	6779.88	0	0	0	0	0	37.545
sp|O14775-2|GNB5_HUMAN	GNB5	O14775-2	GNB5_HUMAN	GNB5	353	Homo sapiens		Isoform 2 of Guanine nucleotide-binding protein subunit beta-5	1	0.999	5	22	sp|O14775-3|GNB5_HUMAN	0	0	0	0	5	17	0	0	0	0	1	1	0	0	0	0	1159.72	6751.2	0	0	0	0	15.8956	37.3862
sp|P32321-2|DCTD_HUMAN	DCTD	P32321-2	DCTD_HUMAN	DCTD	189	Homo sapiens		Isoform 2 of Deoxycytidylate deaminase	1	0.999	6	22	sp|P32321|DCTD_HUMAN	0	0	0	0	10	12	0	0	0	0	1	1	0	0	0	0	3625.37	6714.66	0	0	0	0	49.6907	37.1839
sp|Q12904-2|AIMP1_HUMAN	AIMP1	Q12904-2	AIMP1_HUMAN	AIMP1	336	Homo sapiens		Isoform 2 of Aminoacyl tRNA synthase complex-interacting multifunctional protein 1	1	0.999	11	33	sp|Q12904|AIMP1_HUMAN	0	4	0	0	19	10	0	1	0	0	1	1	0	1288.16	0	0	4828.99	3405.08	0	21.5564	0	0	66.1878	18.8563
sp|Q9UKX7|NUP50_HUMAN	NUP50	Q9UKX7	NUP50_HUMAN	NUP50	468	Homo sapiens	1:Experimental evidence at protein level	Nuclear pore complex protein Nup50	1	0.999	9	32		2	0	0	0	7	23	1	0	0	0	1	1	238.361	0	0	0	1291.84	7622.74	43.3435	0	0	0	17.7064	42.2125
sp|O00743|PPP6_HUMAN	PPP6C	O00743	PPP6_HUMAN	PPP6C	305	Homo sapiens	1:Experimental evidence at protein level	Serine/threonine-protein phosphatase 6 catalytic subunit	1	0.999	18	180		2	0	0	0	55	123	1	0	0	0	1	1	225.236	0	0	0	29949.9	104702	40.9568	0	0	0	410.504	579.81
sp|Q96DV4|RM38_HUMAN	MRPL38	Q96DV4	RM38_HUMAN	MRPL38	380	Homo sapiens	1:Experimental evidence at protein level	39S ribosomal protein L38, mitochondrial	1	0.999	10	29		0	0	0	0	10	19	0	0	0	0	1	1	0	0	0	0	1976	6676.23	0	0	0	0	27.0838	36.971
sp|Q6PD74|AAGAB_HUMAN	AAGAB	Q6PD74	AAGAB_HUMAN	AAGAB	315	Homo sapiens	1:Experimental evidence at protein level	Alpha- and gamma-adaptin-binding protein p34	1	0.999	4	16		0	0	0	0	6	10	0	0	0	0	1	1	0	0	0	0	3143.92	6675.95	0	0	0	0	43.0917	36.9695
sp|O75663|TIPRL_HUMAN	TIPRL	O75663	TIPRL_HUMAN	TIPRL	272	Homo sapiens	1:Experimental evidence at protein level	TIP41-like protein	1	0.999	7	23		0	0	0	0	3	20	0	0	0	0	1	1	0	0	0	0	505.219	6634.33	0	0	0	0	6.92471	36.739
sp|O15260-2|SURF4_HUMAN	SURF4	O15260-2	SURF4_HUMAN	SURF4	159	Homo sapiens		Isoform 2 of Surfeit locus protein 4	1	0.999	2	12	sp|O15260|SURF4_HUMAN	0	0	0	0	5	7	0	0	0	0	1	1	0	0	0	0	2014.8	6615.5	0	0	0	0	27.6156	36.6347
sp|Q13011|ECH1_HUMAN	ECH1	Q13011	ECH1_HUMAN	ECH1	328	Homo sapiens	1:Experimental evidence at protein level	Delta(3,5)-Delta(2,4)-dienoyl-CoA isomerase, mitochondrial	1	0.999	5	22		0	3	0	3	0	16	0	1	0	1	0	1	0	518.688	0	378.623	0	4343.87	0	8.67982	0	10.4736	0	24.0551
sp|P83881|RL36A_HUMAN	RPL36A	P83881	RL36A_HUMAN	RPL36A	106	Homo sapiens	1:Experimental evidence at protein level	60S ribosomal protein L36a	0.9999	0.999	11	2		0	0	0	0	0	2	0	0	0	0	0	1	0	0	0	0	0	6606.12	0	0	0	0	0	36.5828
sp|P12429|ANXA3_HUMAN	ANXA3	P12429	ANXA3_HUMAN	ANXA3	323	Homo sapiens	1:Experimental evidence at protein level	Annexin A3	1	0.999	7	16		0	0	0	0	0	16	0	0	0	0	0	1	0	0	0	0	0	6601.56	0	0	0	0	0	36.5575
sp|Q14566|MCM6_HUMAN	MCM6	Q14566	MCM6_HUMAN	MCM6	821	Homo sapiens	1:Experimental evidence at protein level	DNA replication licensing factor MCM6	1	0.999	14	31		0	0	0	0	1	30	0	0	0	0	1	1	0	0	0	0	130.282	6547.47	0	0	0	0	1.78569	36.258
sp|Q12849|GRSF1_HUMAN	GRSF1	Q12849	GRSF1_HUMAN	GRSF1	480	Homo sapiens	1:Experimental evidence at protein level	G-rich sequence factor 1	1	0.999	8	35		0	0	0	0	3	32	0	0	0	0	1	1	0	0	0	0	288.577	6543.61	0	0	0	0	3.95534	36.2366
sp|P54619-3|AAKG1_HUMAN	PRKAG1	P54619-3	AAKG1_HUMAN	PRKAG1	340	Homo sapiens		Isoform 3 of 5'-AMP-activated protein kinase subunit gamma-1	1	0.999	9	37	sp|P54619|AAKG1_HUMAN	0	0	0	0	18	19	0	0	0	0	1	1	0	0	0	0	4011.14	6542.51	0	0	0	0	54.978	36.2305
sp|O95292|VAPB_HUMAN	VAPB	O95292	VAPB_HUMAN	VAPB	243	Homo sapiens	1:Experimental evidence at protein level	Vesicle-associated membrane protein-associated protein B/C	1	0.999	7	27		0	0	0	0	3	24	0	0	0	0	1	1	0	0	0	0	1129.95	6540.07	0	0	0	0	15.4875	36.217
sp|Q13126-2|MTAP_HUMAN	MTAP	Q13126-2	MTAP_HUMAN	MTAP	346	Homo sapiens		Isoform 2 of S-methyl-5'-thioadenosine phosphorylase	1	0.999	10	55	sp|Q13126-3|MTAP_HUMAN, sp|Q13126-4|MTAP_HUMAN, sp|Q13126|MTAP_HUMAN	0	10	0	6	13	26	0	1	0	1	1	1	0	2333.15	0	730.781	1650.27	11333.5	0	39.0433	0	20.2151	22.6192	62.7617
sp|Q9H9Y4|GPN2_HUMAN	GPN2	Q9H9Y4	GPN2_HUMAN	GPN2	310	Homo sapiens	1:Experimental evidence at protein level	GPN-loop GTPase 2	1	0.999	4	11		0	0	0	0	6	5	0	0	0	0	1	1	0	0	0	0	3692.92	6516.63	0	0	0	0	50.6165	36.0872
sp|O43819|SCO2_HUMAN	SCO2	O43819	SCO2_HUMAN	SCO2	266	Homo sapiens	1:Experimental evidence at protein level	Protein SCO2 homolog, mitochondrial	1	0.999	5	16		0	0	0	0	7	9	0	0	0	0	1	1	0	0	0	0	1543.31	6502.27	0	0	0	0	21.1532	36.0077
sp|Q13151|ROA0_HUMAN	HNRNPA0	Q13151	ROA0_HUMAN	HNRNPA0	305	Homo sapiens	1:Experimental evidence at protein level	Heterogeneous nuclear ribonucleoprotein A0	1	0.999	26	530		6	10	0	6	172	336	1	1	0	1	1	1	1290.49	3016.65	0	2704.74	195597	422700	234.663	50.4812	0	74.8192	2680.92	2340.79
sp|P54105|ICLN_HUMAN	CLNS1A	P54105	ICLN_HUMAN	CLNS1A	237	Homo sapiens	1:Experimental evidence at protein level	Methylosome subunit pICln	1	0.999	3	7		0	0	0	0	1	6	0	0	0	0	1	1	0	0	0	0	1345.51	6459.1	0	0	0	0	18.442	35.7686
sp|P32322|P5CR1_HUMAN	PYCR1	P32322	P5CR1_HUMAN	PYCR1	319	Homo sapiens	1:Experimental evidence at protein level	Pyrroline-5-carboxylate reductase 1, mitochondrial	1	0.999	11	39		2	0	0	0	4	33	1	0	0	0	1	1	221.096	0	0	0	922.653	25460.4	40.204	0	0	0	12.6462	140.992
sp|Q13185|CBX3_HUMAN	CBX3	Q13185	CBX3_HUMAN	CBX3	183	Homo sapiens	1:Experimental evidence at protein level	Chromobox protein homolog 3	1	0.999	10	94		0	0	1	0	40	53	0	0	1	0	1	1	0	0	315.446	0	37551.8	88646.4	0	0	58.3047	0	514.698	490.898
sp|Q15008-4|PSMD6_HUMAN	PSMD6	Q15008-4	PSMD6_HUMAN	PSMD6	442	Homo sapiens		Isoform 4 of 26S proteasome non-ATPase regulatory subunit 6	1	0.999	10	45	sp|Q15008|PSMD6_HUMAN	0	0	0	0	14	31	0	0	0	0	1	1	0	0	0	0	2323.34	6455.81	0	0	0	0	31.8445	35.7504
sp|Q8NE22-2|SETD9_HUMAN	SETD9	Q8NE22-2	SETD9_HUMAN	SETD9	271	Homo sapiens		Isoform 2 of SET domain-containing protein 9	1	0.999	7	24	sp|Q8NE22|SETD9_HUMAN	0	0	0	0	9	15	0	0	0	0	1	1	0	0	0	0	1746.83	6455.6	0	0	0	0	23.9426	35.7492
sp|Q13217|DNJC3_HUMAN	DNAJC3	Q13217	DNJC3_HUMAN	DNAJC3	504	Homo sapiens	1:Experimental evidence at protein level	DnaJ homolog subfamily C member 3	0.9974	0.999	2	2		0	0	0	1	0	1	0	0	0	1	0	1	0	0	0	10.5593	0	341.025	0	0	0	0.292093	0	1.8885
sp|Q13228-4|SBP1_HUMAN	SELENBP1	Q13228-4	SBP1_HUMAN	SELENBP1	514	Homo sapiens		Isoform 4 of Methanethiol oxidase	1	0.999	5	23	sp|Q13228|SBP1_HUMAN	0	3	0	1	13	6	0	1	0	1	1	1	0	660.346	0	101.335	1702.66	1150.83	0	11.0503	0	2.80316	23.3373	6.37297
sp|P35613-2|BASI_HUMAN	BSG	P35613-2	BASI_HUMAN	BSG	269	Homo sapiens		Isoform 2 of Basigin	1	0.999	5	32	sp|P35613|BASI_HUMAN	1	0	0	0	12	19	1	0	0	0	1	1	220.23	0	0	0	6222.32	21661.5	40.0466	0	0	0	85.2854	119.955
sp|Q13283|G3BP1_HUMAN	G3BP1	Q13283	G3BP1_HUMAN	G3BP1	466	Homo sapiens	1:Experimental evidence at protein level	Ras GTPase-activating protein-binding protein 1	1	0.999	13	115		20	6	13	15	25	36	1	1	1	1	1	1	2706.48	1342.76	901.2	2905.74	6400.1	14371.2	492.146	22.47	166.571	80.3793	87.722	79.5836
sp|Q13310-3|PABP4_HUMAN	PABPC4	Q13310-3	PABP4_HUMAN	PABPC4	660	Homo sapiens		Isoform 3 of Polyadenylate-binding protein 4	1	0.999	45	308		6	4	0	1	155	142	1	1	0	1	1	1	291.107	603.487	0	113.884	65763.6	79964.2	52.9349	10.0989	0	3.15028	901.379	442.819
sp|Q13347|EIF3I_HUMAN	EIF3I	Q13347	EIF3I_HUMAN	EIF3I	325	Homo sapiens	1:Experimental evidence at protein level	Eukaryotic translation initiation factor 3 subunit I	1	0.999	25	341		26	2	7	4	132	170	1	1	1	1	1	1	3152.64	224.428	517.133	326.393	62726	138088	573.276	3.75562	95.583	9.02879	859.744	764.692
sp|Q93052|LPP_HUMAN	LPP	Q93052	LPP_HUMAN	LPP	612	Homo sapiens	1:Experimental evidence at protein level	Lipoma-preferred partner	1	0.999	7	28		0	0	0	0	7	21	0	0	0	0	1	1	0	0	0	0	1537.2	6454.94	0	0	0	0	21.0694	35.7456
sp|O43143|DHX15_HUMAN	DHX15	O43143	DHX15_HUMAN	DHX15	795	Homo sapiens	1:Experimental evidence at protein level	ATP-dependent RNA helicase DHX15	1	0.999	14	36		0	0	0	0	3	33	0	0	0	0	1	1	0	0	0	0	593.887	6448.57	0	0	0	0	8.14002	35.7103
sp|Q9BRP4|PAAF1_HUMAN	PAAF1	Q9BRP4	PAAF1_HUMAN	PAAF1	392	Homo sapiens	1:Experimental evidence at protein level	Proteasomal ATPase-associated factor 1	1	0.999	8	21		0	0	0	0	6	15	0	0	0	0	1	1	0	0	0	0	1294.63	6405.4	0	0	0	0	17.7447	35.4712
sp|Q13409-2|DC1I2_HUMAN	DYNC1I2	Q13409-2	DC1I2_HUMAN	DYNC1I2	632	Homo sapiens		Isoform 2B of Cytoplasmic dynein 1 intermediate chain 2	1	0.999	9	40	sp|Q13409-3|DC1I2_HUMAN, sp|Q13409-7|DC1I2_HUMAN, sp|Q13409|DC1I2_HUMAN	8	4	1	1	12	14	1	1	1	1	1	1	1202.96	885.946	176.287	239.372	3598.25	3609.77	218.747	14.8256	32.5835	6.62159	49.3189	19.9899
sp|Q9BYB4-2|GNB1L_HUMAN	GNB1L	Q9BYB4-2	GNB1L_HUMAN	GNB1L	212	Homo sapiens		Isoform 2 of Guanine nucleotide-binding protein subunit beta-like protein 1	1	0.999	2	3	sp|Q9BYB4|GNB1L_HUMAN	0	0	0	0	0	3	0	0	0	0	0	1	0	0	0	0	0	6361.08	0	0	0	0	0	35.2258
sp|Q13428-2|TCOF_HUMAN	TCOF1	Q13428-2	TCOF_HUMAN	TCOF1	1411	Homo sapiens		Isoform 2 of Treacle protein	1	0.999	5	21	sp|Q13428-3|TCOF_HUMAN, sp|Q13428-4|TCOF_HUMAN, sp|Q13428-6|TCOF_HUMAN, sp|Q13428-7|TCOF_HUMAN, sp|Q13428-8|TCOF_HUMAN, sp|Q13428|TCOF_HUMAN	0	4	0	0	2	15	0	1	0	0	1	1	0	404.169	0	0	193.944	1415.02	0	6.76343	0	0	2.65827	7.83598
sp|Q13435|SF3B2_HUMAN	SF3B2	Q13435	SF3B2_HUMAN	SF3B2	895	Homo sapiens	1:Experimental evidence at protein level	Splicing factor 3B subunit 2	1	0.999	14	39		1	0	0	1	12	25	1	0	0	1	1	1	45.4399	0	0	146.787	1506.96	3267.66	8.26278	0	0	4.06045	20.655	18.0953
sp|P48556|PSMD8_HUMAN	PSMD8	P48556	PSMD8_HUMAN	PSMD8	350	Homo sapiens	1:Experimental evidence at protein level	26S proteasome non-ATPase regulatory subunit 8	1	0.999	6	19		0	0	0	0	5	14	0	0	0	0	1	1	0	0	0	0	1529.5	6317.9	0	0	0	0	20.9638	34.9867
sp|Q9UBQ0-2|VPS29_HUMAN	VPS29	Q9UBQ0-2	VPS29_HUMAN	VPS29	186	Homo sapiens		Isoform 2 of Vacuolar protein sorting-associated protein 29	1	0.999	5	13	sp|Q9UBQ0|VPS29_HUMAN	0	0	0	0	1	12	0	0	0	0	1	1	0	0	0	0	494.877	6309.26	0	0	0	0	6.78296	34.9389
sp|Q9Y2B0|CNPY2_HUMAN	CNPY2	Q9Y2B0	CNPY2_HUMAN	CNPY2	182	Homo sapiens	1:Experimental evidence at protein level	Protein canopy homolog 2	1	0.999	5	10		0	0	0	0	0	10	0	0	0	0	0	1	0	0	0	0	0	6299.14	0	0	0	0	0	34.8828
sp|Q9BT25-2|HAUS8_HUMAN	HAUS8	Q9BT25-2	HAUS8_HUMAN	HAUS8	349	Homo sapiens		Isoform 2 of HAUS augmin-like complex subunit 8	1	0.999	8	22	sp|Q9BT25-3|HAUS8_HUMAN, sp|Q9BT25|HAUS8_HUMAN	0	0	0	0	3	19	0	0	0	0	1	1	0	0	0	0	515.203	6257.76	0	0	0	0	7.06155	34.6536
sp|Q13510-2|ASAH1_HUMAN	ASAH1	Q13510-2	ASAH1_HUMAN	ASAH1	411	Homo sapiens		Isoform 2 of Acid ceramidase	1	0.999	30	403	sp|Q13510|ASAH1_HUMAN	2	1	0	4	174	222	1	1	0	1	1	1	131.707	355.588	0	950.948	137812	264901	23.9496	5.95048	0	26.3054	1888.9	1466.94
sp|Q13547|HDAC1_HUMAN	HDAC1	Q13547	HDAC1_HUMAN	HDAC1	482	Homo sapiens	1:Experimental evidence at protein level	Histone deacetylase 1	1	0.999	6	26		0	2	0	0	5	19	0	1	0	0	1	1	0	104.138	0	0	632.857	5044.28	0	1.74267	0	0	8.67416	27.9337
sp|Q13557-10|KCC2D_HUMAN	CAMK2D	Q13557-10	KCC2D_HUMAN	CAMK2D	492	Homo sapiens		Isoform Delta 10 of Calcium/calmodulin-dependent protein kinase type II subunit delta	1	0.999	6	16	sp|Q13557-11|KCC2D_HUMAN, sp|Q13557-12|KCC2D_HUMAN, sp|Q13557-6|KCC2D_HUMAN, sp|Q13557-8|KCC2D_HUMAN, sp|Q13557|KCC2D_HUMAN	0	5	0	0	4	7	0	1	0	0	1	1	0	528.285	0	0	1016.28	2886.37	0	8.84042	0	0	13.9295	15.9839
sp|Q9BTE3-2|MCMBP_HUMAN	MCMBP	Q9BTE3-2	MCMBP_HUMAN	MCMBP	640	Homo sapiens		Isoform 2 of Mini-chromosome maintenance complex-binding protein	1	0.999	8	22	sp|Q9BTE3|MCMBP_HUMAN	0	0	0	0	3	19	0	0	0	0	1	1	0	0	0	0	569.461	6228.45	0	0	0	0	7.80523	34.4913
sp|Q14739|LBR_HUMAN	LBR	Q14739	LBR_HUMAN	LBR	615	Homo sapiens	1:Experimental evidence at protein level	Delta(14)-sterol reductase LBR	1	0.999	5	26		0	0	0	0	11	15	0	0	0	0	1	1	0	0	0	0	2541.17	6176.88	0	0	0	0	34.8302	34.2057
sp|P36578|RL4_HUMAN	RPL4	P36578	RL4_HUMAN	RPL4	427	Homo sapiens	1:Experimental evidence at protein level	60S ribosomal protein L4	1	0.999	20	91		4	5	0	0	59	23	1	1	0	0	1	1	213.238	753.88	0	0	11559.1	5556.16	38.7752	12.6156	0	0	158.433	30.7684
sp|P27708|PYR1_HUMAN	CAD	P27708	PYR1_HUMAN	CAD	2225	Homo sapiens	1:Experimental evidence at protein level	CAD protein	1	0.999	44	187		0	0	0	0	93	94	0	0	0	0	1	1	0	0	0	0	5063.91	6167.79	0	0	0	0	69.4078	34.1554
sp|Q96HQ2|C2AIL_HUMAN	CDKN2AIPNL	Q96HQ2	C2AIL_HUMAN	CDKN2AIPNL	116	Homo sapiens	1:Experimental evidence at protein level	CDKN2AIP N-terminal-like protein	1	0.999	2	14		0	0	0	0	4	10	0	0	0	0	1	1	0	0	0	0	1297.8	6164.86	0	0	0	0	17.7881	34.1392
sp|Q96E14|RMI2_HUMAN	RMI2	Q96E14	RMI2_HUMAN	RMI2	147	Homo sapiens	1:Experimental evidence at protein level	RecQ-mediated genome instability protein 2	1	0.999	4	11		0	0	0	0	6	5	0	0	0	0	1	1	0	0	0	0	3239.95	6164.66	0	0	0	0	44.4079	34.1381
sp|P38606|VATA_HUMAN	ATP6V1A	P38606	VATA_HUMAN	ATP6V1A	617	Homo sapiens	1:Experimental evidence at protein level	V-type proton ATPase catalytic subunit A	1	0.999	16	35		0	0	0	0	3	32	0	0	0	0	1	1	0	0	0	0	479.223	6157.53	0	0	0	0	6.5684	34.0986
sp|Q9UJX5-3|APC4_HUMAN	ANAPC4	Q9UJX5-3	APC4_HUMAN	ANAPC4	809	Homo sapiens		Isoform 3 of Anaphase-promoting complex subunit 4	1	0.999	18	52	sp|Q9UJX5|APC4_HUMAN	0	0	0	0	19	33	0	0	0	0	1	1	0	0	0	0	2346.15	6156.02	0	0	0	0	32.1572	34.0902
sp|Q13724|MOGS_HUMAN	MOGS	Q13724	MOGS_HUMAN	MOGS	837	Homo sapiens	1:Experimental evidence at protein level	Mannosyl-oligosaccharide glucosidase	1	0.999	40	315		64	49	8	0	38	156	1	1	1	0	1	1	6359.44	8807.38	417.003	0	5032.2	46951.8	1156.4	147.384	77.0756	0	68.9731	260.005
sp|P50454|SERPH_HUMAN	SERPINH1	P50454	SERPH_HUMAN	SERPINH1	418	Homo sapiens	1:Experimental evidence at protein level	Serpin H1	1	0.999	10	29		0	0	0	0	0	29	0	0	0	0	0	1	0	0	0	0	0	6115.42	0	0	0	0	0	33.8654
sp|Q9Y2Y1|RPC10_HUMAN	POLR3K	Q9Y2Y1	RPC10_HUMAN	POLR3K	108	Homo sapiens	1:Experimental evidence at protein level	DNA-directed RNA polymerase III subunit RPC10	1	0.999	3	12		0	0	0	0	6	6	0	0	0	0	1	1	0	0	0	0	6682.39	6110.53	0	0	0	0	91.5912	33.8383
sp|Q13867|BLMH_HUMAN	BLMH	Q13867	BLMH_HUMAN	BLMH	455	Homo sapiens	1:Experimental evidence at protein level	Bleomycin hydrolase	1	0.999	25	160		5	82	5	63	0	5	1	1	1	1	0	1	220.066	25019.9	479.45	10702.4	0	843.607	40.0168	418.687	88.6178	296.053	0	4.67165
sp|P57105|SYJ2B_HUMAN	SYNJ2BP	P57105	SYJ2B_HUMAN	SYNJ2BP	145	Homo sapiens	1:Experimental evidence at protein level	Synaptojanin-2-binding protein	1	0.999	3	7		0	0	0	0	1	6	0	0	0	0	1	1	0	0	0	0	1704.81	6100.07	0	0	0	0	23.3667	33.7804
sp|Q13884-2|SNTB1_HUMAN	SNTB1	Q13884-2	SNTB1_HUMAN	SNTB1	382	Homo sapiens		Isoform 2 of Beta-1-syntrophin	0.9973	0.999	2	2	sp|Q13884|SNTB1_HUMAN	0	1	0	0	0	1	0	1	0	0	0	1	0	16369.4	0	0	0	467.764	0	273.929	0	0	0	2.59034
sp|Q13885|TBB2A_HUMAN	TUBB2A	Q13885	TBB2A_HUMAN	TUBB2A	445	Homo sapiens	1:Experimental evidence at protein level	Tubulin beta-2A chain	1	0.999	41	67		0	1	0	0	40	26	0	1	0	0	1	1	0	687.146	0	0	31380.4	23113.4	0	11.4988	0	0	430.11	127.996
sp|Q14011|CIRBP_HUMAN	CIRBP	Q14011	CIRBP_HUMAN	CIRBP	172	Homo sapiens	1:Experimental evidence at protein level	Cold-inducible RNA-binding protein	1	0.999	9	82		7	6	5	0	21	43	1	1	1	0	1	1	2040.33	3399.23	1323.46	0	16303	74235.7	371.013	56.8834	244.618	0	223.455	411.096
sp|Q14061|COX17_HUMAN	COX17	Q14061	COX17_HUMAN	COX17	63	Homo sapiens	1:Experimental evidence at protein level	Cytochrome c oxidase copper chaperone	1	0.999	3	15		0	1	0	2	4	8	0	1	0	1	1	1	0	1909.84	0	1634.39	8169.75	13560	0	31.9597	0	45.2109	111.977	75.0912
sp|P35222|CTNB1_HUMAN	CTNNB1	P35222	CTNB1_HUMAN	CTNNB1	781	Homo sapiens	1:Experimental evidence at protein level	Catenin beta-1	1	0.999	35	288		4	0	0	0	130	154	1	0	0	0	1	1	211.548	0	0	0	27417.9	39712.4	38.4678	0	0	0	375.799	219.916
sp|P36543|VATE1_HUMAN	ATP6V1E1	P36543	VATE1_HUMAN	ATP6V1E1	226	Homo sapiens	1:Experimental evidence at protein level	V-type proton ATPase subunit E 1	1	0.999	5	11		0	0	0	0	2	9	0	0	0	0	1	1	0	0	0	0	534.899	6090.12	0	0	0	0	7.33152	33.7253
sp|P53985|MOT1_HUMAN	SLC16A1	P53985	MOT1_HUMAN	SLC16A1	500	Homo sapiens	1:Experimental evidence at protein level	Monocarboxylate transporter 1	1	0.999	5	18		0	0	0	0	11	7	0	0	0	0	1	1	0	0	0	0	5096.76	6081.44	0	0	0	0	69.858	33.6773
sp|P45973|CBX5_HUMAN	CBX5	P45973	CBX5_HUMAN	CBX5	191	Homo sapiens	1:Experimental evidence at protein level	Chromobox protein homolog 5	1	0.999	5	12		0	0	0	0	0	12	0	0	0	0	0	1	0	0	0	0	0	6058.45	0	0	0	0	0	33.55
sp|P42830|CXCL5_HUMAN	CXCL5	P42830	CXCL5_HUMAN	CXCL5	114	Homo sapiens	1:Experimental evidence at protein level	C-X-C motif chemokine 5	1	0.999	2	5		0	0	0	0	0	5	0	0	0	0	0	1	0	0	0	0	0	6050.21	0	0	0	0	0	33.5043
sp|Q14157-1|UBP2L_HUMAN	UBAP2L	Q14157-1	UBP2L_HUMAN	UBAP2L	983	Homo sapiens		Isoform 2 of Ubiquitin-associated protein 2-like	0.9999	0.999	25	4		0	4	0	0	0	0	0	1	0	0	0	0	0	329.808	0	0	0	0	0	5.51906	0	0	0	0
sp|Q14157-5|UBP2L_HUMAN	UBAP2L	Q14157-5	UBP2L_HUMAN	UBAP2L	1104	Homo sapiens		Isoform 5 of Ubiquitin-associated protein 2-like	1	0.999	25	252	sp|Q14157|UBP2L_HUMAN	47	96	5	51	26	27	1	1	1	1	1	1	4248.15	19065.1	548	6465.42	4853.97	6757.42	772.483	319.039	101.288	178.848	66.5302	37.4207
sp|P35237|SPB6_HUMAN	SERPINB6	P35237	SPB6_HUMAN	SERPINB6	376	Homo sapiens	1:Experimental evidence at protein level	Serpin B6	1	0.999	8	18		0	0	0	0	1	17	0	0	0	0	1	1	0	0	0	0	292.769	6049.66	0	0	0	0	4.01279	33.5012
sp|Q14166|TTL12_HUMAN	TTLL12	Q14166	TTL12_HUMAN	TTLL12	644	Homo sapiens	1:Experimental evidence at protein level	Tubulin--tyrosine ligase-like protein 12	1	0.999	3	3		0	1	0	0	0	2	0	1	0	0	0	1	0	1340.7	0	0	0	602.782	0	22.4355	0	0	0	3.33803
sp|Q05086-2|UBE3A_HUMAN	UBE3A	Q05086-2	UBE3A_HUMAN	UBE3A	852	Homo sapiens		Isoform I of Ubiquitin-protein ligase E3A	1	0.999	18	59	sp|Q05086-3|UBE3A_HUMAN, sp|Q05086|UBE3A_HUMAN	0	0	0	0	5	54	0	0	0	0	1	1	0	0	0	0	472.185	6045.65	0	0	0	0	6.47193	33.4791
sp|P11908-2|PRPS2_HUMAN	PRPS2	P11908-2	PRPS2_HUMAN	PRPS2	321	Homo sapiens		Isoform 2 of Ribose-phosphate pyrophosphokinase 2	1	0.999	9	21	sp|P11908|PRPS2_HUMAN	0	0	0	0	7	14	0	0	0	0	1	1	0	0	0	0	2261.94	6022.98	0	0	0	0	31.003	33.3535
sp|P61978-3|HNRPK_HUMAN	HNRNPK	P61978-3	HNRPK_HUMAN	HNRNPK	440	Homo sapiens		Isoform 3 of Heterogeneous nuclear ribonucleoprotein K	1	0.999	41	16		0	0	0	0	7	9	0	0	0	0	1	1	0	0	0	0	794.335	6015.54	0	0	0	0	10.8874	33.3123
sp|P35249|RFC4_HUMAN	RFC4	P35249	RFC4_HUMAN	RFC4	363	Homo sapiens	1:Experimental evidence at protein level	Replication factor C subunit 4	1	0.999	9	31		0	0	0	0	17	14	0	0	0	0	1	1	0	0	0	0	3181.42	5991.92	0	0	0	0	43.6057	33.1815
sp|Q14204|DYHC1_HUMAN	DYNC1H1	Q14204	DYHC1_HUMAN	DYNC1H1	4646	Homo sapiens	1:Experimental evidence at protein level	Cytoplasmic dynein 1 heavy chain 1	1	0.999	8	11		0	0	0	1	7	3	0	0	0	1	1	1	0	0	0	116.475	87.5708	282.544	0	0	0	3.22196	1.20028	1.56465
sp|Q14210|LY6D_HUMAN	LY6D	Q14210	LY6D_HUMAN	LY6D	128	Homo sapiens	1:Experimental evidence at protein level	Lymphocyte antigen 6D	1	0.999	4	19		0	10	0	9	0	0	0	1	0	1	0	0	0	18061.3	0	7916.81	0	0	0	302.241	0	218.997	0	0
sp|Q9H3N1|TMX1_HUMAN	TMX1	Q9H3N1	TMX1_HUMAN	TMX1	280	Homo sapiens	1:Experimental evidence at protein level	Thioredoxin-related transmembrane protein 1	1	0.999	3	19		0	0	0	0	5	14	0	0	0	0	1	1	0	0	0	0	1428.09	5984.43	0	0	0	0	19.5739	33.14
sp|Q15434|RBMS2_HUMAN	RBMS2	Q15434	RBMS2_HUMAN	RBMS2	407	Homo sapiens	1:Experimental evidence at protein level	RNA-binding motif, single-stranded-interacting protein 2	1	0.999	12	189		1	3	0	0	91	94	1	1	0	0	1	1	210.239	2189.8	0	0	79620.2	156935	38.2299	36.6445	0	0	1091.3	869.061
sp|Q15084-2|PDIA6_HUMAN	PDIA6	Q15084-2	PDIA6_HUMAN	PDIA6	492	Homo sapiens		Isoform 2 of Protein disulfide-isomerase A6	1	0.999	19	115	sp|Q15084-3|PDIA6_HUMAN, sp|Q15084-4|PDIA6_HUMAN, sp|Q15084-5|PDIA6_HUMAN, sp|Q15084|PDIA6_HUMAN	1	1	0	0	36	77	1	1	0	0	1	1	202.624	241.158	0	0	11358.4	46565.7	36.8451	4.03558	0	0	155.682	257.868
sp|Q14257-2|RCN2_HUMAN	RCN2	Q14257-2	RCN2_HUMAN	RCN2	335	Homo sapiens		Isoform 2 of Reticulocalbin-2	1	0.999	26	362	sp|Q14257|RCN2_HUMAN	1	0	0	2	144	215	1	0	0	1	1	1	319.501	0	0	451.225	214445	426146	58.098	0	0	12.4819	2939.26	2359.87
sp|O00257-3|CBX4_HUMAN	CBX4	O00257-3	CBX4_HUMAN	CBX4	290	Homo sapiens		Isoform 2 of E3 SUMO-protein ligase CBX4	1	0.999	3	6	sp|O00257|CBX4_HUMAN	0	0	0	0	0	6	0	0	0	0	0	1	0	0	0	0	0	5984.29	0	0	0	0	0	33.1393
sp|Q14331|FRG1_HUMAN	FRG1	Q14331	FRG1_HUMAN	FRG1	258	Homo sapiens	1:Experimental evidence at protein level	Protein FRG1	1	0.999	11	42		5	1	3	0	26	7	1	1	1	0	1	1	626.873	552.22	931.072	0	12952.5	4675.29	113.991	9.24095	172.092	0	177.531	25.8904
sp|Q8NI37|PPTC7_HUMAN	PPTC7	Q8NI37	PPTC7_HUMAN	PPTC7	304	Homo sapiens	1:Experimental evidence at protein level	Protein phosphatase PTC7 homolog	1	0.999	5	13		0	0	0	0	2	11	0	0	0	0	1	1	0	0	0	0	592.885	5979.63	0	0	0	0	8.12629	33.1134
sp|Q9BZK7|TBL1R_HUMAN	TBL1XR1	Q9BZK7	TBL1R_HUMAN	TBL1XR1	514	Homo sapiens	1:Experimental evidence at protein level	F-box-like/WD repeat-containing protein TBL1XR1	1	0.999	20	99		3	2	0	0	23	71	1	1	0	0	1	1	194.631	406.941	0	0	4002.78	32490.2	35.3916	6.80982	0	0	54.8636	179.921
sp|Q9Y580|RBM7_HUMAN	RBM7	Q9Y580	RBM7_HUMAN	RBM7	266	Homo sapiens	1:Experimental evidence at protein level	RNA-binding protein 7	1	0.999	10	32		1	0	0	0	10	21	1	0	0	0	1	1	192.695	0	0	0	3191.9	18797.9	35.0396	0	0	0	43.7494	104.097
sp|Q96DG6|CMBL_HUMAN	CMBL	Q96DG6	CMBL_HUMAN	CMBL	245	Homo sapiens	1:Experimental evidence at protein level	Carboxymethylenebutenolidase homolog	1	0.999	5	22		0	0	0	0	8	14	0	0	0	0	1	1	0	0	0	0	1688.78	5977.98	0	0	0	0	23.147	33.1043
sp|Q14498-2|RBM39_HUMAN	RBM39	Q14498-2	RBM39_HUMAN	RBM39	524	Homo sapiens		Isoform 2 of RNA-binding protein 39	1	0.999	8	29	sp|Q14498-3|RBM39_HUMAN, sp|Q14498|RBM39_HUMAN	0	2	3	5	2	17	0	1	1	1	1	1	0	836.378	794.091	1102.75	483.14	4398.81	0	13.9961	146.774	30.5046	6.62209	24.3593
sp|Q96J01|THOC3_HUMAN	THOC3	Q96J01	THOC3_HUMAN	THOC3	351	Homo sapiens	1:Experimental evidence at protein level	THO complex subunit 3	1	0.999	8	29		0	0	0	0	13	16	0	0	0	0	1	1	0	0	0	0	2966.91	5963.49	0	0	0	0	40.6655	33.0241
sp|Q9P287|BCCIP_HUMAN	BCCIP	Q9P287	BCCIP_HUMAN	BCCIP	314	Homo sapiens	1:Experimental evidence at protein level	BRCA2 and CDKN1A-interacting protein	1	0.999	7	30		0	0	0	0	15	15	0	0	0	0	1	1	0	0	0	0	3337.43	5960	0	0	0	0	45.744	33.0048
sp|P06744|G6PI_HUMAN	GPI	P06744	G6PI_HUMAN	GPI	558	Homo sapiens	1:Experimental evidence at protein level	Glucose-6-phosphate isomerase	1	0.999	13	34		0	0	0	0	0	34	0	0	0	0	0	1	0	0	0	0	0	5936.23	0	0	0	0	0	32.8731
sp|P30566|PUR8_HUMAN	ADSL	P30566	PUR8_HUMAN	ADSL	484	Homo sapiens	1:Experimental evidence at protein level	Adenylosuccinate lyase	1	0.999	11	28		0	0	0	0	2	26	0	0	0	0	1	1	0	0	0	0	377.311	5934.59	0	0	0	0	5.17156	32.864
sp|Q14574-2|DSC3_HUMAN	DSC3	Q14574-2	DSC3_HUMAN	DSC3	839	Homo sapiens		Isoform 3B of Desmocollin-3	1	0.999	26	189		0	93	0	96	0	0	0	1	0	1	0	0	0	20117.6	0	16719.5	0	0	0	336.652	0	462.5	0	0
sp|P35790-2|CHKA_HUMAN	CHKA	P35790-2	CHKA_HUMAN	CHKA	439	Homo sapiens		Isoform 2 of Choline kinase alpha	1	0.999	8	19	sp|P35790|CHKA_HUMAN	0	0	0	0	3	16	0	0	0	0	1	1	0	0	0	0	1188.74	5904.93	0	0	0	0	16.2933	32.6998
sp|Q969U7-2|PSMG2_HUMAN	PSMG2	Q969U7-2	PSMG2_HUMAN	PSMG2	233	Homo sapiens		Isoform 2 of Proteasome assembly chaperone 2	1	0.999	5	28	sp|Q969U7|PSMG2_HUMAN	0	0	0	0	10	18	0	0	0	0	1	1	0	0	0	0	2500.27	5859.88	0	0	0	0	34.2696	32.4503
sp|Q96T76-9|MMS19_HUMAN	MMS19	Q96T76-9	MMS19_HUMAN	MMS19	987	Homo sapiens		Isoform 6 of MMS19 nucleotide excision repair protein homolog	1	0.999	15	66		0	0	0	0	16	50	0	0	0	0	1	1	0	0	0	0	1065.94	5844.62	0	0	0	0	14.6101	32.3658
sp|Q14684-2|RRP1B_HUMAN	RRP1B	Q14684-2	RRP1B_HUMAN	RRP1B	740	Homo sapiens		Isoform 2 of Ribosomal RNA processing protein 1 homolog B	1	0.999	9	32	sp|Q14684|RRP1B_HUMAN	0	2	0	0	0	30	0	1	0	0	0	1	0	169.729	0	0	0	6320.51	0	2.84027	0	0	0	35.0012
sp|Q14692|BMS1_HUMAN	BMS1	Q14692	BMS1_HUMAN	BMS1	1282	Homo sapiens	1:Experimental evidence at protein level	Ribosome biogenesis protein BMS1 homolog	0.997	0.999	2	3		0	2	0	0	0	1	0	1	0	0	0	1	0	509.459	0	0	0	123.35	0	8.52538	0	0	0	0.683075
sp|Q14696|MESD_HUMAN	MESD	Q14696	MESD_HUMAN	MESD	234	Homo sapiens	1:Experimental evidence at protein level	LRP chaperone MESD	0.9988	0.999	2	2		0	0	0	1	0	1	0	0	0	1	0	1	0	0	0	1081.29	0	959.594	0	0	0	29.9109	0	5.31396
sp|Q14697|GANAB_HUMAN	GANAB	Q14697	GANAB_HUMAN	GANAB	944	Homo sapiens	1:Experimental evidence at protein level	Neutral alpha-glucosidase AB	1	0.999	29	122		0	2	0	0	20	100	0	1	0	0	1	1	0	133.014	0	0	1388.5	17035.3	0	2.22587	0	0	19.0313	94.3368
sp|Q56VL3|OCAD2_HUMAN	OCIAD2	Q56VL3	OCAD2_HUMAN	OCIAD2	154	Homo sapiens	1:Experimental evidence at protein level	OCIA domain-containing protein 2	1	0.999	5	15		0	0	0	0	3	12	0	0	0	0	1	1	0	0	0	0	1349.49	5838.92	0	0	0	0	18.4966	32.3343
sp|Q8WVX9|FACR1_HUMAN	FAR1	Q8WVX9	FACR1_HUMAN	FAR1	515	Homo sapiens	1:Experimental evidence at protein level	Fatty acyl-CoA reductase 1	1	0.999	8	43		0	0	0	0	21	22	0	0	0	0	1	1	0	0	0	0	4411.56	5835.8	0	0	0	0	60.4663	32.317
sp|Q06787-2|FMR1_HUMAN	FMR1	Q06787-2	FMR1_HUMAN	FMR1	594	Homo sapiens		Isoform 1 of Fragile X messenger ribonucleoprotein 1	1	0.999	14	38	sp|Q06787-8|FMR1_HUMAN, sp|Q06787-9|FMR1_HUMAN	1	0	0	0	10	27	1	0	0	0	1	1	192.43	0	0	0	4489.28	14335.5	34.9915	0	0	0	61.5317	79.3856
sp|Q9Y262-2|EIF3L_HUMAN	EIF3L	Q9Y262-2	EIF3L_HUMAN	EIF3L	516	Homo sapiens		Isoform 2 of Eukaryotic translation initiation factor 3 subunit L	1	0.999	20	94	sp|Q9Y262|EIF3L_HUMAN	1	0	0	0	35	58	1	0	0	0	1	1	190.414	0	0	0	6941.47	15527.7	34.6249	0	0	0	95.1422	85.9878
sp|P61009|SPCS3_HUMAN	SPCS3	P61009	SPCS3_HUMAN	SPCS3	180	Homo sapiens	1:Experimental evidence at protein level	Signal peptidase complex subunit 3	1	0.999	2	6		0	0	0	0	0	6	0	0	0	0	0	1	0	0	0	0	0	5831.72	0	0	0	0	0	32.2944
sp|Q14974|IMB1_HUMAN	KPNB1	Q14974	IMB1_HUMAN	KPNB1	876	Homo sapiens	1:Experimental evidence at protein level	Importin subunit beta-1	1	0.999	58	769		12	2	0	9	232	514	1	1	0	1	1	1	897.984	485.349	0	536.349	110115	427770	163.289	8.12191	0	14.8366	1509.27	2368.87
sp|Q14978-2|NOLC1_HUMAN	NOLC1	Q14978-2	NOLC1_HUMAN	NOLC1	709	Homo sapiens		Isoform Beta of Nucleolar and coiled-body phosphoprotein 1	1	0.999	16	8	sp|Q14978|NOLC1_HUMAN	0	3	0	1	0	4	0	1	0	1	0	1	0	183.998	0	77.3017	0	374.636	0	3.07906	0	2.13834	0	2.07463
sp|Q14978-3|NOLC1_HUMAN	NOLC1	Q14978-3	NOLC1_HUMAN	NOLC1	700	Homo sapiens		Isoform 3 of Nucleolar and coiled-body phosphoprotein 1	1	0.999	16	100		1	22	0	12	7	58	1	1	0	1	1	1	74.2435	2114.54	0	576.488	1111.68	15411.5	13.5004	35.3851	0	15.947	15.237	85.3445
sp|Q14980-2|NUMA1_HUMAN	NUMA1	Q14980-2	NUMA1_HUMAN	NUMA1	2101	Homo sapiens		Isoform 2 of Nuclear mitotic apparatus protein 1	1	0.999	9	31	sp|Q14980|NUMA1_HUMAN	0	0	0	1	0	30	0	0	0	1	0	1	0	0	0	760.604	0	1522.02	0	0	0	21.04	0	8.42848
sp|P61026|RAB10_HUMAN	RAB10	P61026	RAB10_HUMAN	RAB10	200	Homo sapiens	1:Experimental evidence at protein level	Ras-related protein Rab-10	1	0.999	5	19		0	0	0	0	6	13	0	0	0	0	1	1	0	0	0	0	918.041	5796.43	0	0	0	0	12.583	32.099
sp|Q9BSY4|CHCH5_HUMAN	CHCHD5	Q9BSY4	CHCH5_HUMAN	CHCHD5	110	Homo sapiens	1:Experimental evidence at protein level	Coiled-coil-helix-coiled-coil-helix domain-containing protein 5	1	0.999	3	4		0	0	0	0	1	3	0	0	0	0	1	1	0	0	0	0	165.72	5769.03	0	0	0	0	2.27141	31.9472
sp|P15735-2|PHKG2_HUMAN	PHKG2	P15735-2	PHKG2_HUMAN	PHKG2	374	Homo sapiens		Isoform 2 of Phosphorylase b kinase gamma catalytic chain, liver/testis isoform	1	0.999	8	31	sp|P15735|PHKG2_HUMAN	0	0	0	0	13	18	0	0	0	0	1	1	0	0	0	0	2594.25	5742.27	0	0	0	0	35.5578	31.799
sp|P63172|DYLT1_HUMAN	DYNLT1	P63172	DYLT1_HUMAN	DYNLT1	113	Homo sapiens	1:Experimental evidence at protein level	Dynein light chain Tctex-type 1	1	0.999	3	9		0	0	0	0	0	9	0	0	0	0	0	1	0	0	0	0	0	5695.9	0	0	0	0	0	31.5423
sp|Q9ULX6-2|AKP8L_HUMAN	AKAP8L	Q9ULX6-2	AKP8L_HUMAN	AKAP8L	585	Homo sapiens		Isoform 2 of A-kinase anchor protein 8-like	1	0.999	15	54	sp|Q9ULX6|AKP8L_HUMAN	0	0	0	0	35	19	0	0	0	0	1	1	0	0	0	0	7552.92	5688.44	0	0	0	0	103.523	31.5009
sp|Q15019-2|SEPT2_HUMAN	SEPTIN2	Q15019-2	SEPT2_HUMAN	SEPTIN2	396	Homo sapiens		Isoform 2 of Septin-2	1	0.999	9	39	sp|Q15019-3|SEPT2_HUMAN, sp|Q15019|SEPT2_HUMAN	16	5	4	1	2	11	1	1	1	1	1	1	2627.73	1034.63	556.212	280.669	520.203	3917.71	477.827	17.3136	102.806	7.76395	7.13009	21.6952
sp|Q8NEM2|SHCBP_HUMAN	SHCBP1	Q8NEM2	SHCBP_HUMAN	SHCBP1	672	Homo sapiens	1:Experimental evidence at protein level	SHC SH2 domain-binding protein 1	1	0.999	12	40		0	0	0	0	7	33	0	0	0	0	1	1	0	0	0	0	814.803	5683.51	0	0	0	0	11.168	31.4736
sp|O15318|RPC7_HUMAN	POLR3G	O15318	RPC7_HUMAN	POLR3G	223	Homo sapiens	1:Experimental evidence at protein level	DNA-directed RNA polymerase III subunit RPC7	1	0.9988	4	4		0	0	0	0	0	4	0	0	0	0	0	1	0	0	0	0	0	5678.65	0	0	0	0	0	31.4467
sp|Q01581|HMCS1_HUMAN	HMGCS1	Q01581	HMCS1_HUMAN	HMGCS1	520	Homo sapiens	1:Experimental evidence at protein level	Hydroxymethylglutaryl-CoA synthase, cytoplasmic	1	0.999	7	19		0	0	0	0	1	18	0	0	0	0	1	1	0	0	0	0	242.367	5662.94	0	0	0	0	3.32197	31.3597
sp|Q92947|GCDH_HUMAN	GCDH	Q92947	GCDH_HUMAN	GCDH	438	Homo sapiens	1:Experimental evidence at protein level	Glutaryl-CoA dehydrogenase, mitochondrial	1	0.999	11	30		0	0	0	0	5	25	0	0	0	0	1	1	0	0	0	0	719.872	5645.19	0	0	0	0	9.86682	31.2614
sp|O60502|OGA_HUMAN	OGA	O60502	OGA_HUMAN	OGA	916	Homo sapiens	1:Experimental evidence at protein level	Protein O-GlcNAcase	1	0.999	13	52		0	0	0	0	7	45	0	0	0	0	1	1	0	0	0	0	766.619	5604.87	0	0	0	0	10.5075	31.0381
sp|Q99828-2|CIB1_HUMAN	CIB1	Q99828-2	CIB1_HUMAN	CIB1	231	Homo sapiens		Isoform 2 of Calcium and integrin-binding protein 1	1	0.999	7	32	sp|Q99828|CIB1_HUMAN	0	0	0	0	19	13	0	0	0	0	1	1	0	0	0	0	8778.47	5546.46	0	0	0	0	120.321	30.7147
sp|Q15046|SYK_HUMAN	KARS1	Q15046	SYK_HUMAN	KARS1	597	Homo sapiens	1:Experimental evidence at protein level	Lysine--tRNA ligase	1	0.999	4	4		0	1	0	0	1	2	0	1	0	0	1	1	0	122.804	0	0	222.742	388.808	0	2.05502	0	0	3.05298	2.1531
sp|Q92841|DDX17_HUMAN	DDX17	Q92841	DDX17_HUMAN	DDX17	729	Homo sapiens	1:Experimental evidence at protein level	Probable ATP-dependent RNA helicase DDX17	1	0.999	18	42		0	0	0	0	7	35	0	0	0	0	1	1	0	0	0	0	1125.16	5534.19	0	0	0	0	15.4218	30.6467
sp|Q6UB28|MAP12_HUMAN	METAP1D	Q6UB28	MAP12_HUMAN	METAP1D	335	Homo sapiens	1:Experimental evidence at protein level	Methionine aminopeptidase 1D, mitochondrial	1	0.999	4	12		0	0	0	0	2	10	0	0	0	0	1	1	0	0	0	0	1189.93	5529.99	0	0	0	0	16.3095	30.6235
sp|Q15056-2|IF4H_HUMAN	EIF4H	Q15056-2	IF4H_HUMAN	EIF4H	228	Homo sapiens		Isoform Short of Eukaryotic translation initiation factor 4H	1	0.999	2	11	sp|Q15056|IF4H_HUMAN	0	2	0	1	0	8	0	1	0	1	0	1	0	723.462	0	287.188	0	2652.47	0	12.1065	0	7.94427	0	14.6886
sp|Q9UHG3|PCYOX_HUMAN	PCYOX1	Q9UHG3	PCYOX_HUMAN	PCYOX1	505	Homo sapiens	1:Experimental evidence at protein level	Prenylcysteine oxidase 1	1	0.999	7	16		0	0	0	0	0	16	0	0	0	0	0	1	0	0	0	0	0	5506.76	0	0	0	0	0	30.4949
sp|Q15075|EEA1_HUMAN	EEA1	Q15075	EEA1_HUMAN	EEA1	1411	Homo sapiens	1:Experimental evidence at protein level	Early endosome antigen 1	0.9997	0.9979	2	2		0	1	0	1	0	0	0	1	0	1	0	0	0	27.8482	0	10.0062	0	0	0	0.466017	0	0.276796	0	0
sp|P50990|TCPQ_HUMAN	CCT8	P50990	TCPQ_HUMAN	CCT8	548	Homo sapiens	1:Experimental evidence at protein level	T-complex protein 1 subunit theta	1	0.999	29	122		3	1	0	0	37	81	1	1	0	0	1	1	190.366	126.899	0	0	4266.16	17848.5	34.6161	2.12355	0	0	58.4734	98.8397
sp|Q71RC2-5|LARP4_HUMAN	LARP4	Q71RC2-5	LARP4_HUMAN	LARP4	653	Homo sapiens		Isoform 5 of La-related protein 4	1	0.999	17	81	sp|Q71RC2|LARP4_HUMAN	0	0	0	0	49	32	0	0	0	0	1	1	0	0	0	0	6675.66	5503.94	0	0	0	0	91.499	30.4792
sp|Q15149|PLEC_HUMAN	PLEC	Q15149	PLEC_HUMAN	PLEC	4684	Homo sapiens	1:Experimental evidence at protein level	Plectin	1	0.999	41	115		0	58	0	46	4	7	0	1	0	1	1	1	0	819.126	0	474.107	44.7278	140.058	0	13.7074	0	13.1149	0.613055	0.7756
sp|Q5JTJ3-2|COA6_HUMAN	COA6	Q5JTJ3-2	COA6_HUMAN	COA6	155	Homo sapiens		Isoform 2 of Cytochrome c oxidase assembly factor 6 homolog	1	0.999	3	6	sp|Q5JTJ3-3|COA6_HUMAN, sp|Q5JTJ3|COA6_HUMAN	0	0	0	0	0	6	0	0	0	0	0	1	0	0	0	0	0	5500.82	0	0	0	0	0	30.4619
sp|P09668|CATH_HUMAN	CTSH	P09668	CATH_HUMAN	CTSH	335	Homo sapiens	1:Experimental evidence at protein level	Pro-cathepsin H	1	0.999	3	8		0	0	0	0	0	8	0	0	0	0	0	1	0	0	0	0	0	5483.83	0	0	0	0	0	30.3679
sp|Q7L3T8|SYPM_HUMAN	PARS2	Q7L3T8	SYPM_HUMAN	PARS2	475	Homo sapiens	1:Experimental evidence at protein level	Probable proline--tRNA ligase, mitochondrial	1	0.999	9	30		0	0	0	0	7	23	0	0	0	0	1	1	0	0	0	0	975.3	5475.48	0	0	0	0	13.3678	30.3216
sp|P46087-4|NOP2_HUMAN	NOP2	P46087-4	NOP2_HUMAN	NOP2	845	Homo sapiens		Isoform 4 of Probable 28S rRNA (cytosine(4447)-C(5))-methyltransferase	1	0.999	8	26	sp|P46087|NOP2_HUMAN	0	0	0	0	0	26	0	0	0	0	0	1	0	0	0	0	0	5470.89	0	0	0	0	0	30.2962
sp|Q16540|RM23_HUMAN	MRPL23	Q16540	RM23_HUMAN	MRPL23	153	Homo sapiens	1:Experimental evidence at protein level	39S ribosomal protein L23, mitochondrial	1	0.999	4	21		0	0	0	0	11	10	0	0	0	0	1	1	0	0	0	0	4853.99	5456.03	0	0	0	0	66.5305	30.2139
sp|A6NHL2-2|TBAL3_HUMAN	TUBAL3	A6NHL2-2	TBAL3_HUMAN	TUBAL3	406	Homo sapiens		Isoform 2 of Tubulin alpha chain-like 3	1	0.999	7	11	sp|A6NHL2|TBAL3_HUMAN	0	0	0	0	8	3	0	0	0	0	1	1	0	0	0	0	2516.57	5440.24	0	0	0	0	34.493	30.1265
sp|Q9Y6I9|TX264_HUMAN	TEX264	Q9Y6I9	TX264_HUMAN	TEX264	313	Homo sapiens	1:Experimental evidence at protein level	Testis-expressed protein 264	1	0.999	4	10		0	0	0	0	3	7	0	0	0	0	1	1	0	0	0	0	2055.67	5409.3	0	0	0	0	28.1758	29.9552
sp|Q7Z4G1-2|COMD6_HUMAN	COMMD6	Q7Z4G1-2	COMD6_HUMAN	COMMD6	98	Homo sapiens		Isoform 2 of COMM domain-containing protein 6	1	0.999	2	6	sp|Q7Z4G1|COMD6_HUMAN	0	0	0	0	1	5	0	0	0	0	1	1	0	0	0	0	1793.7	5378.76	0	0	0	0	24.585	29.786
sp|Q15293|RCN1_HUMAN	RCN1	Q15293	RCN1_HUMAN	RCN1	331	Homo sapiens	1:Experimental evidence at protein level	Reticulocalbin-1	1	0.999	49	1912		7	1	0	24	698	1182	1	1	0	1	1	1	1689.08	590.257	0	8465.71	1.33539e+06	3.61307e+06	307.143	9.87747	0	234.181	18303.3	20008.1
sp|O75575|RPC9_HUMAN	CRCP	O75575	RPC9_HUMAN	CRCP	148	Homo sapiens	1:Experimental evidence at protein level	DNA-directed RNA polymerase III subunit RPC9	1	0.999	3	10		0	0	0	0	2	8	0	0	0	0	1	1	0	0	0	0	865.225	5352.9	0	0	0	0	11.8591	29.6428
sp|Q15365|PCBP1_HUMAN	PCBP1	Q15365	PCBP1_HUMAN	PCBP1	356	Homo sapiens	1:Experimental evidence at protein level	Poly(rC)-binding protein 1	1	0.999	17	287		4	12	6	8	113	144	1	1	1	1	1	1	425.461	2754.78	597.142	1493.79	74247.2	196612	77.3658	46.099	110.371	41.3217	1017.66	1088.78
sp|Q99733-2|NP1L4_HUMAN	NAP1L4	Q99733-2	NP1L4_HUMAN	NAP1L4	386	Homo sapiens		Isoform 2 of Nucleosome assembly protein 1-like 4	1	0.999	8	23	sp|Q99733|NP1L4_HUMAN	0	0	0	0	4	19	0	0	0	0	1	1	0	0	0	0	865.702	5326.64	0	0	0	0	11.8656	29.4974
sp|Q15366-8|PCBP2_HUMAN	PCBP2	Q15366-8	PCBP2_HUMAN	PCBP2	322	Homo sapiens		Isoform 8 of Poly(rC)-binding protein 2	1	0.999	17	37		0	0	0	1	13	23	0	0	0	1	1	1	0	0	0	392.234	8942.16	30766	0	0	0	10.8501	122.564	170.373
sp|Q15366|PCBP2_HUMAN	PCBP2	Q15366	PCBP2_HUMAN	PCBP2	365	Homo sapiens	1:Experimental evidence at protein level	Poly(rC)-binding protein 2	1	0.999	19	249		3	6	1	7	72	160	1	1	1	1	1	1	359.057	1347.57	176.407	1327.62	74477.7	279921	65.2909	22.5505	32.6057	36.7251	1020.82	1550.12
sp|Q15369|ELOC_HUMAN	ELOC	Q15369	ELOC_HUMAN	ELOC	112	Homo sapiens	1:Experimental evidence at protein level	Elongin-C	1	0.999	9	157		3	4	2	6	67	75	1	1	1	1	1	1	1078.17	1539.33	432.129	2804.97	112450	273132	196.055	25.7595	79.8714	77.5918	1541.28	1512.53
sp|Q15370|ELOB_HUMAN	ELOB	Q15370	ELOB_HUMAN	ELOB	118	Homo sapiens	1:Experimental evidence at protein level	Elongin-B	1	0.999	10	149		5	5	4	4	68	63	1	1	1	1	1	1	2597.08	2207.77	866.746	1715.66	128741	201936	472.253	36.9452	160.203	47.459	1764.56	1118.26
sp|Q9H4A6|GOLP3_HUMAN	GOLPH3	Q9H4A6	GOLP3_HUMAN	GOLPH3	298	Homo sapiens	1:Experimental evidence at protein level	Golgi phosphoprotein 3	1	0.999	5	19		0	0	0	0	0	19	0	0	0	0	0	1	0	0	0	0	0	5298.61	0	0	0	0	0	29.3422
sp|Q15388|TOM20_HUMAN	TOMM20	Q15388	TOM20_HUMAN	TOMM20	145	Homo sapiens	1:Experimental evidence at protein level	Mitochondrial import receptor subunit TOM20 homolog	1	0.999	6	43		4	2	5	2	5	25	1	1	1	1	1	1	1575.89	2667.56	2477.21	2716.02	17708.3	57655.6	286.56	44.6395	457.868	75.1313	242.716	319.28
sp|Q8WVQ1-3|CANT1_HUMAN	CANT1	Q8WVQ1-3	CANT1_HUMAN	CANT1	350	Homo sapiens		Isoform 3 of Soluble calcium-activated nucleotidase 1	1	0.999	7	18	sp|Q8WVQ1|CANT1_HUMAN	0	0	0	0	7	11	0	0	0	0	1	1	0	0	0	0	1265.56	5292.24	0	0	0	0	17.3463	29.3069
sp|P46777|RL5_HUMAN	RPL5	P46777	RL5_HUMAN	RPL5	297	Homo sapiens	1:Experimental evidence at protein level	60S ribosomal protein L5	1	0.999	11	61		1	0	0	0	17	43	1	0	0	0	1	1	186.245	0	0	0	6365.23	24189.1	33.8669	0	0	0	87.2441	133.952
sp|Q9NQC3-2|RTN4_HUMAN	RTN4	Q9NQC3-2	RTN4_HUMAN	RTN4	373	Homo sapiens		Isoform B of Reticulon-4	1	0.999	2	12	sp|Q9NQC3-5|RTN4_HUMAN, sp|Q9NQC3|RTN4_HUMAN	0	0	0	0	6	6	0	0	0	0	1	1	0	0	0	0	2862.2	5267.37	0	0	0	0	39.2303	29.1692
sp|Q96S19|MTL26_HUMAN	METTL26	Q96S19	MTL26_HUMAN	METTL26	204	Homo sapiens	1:Experimental evidence at protein level	Methyltransferase-like 26	1	0.999	5	14		0	0	0	0	3	11	0	0	0	0	1	1	0	0	0	0	474.875	5262.61	0	0	0	0	6.50881	29.1428
sp|Q9BUT9|MCRI2_HUMAN	MCRIP2	Q9BUT9	MCRI2_HUMAN	MCRIP2	160	Homo sapiens	1:Experimental evidence at protein level	MAPK regulated corepressor interacting protein 2	1	0.999	3	13		0	0	0	0	6	7	0	0	0	0	1	1	0	0	0	0	4744.16	5253.67	0	0	0	0	65.0251	29.0933
sp|Q9NV35|NUD15_HUMAN	NUDT15	Q9NV35	NUD15_HUMAN	NUDT15	164	Homo sapiens	1:Experimental evidence at protein level	Nucleotide triphosphate diphosphatase NUDT15	1	0.999	5	9		0	0	0	0	0	9	0	0	0	0	0	1	0	0	0	0	0	5216.71	0	0	0	0	0	28.8886
sp|P04350|TBB4A_HUMAN	TUBB4A	P04350	TBB4A_HUMAN	TUBB4A	444	Homo sapiens	1:Experimental evidence at protein level	Tubulin beta-4A chain	1	0.999	39	2		1	0	0	0	1	0	1	0	0	0	1	0	175.178	0	0	0	1469.84	0	31.8543	0	0	0	20.1462	0
sp|Q9Y3D2|MSRB2_HUMAN	MSRB2	Q9Y3D2	MSRB2_HUMAN	MSRB2	182	Homo sapiens	1:Experimental evidence at protein level	Methionine-R-sulfoxide reductase B2, mitochondrial	1	0.999	4	7		0	0	0	0	0	7	0	0	0	0	0	1	0	0	0	0	0	5204.82	0	0	0	0	0	28.8228
sp|Q8NCL4|GALT6_HUMAN	GALNT6	Q8NCL4	GALT6_HUMAN	GALNT6	622	Homo sapiens	1:Experimental evidence at protein level	Polypeptide N-acetylgalactosaminyltransferase 6	1	0.999	6	14		2	0	0	0	5	7	1	0	0	0	1	1	166.56	0	0	0	3859.84	2613.35	30.2872	0	0	0	52.9043	14.4719
sp|Q02878|RL6_HUMAN	RPL6	Q02878	RL6_HUMAN	RPL6	288	Homo sapiens	1:Experimental evidence at protein level	60S ribosomal protein L6	1	0.999	10	44		1	4	0	0	25	14	1	1	0	0	1	1	163.719	1424.64	0	0	9801.48	7420.12	29.7707	23.8401	0	0	134.343	41.0905
sp|Q12800-2|TFCP2_HUMAN	TFCP2	Q12800-2	TFCP2_HUMAN	TFCP2	450	Homo sapiens		Isoform 2 of Alpha-globin transcription factor CP2	1	0.999	7	15	sp|Q12800-3|TFCP2_HUMAN, sp|Q12800-4|TFCP2_HUMAN, sp|Q12800|TFCP2_HUMAN	0	0	0	0	4	11	0	0	0	0	1	1	0	0	0	0	854.689	5203.3	0	0	0	0	11.7147	28.8144
sp|Q8NFF5-4|FAD1_HUMAN	FLAD1	Q8NFF5-4	FAD1_HUMAN	FLAD1	294	Homo sapiens		Isoform 4 of FAD synthase	1	0.999	18	15		0	0	0	0	2	13	0	0	0	0	1	1	0	0	0	0	383.632	5198.95	0	0	0	0	5.25819	28.7903
sp|Q15517|CDSN_HUMAN	CDSN	Q15517	CDSN_HUMAN	CDSN	529	Homo sapiens	1:Experimental evidence at protein level	Corneodesmosin	1	0.999	13	377		10	212	25	122	0	8	1	1	1	1	0	1	3952.5	621096	5901.13	331821	0	2345.82	718.722	10393.5	1090.72	9178.94	0	12.9905
sp|O00244|ATOX1_HUMAN	ATOX1	O00244	ATOX1_HUMAN	ATOX1	68	Homo sapiens	1:Experimental evidence at protein level	Copper transport protein ATOX1	1	0.999	2	4		0	0	0	0	1	3	0	0	0	0	1	1	0	0	0	0	1633.91	5183.18	0	0	0	0	22.3949	28.703
sp|Q15532-2|SSXT_HUMAN	SS18	Q15532-2	SSXT_HUMAN	SS18	387	Homo sapiens		Isoform 2 of Protein SSXT	1	0.999	2	13	sp|Q15532|SSXT_HUMAN	0	1	0	0	5	7	0	1	0	0	1	1	0	788.608	0	0	13611.8	42893.6	0	13.1967	0	0	186.568	237.532
sp|Q9BUP3-3|HTAI2_HUMAN	HTATIP2	Q9BUP3-3	HTAI2_HUMAN	HTATIP2	276	Homo sapiens		Isoform 3 of Oxidoreductase HTATIP2	1	0.999	6	15		0	0	0	0	0	15	0	0	0	0	0	1	0	0	0	0	0	5181.24	0	0	0	0	0	28.6922
sp|A6NDG6|PGP_HUMAN	PGP	A6NDG6	PGP_HUMAN	PGP	321	Homo sapiens	1:Experimental evidence at protein level	Glycerol-3-phosphate phosphatase	1	0.999	5	13		0	0	0	0	4	9	0	0	0	0	1	1	0	0	0	0	1092.81	5179.28	0	0	0	0	14.9784	28.6814
sp|Q12906-7|ILF3_HUMAN	ILF3	Q12906-7	ILF3_HUMAN	ILF3	898	Homo sapiens		Isoform 7 of Interleukin enhancer-binding factor 3	1	0.999	57	657		3	3	0	0	226	425	1	1	0	0	1	1	152.806	1402.26	0	0	53361.4	167514	27.7863	23.4657	0	0	731.39	927.646
sp|Q15643|TRIPB_HUMAN	TRIP11	Q15643	TRIPB_HUMAN	TRIP11	1979	Homo sapiens	1:Experimental evidence at protein level	Thyroid receptor-interacting protein 11	0.9957	0.997	2	2		0	0	1	0	0	1	0	0	1	0	0	1	0	0	37.5946	0	0	63.502	0	0	6.9487	0	0	0.351656
sp|Q9NXG2|THUM1_HUMAN	THUMPD1	Q9NXG2	THUM1_HUMAN	THUMPD1	353	Homo sapiens	1:Experimental evidence at protein level	THUMP domain-containing protein 1	1	0.999	5	21		0	0	0	0	6	15	0	0	0	0	1	1	0	0	0	0	2139.58	5170.76	0	0	0	0	29.3258	28.6342
sp|P21266|GSTM3_HUMAN	GSTM3	P21266	GSTM3_HUMAN	GSTM3	225	Homo sapiens	1:Experimental evidence at protein level	Glutathione S-transferase Mu 3	1	0.999	8	29		0	0	0	0	13	16	0	0	0	0	1	1	0	0	0	0	3968.66	5168.87	0	0	0	0	54.3958	28.6237
sp|Q15717|ELAV1_HUMAN	ELAVL1	Q15717	ELAV1_HUMAN	ELAVL1	326	Homo sapiens	1:Experimental evidence at protein level	ELAV-like protein 1	1	0.999	21	169		0	1	0	0	70	98	0	1	0	0	1	1	0	233.041	0	0	45210.9	146202	0	3.89975	0	0	619.676	809.624
sp|Q9BTT6|LRRC1_HUMAN	LRRC1	Q9BTT6	LRRC1_HUMAN	LRRC1	524	Homo sapiens	1:Experimental evidence at protein level	Leucine-rich repeat-containing protein 1	1	0.999	9	18		0	0	0	0	0	18	0	0	0	0	0	1	0	0	0	0	0	5168.23	0	0	0	0	0	28.6202
sp|P83876|TXN4A_HUMAN	TXNL4A	P83876	TXN4A_HUMAN	TXNL4A	142	Homo sapiens	1:Experimental evidence at protein level	Thioredoxin-like protein 4A	1	0.999	3	6		0	0	0	0	0	6	0	0	0	0	0	1	0	0	0	0	0	5167.11	0	0	0	0	0	28.614
sp|Q96CS3|FAF2_HUMAN	FAF2	Q96CS3	FAF2_HUMAN	FAF2	445	Homo sapiens	1:Experimental evidence at protein level	FAS-associated factor 2	1	0.999	7	35		0	0	0	0	17	18	0	0	0	0	1	1	0	0	0	0	3037.84	5145.41	0	0	0	0	41.6377	28.4938
sp|Q15773|MLF2_HUMAN	MLF2	Q15773	MLF2_HUMAN	MLF2	248	Homo sapiens	1:Experimental evidence at protein level	Myeloid leukemia factor 2	1	0.999	8	47		0	7	0	4	18	18	0	1	0	1	1	1	0	3570.47	0	1245.25	6597.98	13838.9	0	59.7489	0	34.4465	90.4342	76.6359
sp|Q9H845|ACAD9_HUMAN	ACAD9	Q9H845	ACAD9_HUMAN	ACAD9	621	Homo sapiens	1:Experimental evidence at protein level	Complex I assembly factor ACAD9, mitochondrial	1	0.999	11	28		0	0	0	0	5	23	0	0	0	0	1	1	0	0	0	0	679.637	5121.32	0	0	0	0	9.31534	28.3604
sp|Q15819|UB2V2_HUMAN	UBE2V2	Q15819	UB2V2_HUMAN	UBE2V2	145	Homo sapiens	1:Experimental evidence at protein level	Ubiquitin-conjugating enzyme E2 variant 2	1	0.999	6	3		0	0	0	1	0	2	0	0	0	1	0	1	0	0	0	526.91	0	1845.09	0	0	0	14.5755	0	10.2176
sp|Q15828|CYTM_HUMAN	CST6	Q15828	CYTM_HUMAN	CST6	149	Homo sapiens	1:Experimental evidence at protein level	Cystatin-M	1	0.999	9	106		0	64	0	42	0	0	0	1	0	1	0	0	0	43379.4	0	19957.4	0	0	0	725.919	0	552.068	0	0
sp|O95573|ACSL3_HUMAN	ACSL3	O95573	ACSL3_HUMAN	ACSL3	720	Homo sapiens	1:Experimental evidence at protein level	Fatty acid CoA ligase Acsl3	1	0.999	13	43		0	0	0	0	22	21	0	0	0	0	1	1	0	0	0	0	3320.82	5097.87	0	0	0	0	45.5163	28.2305
sp|P62760|VISL1_HUMAN	VSNL1	P62760	VISL1_HUMAN	VSNL1	191	Homo sapiens	1:Experimental evidence at protein level	Visinin-like protein 1	1	0.999	4	11		0	0	0	0	5	6	0	0	0	0	1	1	0	0	0	0	2615.57	5090.8	0	0	0	0	35.8499	28.1914
sp|Q15907-2|RB11B_HUMAN	RAB11B	Q15907-2	RB11B_HUMAN	RAB11B	179	Homo sapiens		Isoform 2 of Ras-related protein Rab-11B	1	0.999	9	59	sp|Q15907|RB11B_HUMAN	1	1	0	2	21	34	1	1	0	1	1	1	161.3	474.65	0	434.35	6087.78	31000.8	29.3308	7.94287	0	12.0151	83.4413	171.673
sp|P30043|BLVRB_HUMAN	BLVRB	P30043	BLVRB_HUMAN	BLVRB	206	Homo sapiens	1:Experimental evidence at protein level	Flavin reductase (NADPH)	1	0.999	4	6		0	0	0	0	0	6	0	0	0	0	0	1	0	0	0	0	0	5086.94	0	0	0	0	0	28.17
sp|P24752|THIL_HUMAN	ACAT1	P24752	THIL_HUMAN	ACAT1	427	Homo sapiens	1:Experimental evidence at protein level	Acetyl-CoA acetyltransferase, mitochondrial	1	0.999	10	31		0	0	0	0	1	30	0	0	0	0	1	1	0	0	0	0	209.281	5065.57	0	0	0	0	2.86848	28.0516
sp|Q16181-2|SEPT7_HUMAN	SEPTIN7	Q16181-2	SEPT7_HUMAN	SEPTIN7	436	Homo sapiens		Isoform 2 of Septin-7	1	0.999	9	39	sp|Q16181|SEPT7_HUMAN	31	2	1	0	0	5	1	1	1	0	0	1	3023.41	181.208	121.036	0	0	1955.55	549.776	3.03237	22.3714	0	0	10.8293
sp|O14618|CCS_HUMAN	CCS	O14618	CCS_HUMAN	CCS	274	Homo sapiens	1:Experimental evidence at protein level	Copper chaperone for superoxide dismutase	1	0.999	5	15		0	0	0	0	3	12	0	0	0	0	1	1	0	0	0	0	1660.88	5056.65	0	0	0	0	22.7646	28.0023
sp|Q8IVN8|SBSPO_HUMAN	SBSPON	Q8IVN8	SBSPO_HUMAN	SBSPON	264	Homo sapiens	1:Experimental evidence at protein level	Somatomedin-B and thrombospondin type-1 domain-containing protein	1	0.999	5	15		0	0	0	0	0	15	0	0	0	0	0	1	0	0	0	0	0	5051.34	0	0	0	0	0	27.9729
sp|P08579|RU2B_HUMAN	SNRPB2	P08579	RU2B_HUMAN	SNRPB2	225	Homo sapiens	1:Experimental evidence at protein level	U2 small nuclear ribonucleoprotein B''	1	0.999	4	5		0	0	0	0	0	5	0	0	0	0	0	1	0	0	0	0	0	5043.98	0	0	0	0	0	27.9321
sp|Q9NR30|DDX21_HUMAN	DDX21	Q9NR30	DDX21_HUMAN	DDX21	783	Homo sapiens	1:Experimental evidence at protein level	Nucleolar RNA helicase 2	1	0.999	18	62		0	0	0	0	39	23	0	0	0	0	1	1	0	0	0	0	4530.96	5024.27	0	0	0	0	62.1029	27.823
sp|Q16531|DDB1_HUMAN	DDB1	Q16531	DDB1_HUMAN	DDB1	1140	Homo sapiens	1:Experimental evidence at protein level	DNA damage-binding protein 1	1	0.999	61	496		8	5	2	1	213	267	1	1	1	1	1	1	532.16	158.094	79.7471	96.3362	40133	93838.6	96.768	2.64558	14.7398	2.66488	550.077	519.651
sp|Q12769|NU160_HUMAN	NUP160	Q12769	NU160_HUMAN	NUP160	1436	Homo sapiens	1:Experimental evidence at protein level	Nuclear pore complex protein Nup160	1	0.999	21	56		0	0	0	0	12	44	0	0	0	0	1	1	0	0	0	0	1208.17	4989.78	0	0	0	0	16.5596	27.632
sp|P08134|RHOC_HUMAN	RHOC	P08134	RHOC_HUMAN	RHOC	193	Homo sapiens	1:Experimental evidence at protein level	Rho-related GTP-binding protein RhoC	1	0.999	8	13		0	0	0	0	2	11	0	0	0	0	1	1	0	0	0	0	1144.02	4967.86	0	0	0	0	15.6804	27.5106
sp|P48634|PRC2A_HUMAN	PRRC2A	P48634	PRC2A_HUMAN	PRRC2A	2157	Homo sapiens	1:Experimental evidence at protein level	Protein PRRC2A	1	0.999	31	151		0	0	0	0	98	53	0	0	0	0	1	1	0	0	0	0	6116.07	4949.87	0	0	0	0	83.829	27.411
sp|O15379-2|HDAC3_HUMAN	HDAC3	O15379-2	HDAC3_HUMAN	HDAC3	429	Homo sapiens		Isoform 2 of Histone deacetylase 3	1	0.999	10	28	sp|O15379|HDAC3_HUMAN	0	0	0	0	11	17	0	0	0	0	1	1	0	0	0	0	2053.41	4937.17	0	0	0	0	28.1448	27.3406
sp|Q16555|DPYL2_HUMAN	DPYSL2	Q16555	DPYL2_HUMAN	DPYSL2	572	Homo sapiens	1:Experimental evidence at protein level	Dihydropyrimidinase-related protein 2	1	0.999	14	38		0	1	0	0	3	34	0	1	0	0	1	1	0	205.657	0	0	373.539	9659.55	0	3.4415	0	0	5.11986	53.4918
sp|Q92688-2|AN32B_HUMAN	ANP32B	Q92688-2	AN32B_HUMAN	ANP32B	195	Homo sapiens		Isoform 2 of Acidic leucine-rich nuclear phosphoprotein 32 family member B	1	0.999	3	5	sp|Q92688|AN32B_HUMAN	0	0	0	0	0	5	0	0	0	0	0	1	0	0	0	0	0	4924.81	0	0	0	0	0	27.2722
sp|Q16610-2|ECM1_HUMAN	ECM1	Q16610-2	ECM1_HUMAN	ECM1	415	Homo sapiens		Isoform 2 of Extracellular matrix protein 1	1	0.999	28	275		0	176	1	98	0	0	0	1	1	1	0	0	0	102865	132.264	35587.3	0	0	0	1721.36	24.4466	984.427	0	0
sp|Q9ULC4-2|MCTS1_HUMAN	MCTS1	Q9ULC4-2	MCTS1_HUMAN	MCTS1	169	Homo sapiens		Isoform 2 of Malignant T-cell-amplified sequence 1	1	0.999	3	11	sp|Q9ULC4-3|MCTS1_HUMAN, sp|Q9ULC4|MCTS1_HUMAN	0	0	0	0	2	9	0	0	0	0	1	1	0	0	0	0	712.503	4922.84	0	0	0	0	9.76581	27.2613
sp|P11234-2|RALB_HUMAN	RALB	P11234-2	RALB_HUMAN	RALB	228	Homo sapiens		Isoform 2 of Ras-related protein Ral-B	1	0.999	7	13	sp|P11234|RALB_HUMAN	0	0	0	0	4	9	0	0	0	0	1	1	0	0	0	0	1214.16	4918.12	0	0	0	0	16.6417	27.2351
sp|P62140|PP1B_HUMAN	PPP1CB	P62140	PP1B_HUMAN	PPP1CB	327	Homo sapiens	1:Experimental evidence at protein level	Serine/threonine-protein phosphatase PP1-beta catalytic subunit	1	0.999	14	12		0	0	0	0	4	8	0	0	0	0	1	1	0	0	0	0	968.003	4917.52	0	0	0	0	13.2678	27.2318
sp|O15511-2|ARPC5_HUMAN	ARPC5	O15511-2	ARPC5_HUMAN	ARPC5	154	Homo sapiens		Isoform 2 of Actin-related protein 2/3 complex subunit 5	1	0.999	2	6	sp|O15511|ARPC5_HUMAN	0	0	0	0	0	6	0	0	0	0	0	1	0	0	0	0	0	4912.8	0	0	0	0	0	27.2057
sp|Q15014|MO4L2_HUMAN	MORF4L2	Q15014	MO4L2_HUMAN	MORF4L2	288	Homo sapiens	1:Experimental evidence at protein level	Mortality factor 4-like protein 2	1	0.999	7	24		0	0	0	0	9	15	0	0	0	0	1	1	0	0	0	0	2185.42	4886.71	0	0	0	0	29.9541	27.0612
sp|Q16651-2|PRSS8_HUMAN	PRSS8	Q16651-2	PRSS8_HUMAN	PRSS8	289	Homo sapiens		Isoform 2 of Prostasin	1	0.999	2	5	sp|Q16651|PRSS8_HUMAN	0	2	0	1	0	2	0	1	0	1	0	1	0	2674.81	0	633.028	0	1729.92	0	44.7607	0	17.511	0	9.5798
sp|Q16658|FSCN1_HUMAN	FSCN1	Q16658	FSCN1_HUMAN	FSCN1	493	Homo sapiens	1:Experimental evidence at protein level	Fascin	1	0.999	5	17		0	11	0	3	0	3	0	1	0	1	0	1	0	6661.96	0	586.804	0	1840.55	0	111.482	0	16.2323	0	10.1924
sp|Q16698-2|DECR_HUMAN	DECR1	Q16698-2	DECR_HUMAN	DECR1	326	Homo sapiens		Isoform 2 of 2,4-dienoyl-CoA reductase [(3E)-enoyl-CoA-producing], mitochondrial	1	0.999	11	68	sp|Q16698|DECR_HUMAN	22	16	0	1	0	29	1	1	0	1	0	1	2342.3	3495.11	0	125.31	0	11335.6	425.924	58.4877	0	3.46636	0	62.7733
sp|Q16718|NDUA5_HUMAN	NDUFA5	Q16718	NDUA5_HUMAN	NDUFA5	116	Homo sapiens	1:Experimental evidence at protein level	NADH dehydrogenase [ubiquinone] 1 alpha subcomplex subunit 5	1	0.999	12	205		4	9	5	17	71	99	1	1	1	1	1	1	625.848	5336.8	1597.51	10107.2	136633	458791	113.804	89.3069	295.271	279.589	1872.74	2540.65
sp|Q9BRT8|ZNG1A_HUMAN	ZNG1A	Q9BRT8	ZNG1A_HUMAN	ZNG1A	395	Homo sapiens	1:Experimental evidence at protein level	Zinc-regulated GTPase metalloprotein activator 1A	1	0.999	9	19		0	0	0	0	13	6	0	0	0	0	1	1	0	0	0	0	4019.93	4881.32	0	0	0	0	55.0985	27.0313
sp|Q9NZC4-3|EHF_HUMAN	EHF	Q9NZC4-3	EHF_HUMAN	EHF	322	Homo sapiens		Isoform 3 of ETS homologous factor	1	0.999	3	15	sp|Q9NZC4|EHF_HUMAN	0	0	0	0	4	11	0	0	0	0	1	1	0	0	0	0	1232.65	4863.75	0	0	0	0	16.8951	26.9341
sp|Q16777|H2A2C_HUMAN	H2AC20	Q16777	H2A2C_HUMAN	H2AC20	129	Homo sapiens	1:Experimental evidence at protein level	Histone H2A type 2-C	1	0.999	6	177	sp|Q6FI13|H2A2A_HUMAN	21	22	10	19	53	52	1	1	1	1	1	1	16796.6	64013.1	10854.9	19306.4	154918	331741	3054.29	1071.21	2006.33	534.059	2123.36	1837.09
sp|Q9Y478|AAKB1_HUMAN	PRKAB1	Q9Y478	AAKB1_HUMAN	PRKAB1	270	Homo sapiens	1:Experimental evidence at protein level	5'-AMP-activated protein kinase subunit beta-1	1	0.999	6	20		0	0	0	0	6	14	0	0	0	0	1	1	0	0	0	0	1034.8	4854.87	0	0	0	0	14.1833	26.8849
sp|P17509|HXB6_HUMAN	HOXB6	P17509	HXB6_HUMAN	HOXB6	224	Homo sapiens	1:Experimental evidence at protein level	Homeobox protein Hox-B6	1	0.999	6	18		0	0	0	0	10	8	0	0	0	0	1	1	0	0	0	0	2873.49	4831.44	0	0	0	0	39.3851	26.7551
sp|O15355|PPM1G_HUMAN	PPM1G	O15355	PPM1G_HUMAN	PPM1G	546	Homo sapiens	1:Experimental evidence at protein level	Protein phosphatase 1G	1	0.999	5	10		0	0	0	0	1	9	0	0	0	0	1	1	0	0	0	0	143.379	4815.09	0	0	0	0	1.96521	26.6646
sp|Q9NR31-2|SAR1A_HUMAN	SAR1A	Q9NR31-2	SAR1A_HUMAN	SAR1A	155	Homo sapiens		Isoform 2 of GTP-binding protein SAR1a	1	0.999	3	6	sp|Q9NR31|SAR1A_HUMAN	0	0	0	0	1	5	0	0	0	0	1	1	0	0	0	0	543.448	4786.87	0	0	0	0	7.44869	26.5083
sp|Q9Y4K1|CRBG1_HUMAN	CRYBG1	Q9Y4K1	CRBG1_HUMAN	CRYBG1	1723	Homo sapiens	1:Experimental evidence at protein level	Beta/gamma crystallin domain-containing protein 1	1	0.999	21	76		0	0	0	0	31	45	0	0	0	0	1	1	0	0	0	0	1721.52	4785.37	0	0	0	0	23.5957	26.5
sp|Q16890-5|TPD53_HUMAN	TPD52L1	Q16890-5	TPD53_HUMAN	TPD52L1	175	Homo sapiens		Isoform 5 of Tumor protein D53	1	0.999	6	25	sp|Q16890|TPD53_HUMAN	0	0	0	4	7	14	0	0	0	1	1	1	0	0	0	736.147	2098.37	9766.17	0	0	0	20.3635	28.761	54.0822
sp|Q16891-2|MIC60_HUMAN	IMMT	Q16891-2	MIC60_HUMAN	IMMT	747	Homo sapiens		Isoform 2 of MICOS complex subunit MIC60	1	0.999	18	79		7	0	2	0	13	57	1	0	1	0	1	1	290.6	0	76.861	0	698.809	7259.11	52.8426	0	14.2064	0	9.57813	40.1988
sp|Q99626|CDX2_HUMAN	CDX2	Q99626	CDX2_HUMAN	CDX2	313	Homo sapiens	1:Experimental evidence at protein level	Homeobox protein CDX-2	1	0.999	5	10		0	0	0	0	5	5	0	0	0	0	1	1	0	0	0	0	2574.69	4783.1	0	0	0	0	35.2896	26.4874
sp|Q27J81-2|INF2_HUMAN	INF2	Q27J81-2	INF2_HUMAN	INF2	1240	Homo sapiens		Isoform 2 of Inverted formin-2	1	0.999	3	4	sp|Q27J81|INF2_HUMAN	0	0	0	0	4	0	0	0	0	0	1	0	0	0	0	0	471.525	0	0	0	0	0	6.46289	0
sp|Q9H936|GHC1_HUMAN	SLC25A22	Q9H936	GHC1_HUMAN	SLC25A22	323	Homo sapiens	1:Experimental evidence at protein level	Mitochondrial glutamate carrier 1	1	0.999	5	15		0	0	0	0	2	13	0	0	0	0	1	1	0	0	0	0	721.752	4771.27	0	0	0	0	9.89258	26.4219
sp|P07741|APT_HUMAN	APRT	P07741	APT_HUMAN	APRT	180	Homo sapiens	1:Experimental evidence at protein level	Adenine phosphoribosyltransferase	1	0.999	4	12		0	0	0	0	3	9	0	0	0	0	1	1	0	0	0	0	482.535	4770.81	0	0	0	0	6.6138	26.4194
sp|Q2VPB7|AP5B1_HUMAN	AP5B1	Q2VPB7	AP5B1_HUMAN	AP5B1	878	Homo sapiens	1:Experimental evidence at protein level	AP-5 complex subunit beta-1	0.9987	0.999	2	3		0	1	0	0	0	2	0	1	0	0	0	1	0	1256.57	0	0	0	133.925	0	21.0276	0	0	0	0.741637
sp|Q8IXB1|DJC10_HUMAN	DNAJC10	Q8IXB1	DJC10_HUMAN	DNAJC10	793	Homo sapiens	1:Experimental evidence at protein level	DnaJ homolog subfamily C member 10	1	0.999	11	29		0	0	0	0	1	28	0	0	0	0	1	1	0	0	0	0	179.787	4762.17	0	0	0	0	2.46423	26.3715
sp|Q9UFW8|CGBP1_HUMAN	CGGBP1	Q9UFW8	CGBP1_HUMAN	CGGBP1	167	Homo sapiens	1:Experimental evidence at protein level	CGG triplet repeat-binding protein 1	1	0.999	6	19		0	0	0	0	10	9	0	0	0	0	1	1	0	0	0	0	2619.97	4756.66	0	0	0	0	35.9103	26.341
sp|Q32P28|P3H1_HUMAN	P3H1	Q32P28	P3H1_HUMAN	P3H1	736	Homo sapiens	1:Experimental evidence at protein level	Prolyl 3-hydroxylase 1	1	0.999	49	573		0	0	0	2	170	401	0	0	0	1	1	1	0	0	0	505.675	51495.6	320172	0	0	0	13.9881	705.817	1773.02
sp|O75208|COQ9_HUMAN	COQ9	O75208	COQ9_HUMAN	COQ9	318	Homo sapiens	1:Experimental evidence at protein level	Ubiquinone biosynthesis protein COQ9, mitochondrial	1	0.999	4	19		0	0	0	0	0	19	0	0	0	0	0	1	0	0	0	0	0	4749.36	0	0	0	0	0	26.3006
sp|Q9Y5Y6|ST14_HUMAN	ST14	Q9Y5Y6	ST14_HUMAN	ST14	855	Homo sapiens	1:Experimental evidence at protein level	Suppressor of tumorigenicity 14 protein	1	0.999	25	165		3	0	0	0	48	114	1	0	0	0	1	1	148.715	0	0	0	8500.57	45892.1	27.0422	0	0	0	116.512	254.137
sp|Q3MJ16-2|PA24E_HUMAN	PLA2G4E	Q3MJ16-2	PA24E_HUMAN	PLA2G4E	492	Homo sapiens		Isoform 2 of Cytosolic phospholipase A2 epsilon	0.9999	0.999	2	3	sp|Q3MJ16|PA24E_HUMAN	0	0	0	3	0	0	0	0	0	1	0	0	0	0	0	267.848	0	0	0	0	0	7.40928	0	0
sp|Q16204|CCDC6_HUMAN	CCDC6	Q16204	CCDC6_HUMAN	CCDC6	474	Homo sapiens	1:Experimental evidence at protein level	Coiled-coil domain-containing protein 6	1	0.999	6	14		0	0	0	0	0	14	0	0	0	0	0	1	0	0	0	0	0	4739.69	0	0	0	0	0	26.247
sp|Q16629-2|SRSF7_HUMAN	SRSF7	Q16629-2	SRSF7_HUMAN	SRSF7	135	Homo sapiens		Isoform 2 of Serine/arginine-rich splicing factor 7	1	0.999	4	6	sp|Q16629-3|SRSF7_HUMAN, sp|Q16629-4|SRSF7_HUMAN, sp|Q16629|SRSF7_HUMAN	0	0	0	0	0	6	0	0	0	0	0	1	0	0	0	0	0	4733.73	0	0	0	0	0	26.214
sp|Q3ZCW2|LEGL_HUMAN	LGALSL	Q3ZCW2	LEGL_HUMAN	LGALSL	172	Homo sapiens	1:Experimental evidence at protein level	Galectin-related protein	1	0.9988	2	2		0	2	0	0	0	0	0	1	0	0	0	0	0	782.902	0	0	0	0	0	13.1012	0	0	0	0
sp|Q4G0J3-3|LARP7_HUMAN	LARP7	Q4G0J3-3	LARP7_HUMAN	LARP7	589	Homo sapiens		Isoform 3 of La-related protein 7	0.997	0.999	2	2	sp|Q4G0J3|LARP7_HUMAN	0	0	0	1	0	1	0	0	0	1	0	1	0	0	0	12597.9	0	230.85	0	0	0	348.487	0	1.27838
sp|Q9UH62|ARMX3_HUMAN	ARMCX3	Q9UH62	ARMX3_HUMAN	ARMCX3	379	Homo sapiens	1:Experimental evidence at protein level	Armadillo repeat-containing X-linked protein 3	1	0.999	5	19		0	0	0	0	4	15	0	0	0	0	1	1	0	0	0	0	623.743	4725.37	0	0	0	0	8.54924	26.1677
sp|Q9Y5L0-1|TNPO3_HUMAN	TNPO3	Q9Y5L0-1	TNPO3_HUMAN	TNPO3	957	Homo sapiens		Isoform 1 of Transportin-3	1	0.999	10	42	sp|Q9Y5L0|TNPO3_HUMAN	0	0	0	0	9	33	0	0	0	0	1	1	0	0	0	0	623.612	4722.04	0	0	0	0	8.54744	26.1493
sp|Q8WVE0|EFMT1_HUMAN	EEF1AKMT1	Q8WVE0	EFMT1_HUMAN	EEF1AKMT1	214	Homo sapiens	1:Experimental evidence at protein level	EEF1A lysine methyltransferase 1	1	0.999	3	18		0	0	0	0	10	8	0	0	0	0	1	1	0	0	0	0	2775.49	4717.82	0	0	0	0	38.0419	26.1259
[truncated: 1,152 more rows]

## Sheet: uninfected_BKI1748_spec
Protein ID	Description	rAbu BKI4	rAbu BKI8	rAbu M1	rAbu M7	rAbu Q2	rAbu Q6
[truncated: 3 more rows]

[truncated: 5 more sheets: uninfected_BKI+Quin, Uninfected Quinine only, Infected BKI-1748 spec, Infected BKI+Quinine, Infected Quinine only]
